# Supplementary material for: Genome-wide screen identifies host loci that modulate Mycobacterium tuberculosis fitness in immunodivergent mice
Source: G3 (Bethesda). 2023 Jul 5;13(9):jkad147. doi: 10.1093/g3journal/jkad147 (PMC10468300; doi:10.1093/g3journal/jkad147)
Supplement: jkad147_Supplementary_Data [file jkad147_supplementary_data.zip › Table_S1_G3-2023-404171.xlsx]

## Sheet: TableS1
Table S1: TnSeq Summary Table
Orf represents the open reading frame of the Mtb gene
Name and Desc represent the Mycobrowser annotation and description, respectively.
Sites indicates the number of possible transposon insertion sites in the open reading frame.
Sites_Hit indicates the number of insertion sites that were detected in the transposon library.
Log2 fold-change (LFC) values reflect change in mutant abundance between input library and mouse-selected pools.
Pvals represent unadjusted p-values comparing mutant abundancein input and selected pools.
Qvals represent adjusted p-values (Bonferroni-Hochberg) comparing mutant abundance in input and selected pools.
"NA" indicates genes eliminated for any of the following reasons:
1) fewer than 4 occupied TA transposon insertion sites for the indicated comparison
2) no significant differences (p-value < 0.05) between input and mouse-selected libraries for any host genotype
3) a range of log2 fold change values less than 0.63 across the entire screened panel, which highlights differentially essential genes for mapping
Orf	Name	Desc	Sites	Sites_Hit	B6_log2	B6_pval	B6_Qval	DBA_log2	DBA_pval	DBA_Qval	BXD9_log2	BXD9_pval	BXD9_Qval	BXD29_log2	BXD29_pval	BXD29_Qval	BXD39_log2	BXD39_pval	BXD39_Qval	BXD40_log2	BXD40_pval	BXD40_Qval	BXD48a_log2	BXD48a_pval	BXD48a_Qval	BXD51_log2	BXD51_pval	BXD51_Qval	BXD54_log2	BXD54_pval	BXD54_Qval	BXD56_log2	BXD56_pval	BXD56_Qval	BXD60_log2	BXD60_pval	BXD60_Qval	BXD62_log2	BXD62_pval	BXD62_Qval	BXD67_log2	BXD67_pval	BXD67_Qval	BXD69_log2	BXD69_pval	BXD69_Qval	BXD73_log2	BXD73_pval	BXD73_Qval
Rv0001	dnaA	chromosomal replication initiation protein	31	0	NA	NA	NA	NA	NA	NA	NA	NA	NA	NA	NA	NA	NA	NA	NA	NA	NA	NA	NA	NA	NA	NA	NA	NA	NA	NA	NA	NA	NA	NA	NA	NA	NA	NA	NA	NA	NA	NA	NA	NA	NA	NA	NA	NA	NA
Rv0002	dnaN	DNA polymerase III subunit beta	31	0	NA	NA	NA	NA	NA	NA	NA	NA	NA	NA	NA	NA	NA	NA	NA	NA	NA	NA	NA	NA	NA	NA	NA	NA	NA	NA	NA	NA	NA	NA	NA	NA	NA	NA	NA	NA	NA	NA	NA	NA	NA	NA	NA	NA	NA
Rv0003	recF	recombination protein F	35	20	0.43	0.3241	1	0.32	0.4023	0.91886	0.04	0.937	1	0.63	0.1163	1	0.53	0.1881	0.82656	-0.05	0.8934	1	0.7	0.1097	1	1.39	0.0042	0.294	0.46	0.2799	1	-0.14	0.7434	1	0.06	0.8914	1	-0.05	0.9061	1	0.12	0.7737	1	0.59	0.1403	0.97187	0.97	0.0071	0.18516
Rv0004	-	hypothetical protein Rv0004	7	1	NA	NA	NA	NA	NA	NA	NA	NA	NA	NA	NA	NA	NA	NA	NA	NA	NA	NA	NA	NA	NA	NA	NA	NA	NA	NA	NA	NA	NA	NA	NA	NA	NA	NA	NA	NA	NA	NA	NA	NA	NA	NA	NA	NA	NA
Rv0005	gyrB	DNA gyrase subunit B	42	2	NA	NA	NA	NA	NA	NA	NA	NA	NA	NA	NA	NA	NA	NA	NA	NA	NA	NA	NA	NA	NA	NA	NA	NA	NA	NA	NA	NA	NA	NA	NA	NA	NA	NA	NA	NA	NA	NA	NA	NA	NA	NA	NA	NA	NA
Rv0006	gyrA	DNA gyrase subunit A	45	3	NA	NA	NA	NA	NA	NA	NA	NA	NA	NA	NA	NA	NA	NA	NA	NA	NA	NA	NA	NA	NA	NA	NA	NA	NA	NA	NA	NA	NA	NA	NA	NA	NA	NA	NA	NA	NA	NA	NA	NA	NA	NA	NA	NA	NA
Rv0007	-	POSSIBLE CONSERVED MEMBRANE PROTEIN	10	8	-0.41	0.5966	1	-0.47	0.5656	0.99641	-1.38	0.1545	0.91057	-1.38	0.1708	1	-2.54	0.0401	0.44321	-1.94	0.0874	0.78458	-1.81	0.2284	1	0.88	0.2945	1	-0.32	0.676	1	-0.24	0.7701	1	-1.06	0.2465	1	-2.67	0.0459	0.39986	-1.7	0.1145	0.78229	-2.86	0.0352	0.46816	-1.68	0.1019	0.86876
Rv0008c	-	POSSIBLE MEMBRANE PROTEIN	4	3	NA	NA	NA	NA	NA	NA	NA	NA	NA	NA	NA	NA	NA	NA	NA	NA	NA	NA	NA	NA	NA	NA	NA	NA	NA	NA	NA	NA	NA	NA	NA	NA	NA	NA	NA	NA	NA	NA	NA	NA	NA	NA	NA	NA	NA
Rv0009	ppiA	PROBABLE IRON-REGULATED PEPTIDYL-PROLYL CIS-TRANS ISOMERASE A PPIA (PPIase A) (ROTAMASE A)	7	6	0.07	0.8707	1	-0.82	0.0951	0.56166	-1.52	0.0072	0.18534	-1.34	0.0141	0.29767	-1.37	0.0164	0.28205	-1.03	0.0484	0.58877	-0.78	0.2135	1	-1.17	0.1133	1	-0.78	0.1102	0.82495	-0.01	0.9754	1	-0.77	0.1045	0.8223	0.19	0.7239	1	-0.11	0.8107	1	-0.83	0.1071	0.86012	-0.63	0.217	1
Rv0010c	-	PROBABLE CONSERVED MEMBRANE PROTEIN	10	6	-0.28	0.7041	1	-0.57	0.4034	0.91886	-0.62	0.3736	1	-0.83	0.2429	1	-1.23	0.1153	0.67532	-0.64	0.3683	1	0.24	0.7511	1	-1.46	0.1996	1	-0.13	0.8548	1	-0.37	0.5665	1	-0.27	0.6886	1	-0.25	0.7097	1	-0.52	0.4384	1	-0.05	0.935	1	-0.32	0.6247	1
Rv0011c	-	putative septation inhibitor protein	3	0	NA	NA	NA	NA	NA	NA	NA	NA	NA	NA	NA	NA	NA	NA	NA	NA	NA	NA	NA	NA	NA	NA	NA	NA	NA	NA	NA	NA	NA	NA	NA	NA	NA	NA	NA	NA	NA	NA	NA	NA	NA	NA	NA	NA	NA
Rv0012	-	PROBABLE CONSERVED MEMBRANE PROTEIN	16	12	0.69	0.2307	1	-0.68	0.2849	0.83601	-0.14	0.8323	1	-0.71	0.2341	1	-3.41	0.003	0.09208	-1.26	0.0569	0.65281	-0.41	0.5858	1	0.66	0.2744	1	0.52	0.2745	1	-0.15	0.7817	1	-0.42	0.4557	1	0.52	0.2683	0.8269	-0.44	0.4579	1	-1.03	0.1076	0.86012	-1.53	0.0326	0.50222
Rv0013	trpG	para-aminobenzoate synthase component II	15	3	NA	NA	NA	NA	NA	NA	NA	NA	NA	NA	NA	NA	NA	NA	NA	NA	NA	NA	NA	NA	NA	NA	NA	NA	NA	NA	NA	NA	NA	NA	NA	NA	NA	NA	NA	NA	NA	NA	NA	NA	NA	NA	NA	NA	NA
Rv0014c	pknB	TRANSMEMBRANE SERINE/THREONINE-PROTEIN KINASE B PKNB (PROTEIN KINASE B) (STPK B)	24	0	NA	NA	NA	NA	NA	NA	NA	NA	NA	NA	NA	NA	NA	NA	NA	NA	NA	NA	NA	NA	NA	NA	NA	NA	NA	NA	NA	NA	NA	NA	NA	NA	NA	NA	NA	NA	NA	NA	NA	NA	NA	NA	NA	NA	NA
Rv0015c	pknA	TRANSMEMBRANE SERINE/THREONINE-PROTEIN KINASE A PKNA (PROTEIN KINASE A) (STPK A)	16	1	NA	NA	NA	NA	NA	NA	NA	NA	NA	NA	NA	NA	NA	NA	NA	NA	NA	NA	NA	NA	NA	NA	NA	NA	NA	NA	NA	NA	NA	NA	NA	NA	NA	NA	NA	NA	NA	NA	NA	NA	NA	NA	NA	NA	NA
Rv0016c	pbpA	PROBABLE PENICILLIN-BINDING PROTEIN PBPA	37	18	-0.48	0.6112	1	0.36	0.6005	0.99958	0.33	0.7174	1	0.06	0.9461	1	-1.14	0.2846	0.91725	0.2	0.8177	1	-0.3	0.7937	1	1.1	0.2041	1	-0.86	0.3809	1	0.44	0.5528	1	-1.16	0.2822	1	0.02	0.9752	1	-1.28	0.2556	1	-0.39	0.6994	1	-0.17	0.8421	1
Rv0017c	rodA	PROBABLE CELL DIVISION PROTEIN RODA	27	19	-0.16	0.7423	1	0.75	0.058	0.44232	0.14	0.784	1	0.48	0.2767	1	-0.41	0.4302	0.99362	0.41	0.3491	1	0.05	0.9375	1	0.22	0.7647	1	0.05	0.9125	1	0.53	0.1699	0.91116	-0.15	0.7729	1	-1.21	0.0351	0.35455	-1.16	0.0409	0.44345	-0.63	0.2404	1	-0.43	0.3749	1
Rv0018c	ppp	POSSIBLE SERINE/THREONINE PHOSPHATASE PPP	25	12	-1.77	0.0064	0.20107	-2.02	0.0037	0.08112	0.13	0.8204	1	-2.22	0.0032	0.11503	-3.51	0.0003	0.0164	-1.08	0.0483	0.58877	-1.71	0.0544	1	-1.45	0.0924	1	-0.98	0.0807	0.72034	-1.44	0.015	0.27708	0.03	0.9555	1	-0.58	0.2591	0.81789	-2.3	0.0025	0.07733	-1.83	0.0063	0.14874	-2.71	0.0013	0.05347
Rv0019c	-	hypothetical protein Rv0019c	13	12	-1.77	0.0028	0.12277	0.15	0.7219	1	-0.22	0.6061	1	-1.28	0.0192	0.3648	-1.91	0.0026	0.08366	-0.26	0.5468	1	-0.54	0.3778	1	-0.85	0.2208	1	-0.05	0.9058	1	-0.58	0.1884	0.94413	-0.12	0.8169	1	0.57	0.3349	0.85988	-1.92	0.0024	0.07481	-0.64	0.1989	1	-0.64	0.1635	1
Rv0020c	TB39.8	hypothetical protein Rv0020c	52	8	0.39	0.469	1	-0.01	0.9919	1	0.57	0.3241	1	0.49	0.3808	1	0.7	0.1704	0.78921	0.47	0.3858	1	0.09	0.9043	1	0.19	0.7956	1	-0.42	0.4925	1	0.5	0.3474	1	0.73	0.1487	0.92361	0.71	0.1783	0.72446	0.94	0.105	0.74556	-0.3	0.6124	1	-0.08	0.8895	1
Rv0021c	-	hypothetical protein Rv0021c	22	21	0.09	0.7347	1	0.39	0.1331	0.65309	0.22	0.4516	1	-0.02	0.9469	1	0.1	0.734	1	0.22	0.4054	1	0.07	0.8522	1	-0.21	0.6177	1	0.01	0.9691	1	0.27	0.294	1	-0.03	0.9021	1	0.57	0.0565	0.44534	0.34	0.2108	0.99279	0.08	0.7693	1	0.19	0.4755	1
Rv0022c	whiB5	PROBABLE TRANSCRIPTIONAL REGULATORY PROTEIN WHIB-LIKE WHIB5	8	7	-0.19	0.5754	1	-0.14	0.7102	1	0.27	0.4251	1	-0.48	0.157	1	0.02	0.9605	1	-0.3	0.4041	1	-0.05	0.9137	1	0.63	0.1181	1	0.03	0.9377	1	-0.32	0.3923	1	-0.07	0.8353	1	0.13	0.6985	1	-0.27	0.4482	1	0.12	0.6809	1	-0.52	0.1348	0.99678
Rv0023	-	POSSIBLE TRANSCRIPTIONAL REGULATORY PROTEIN	12	0	NA	NA	NA	NA	NA	NA	NA	NA	NA	NA	NA	NA	NA	NA	NA	NA	NA	NA	NA	NA	NA	NA	NA	NA	NA	NA	NA	NA	NA	NA	NA	NA	NA	NA	NA	NA	NA	NA	NA	NA	NA	NA	NA	NA	NA
Rv0024	-	PUTATIVE SECRETED PROTEIN P60-RELATED PROTEIN	12	11	-0.38	0.3938	1	-1	0.045	0.38948	-0.45	0.3314	1	-0.07	0.8604	1	-0.2	0.6499	1	-0.59	0.1975	1	-0.75	0.2252	1	-0.24	0.6538	1	-0.72	0.13	0.85736	-0.66	0.1378	0.84588	-0.58	0.2143	1	-0.41	0.3402	0.86458	-0.46	0.2943	1	-0.63	0.1643	1	-0.36	0.3955	1
Rv0025	-	hypothetical protein Rv0025	7	6	-0.22	0.7566	1	0.35	0.5136	0.9791	0.06	0.9393	1	-0.89	0.244	1	0.42	0.5038	1	-0.07	0.9124	1	-0.12	0.8906	1	-0.34	0.715	1	-0.17	0.796	1	-0.2	0.7698	1	-0.17	0.7964	1	0.3	0.6327	1	-0.13	0.8436	1	-0.07	0.913	1	0.3	0.6005	1
Rv0026	-	hypothetical protein Rv0026	14	12	0.07	0.8357	1	-0.35	0.2931	0.84192	0.3	0.3644	1	0.09	0.7662	1	0.51	0.0727	0.58919	-0.08	0.8085	1	0.11	0.7976	1	0.47	0.2166	1	0.1	0.7722	1	-0.13	0.6912	1	0.2	0.5323	1	-0.13	0.7428	1	-0.15	0.6426	1	0.16	0.6189	1	-0.1	0.7437	1
Rv0027	-	hypothetical protein Rv0027	5	4	0.96	0.1973	1	-0.58	0.3799	0.89852	-1.09	0.1961	0.99131	0.58	0.4305	1	0.7	0.3963	0.98202	-0.34	0.6325	1	0.41	0.6775	1	-1.22	0.2913	1	0.34	0.5272	1	-0.48	0.4815	1	0.55	0.5519	1	-0.03	0.9619	1	-0.5	0.52	1	-0.61	0.3971	1	0.28	0.6397	1
Rv0028	-	hypothetical protein Rv0028	5	4	-0.48	0.4654	1	-0.13	0.8228	1	-0.27	0.68	1	0.18	0.7412	1	0.01	0.9778	1	-0.55	0.4141	1	-0.16	0.8158	1	0.06	0.9296	1	-0.38	0.5544	1	-0.42	0.5071	1	-0.43	0.4847	1	-0.03	0.9645	1	-0.28	0.6773	1	-0.18	0.7602	1	-0.14	0.8124	1
Rv0029	-	hypothetical protein Rv0029	18	15	-0.06	0.8682	1	0.09	0.8003	1	-0.06	0.8681	1	-0.24	0.5198	1	0.18	0.643	1	0.1	0.78	1	-0.03	0.9486	1	0.58	0.2266	1	0	0.9992	1	0.08	0.8189	1	0	0.9913	1	0.56	0.1407	0.67072	0.33	0.3684	1	-0.15	0.6785	1	-0.48	0.2297	1
Rv0030	-	hypothetical protein Rv0030	5	3	NA	NA	NA	NA	NA	NA	NA	NA	NA	NA	NA	NA	NA	NA	NA	NA	NA	NA	NA	NA	NA	NA	NA	NA	NA	NA	NA	NA	NA	NA	NA	NA	NA	NA	NA	NA	NA	NA	NA	NA	NA	NA	NA	NA	NA
Rv0031	-	POSSIBLE REMNANT OF A TRANSPOSASE	1	1	NA	NA	NA	NA	NA	NA	NA	NA	NA	NA	NA	NA	NA	NA	NA	NA	NA	NA	NA	NA	NA	NA	NA	NA	NA	NA	NA	NA	NA	NA	NA	NA	NA	NA	NA	NA	NA	NA	NA	NA	NA	NA	NA	NA	NA
Rv0032	bioF2	POSSIBLE 8-AMINO-7-OXONONANOATE SYNTHASE BIOF2 (AONS) (8-AMINO-7-KETOPELARGONATE SYNTHASE) (7-KETO-8-AMINO-PELARGONIC ACID SYNTHETASE) (7-KAP SYNTHETASE) (L-ALANINE--PIMELYL CoA LIGASE)	57	39	NA	NA	NA	NA	NA	NA	NA	NA	NA	NA	NA	NA	NA	NA	NA	NA	NA	NA	NA	NA	NA	NA	NA	NA	NA	NA	NA	NA	NA	NA	NA	NA	NA	NA	NA	NA	NA	NA	NA	NA	NA	NA	NA	NA	NA
Rv0033	acpA	PROBABLE ACYL CARRIER PROTEIN ACPA (ACP)	3	3	NA	NA	NA	NA	NA	NA	NA	NA	NA	NA	NA	NA	NA	NA	NA	NA	NA	NA	NA	NA	NA	NA	NA	NA	NA	NA	NA	NA	NA	NA	NA	NA	NA	NA	NA	NA	NA	NA	NA	NA	NA	NA	NA	NA	NA
Rv0034	-	hypothetical protein Rv0034	5	5	-0.62	0.3082	1	-1.2	0.0793	0.51785	-0.57	0.3747	1	-0.29	0.633	1	-1.4	0.0628	0.55158	-0.22	0.7	1	-1.32	0.1687	1	0.12	0.8688	1	0.06	0.9148	1	-0.67	0.268	1	-0.01	0.9933	1	-0.27	0.6092	0.99253	-0.48	0.4235	1	-0.6	0.3035	1	-0.25	0.6608	1
Rv0035	fadD34	PROBABLE FATTY-ACID-CoA LIGASE FADD34 (FATTY-ACID-CoA SYNTHETASE) (FATTY-ACID-CoA SYNTHASE)	25	21	0.17	0.4806	1	-0.07	0.784	1	-0.08	0.7529	1	0.02	0.9264	1	0.22	0.3473	0.9481	-0.02	0.928	1	0.06	0.8371	1	-0.58	0.1217	1	-0.17	0.4931	1	-0.08	0.7225	1	0.14	0.5606	1	0.02	0.9333	1	-0.19	0.4631	1	0.11	0.628	1	-0.25	0.3152	1
Rv0036c	-	hypothetical protein Rv0036c	4	3	NA	NA	NA	NA	NA	NA	NA	NA	NA	NA	NA	NA	NA	NA	NA	NA	NA	NA	NA	NA	NA	NA	NA	NA	NA	NA	NA	NA	NA	NA	NA	NA	NA	NA	NA	NA	NA	NA	NA	NA	NA	NA	NA	NA	NA
Rv0037c	-	PROBABLE CONSERVED INTEGRAL MEMBRANE PROTEIN	20	19	-0.28	0.4058	1	0.01	0.9799	1	-0.41	0.2839	1	-0.2	0.5514	1	-0.36	0.3262	0.933	-0.24	0.4835	1	0.1	0.8035	1	-0.28	0.5557	1	-0.12	0.7194	1	0.04	0.8927	1	0.33	0.2836	1	0.17	0.6202	0.99614	0.42	0.2122	0.99283	-0.24	0.4816	1	-0.08	0.8047	1
Rv0038	-	hypothetical protein Rv0038	7	6	0.19	0.7178	1	-0.24	0.608	1	-0.44	0.4345	1	-0.72	0.1806	1	-0.92	0.0903	0.62013	-0.82	0.1418	0.95079	-0.85	0.2536	1	-0.37	0.5894	1	-0.87	0.1098	0.8235	-0.73	0.1587	0.88741	-0.48	0.3376	1	-0.36	0.4923	0.94872	-0.61	0.2227	1	-0.18	0.6883	1	-0.82	0.1243	0.9593
Rv0039c	-	POSSIBLE CONSERVED TRANSMEMBRANE PROTEIN	4	4	-0.28	0.5863	1	-0.78	0.1861	0.73884	0.16	0.7395	1	-0.4	0.4355	1	-0.5	0.3831	0.97251	-0.38	0.4957	1	-0.83	0.3137	1	-0.48	0.5263	1	-1.01	0.1154	0.83664	-0.41	0.458	1	-0.51	0.3527	1	-0.59	0.2993	0.83687	-0.52	0.3465	1	-0.53	0.3404	1	-0.02	0.9695	1
Rv0040c	mtc28	SECRETED PROLINE RICH PROTEIN MTC28 (PROLINE RICH 28 KDA ANTIGEN)	9	7	0	0.9939	1	-0.8	0.0716	0.49598	-1.06	0.0362	0.48632	-0.33	0.4572	1	-0.87	0.0854	0.60631	-0.7	0.1282	0.91343	-0.73	0.2358	1	1.08	0.0413	0.84435	-1	0.0447	0.57907	-0.66	0.1223	0.80257	-0.59	0.2086	1	-0.67	0.17	0.714	-0.57	0.1899	0.9756	-1.3	0.0133	0.25582	-0.48	0.2804	1
Rv0041	leuS	leucyl-tRNA synthetase	72	3	NA	NA	NA	NA	NA	NA	NA	NA	NA	NA	NA	NA	NA	NA	NA	NA	NA	NA	NA	NA	NA	NA	NA	NA	NA	NA	NA	NA	NA	NA	NA	NA	NA	NA	NA	NA	NA	NA	NA	NA	NA	NA	NA	NA	NA
Rv0042c	-	POSSIBLE TRANSCRIPTIONAL REGULATORY PROTEIN (PROBABLY MARR-FAMILY)	5	4	-0.29	0.6387	1	0.34	0.661	1	-0.5	0.4303	1	0.82	0.1829	1	0.74	0.3883	0.97934	-0.15	0.8106	1	-0.13	0.875	1	-0.92	0.3292	1	-0.58	0.3477	1	0.26	0.6941	1	-0.41	0.5505	1	-0.64	0.3562	0.87048	-0.28	0.6571	1	-0.31	0.6509	1	-0.24	0.7307	1
Rv0043c	-	PROBABLE TRANSCRIPTIONAL REGULATORY PROTEIN (PROBABLY GNTR-FAMILY)	10	9	-0.15	0.7884	1	-1.41	0.0496	0.40469	-0.21	0.7609	1	-0.97	0.1394	1	0.37	0.4577	0.99957	-1.29	0.0705	0.73288	-0.32	0.6801	1	-0.01	0.9889	1	-0.77	0.207	0.97054	-1.05	0.1089	0.77591	-0.81	0.1955	1	-0.66	0.2641	0.82132	-1.15	0.0905	0.69709	-0.5	0.4281	1	-0.76	0.2362	1
Rv0044c	-	POSSIBLE OXIDOREDUCTASE	20	16	-0.18	0.593	1	-0.12	0.6998	1	0.08	0.8098	1	-0.06	0.8401	1	-0.1	0.7534	1	-0.13	0.7027	1	0.21	0.5847	1	-0.62	0.205	1	-0.45	0.2035	0.9646	-0.05	0.878	1	0	0.9996	1	-0.43	0.1973	0.75261	-0.2	0.5334	1	-0.12	0.7113	1	-0.17	0.6135	1
Rv0045c	-	POSSIBLE HYDROLASE	7	7	-0.29	0.4968	1	-0.17	0.692	1	0.39	0.33	1	-0.22	0.5912	1	0.12	0.7634	1	0.09	0.8262	1	0.37	0.4546	1	0.14	0.7745	1	-0.01	0.9865	1	-0.08	0.856	1	-0.13	0.7532	1	0.27	0.5206	0.959	0.12	0.7585	1	0.1	0.8117	1	0.04	0.9285	1
Rv0046c	ino1	MYO-INOSITOL-1-PHOSPHATE SYNTHASE INO1 (Inositol 1-phosphate synthetase) (D-glucose 6-phosphate cycloaldolase) (Glucose 6-phosphate cyclase) (Glucocycloaldolase)	16	1	NA	NA	NA	NA	NA	NA	NA	NA	NA	NA	NA	NA	NA	NA	NA	NA	NA	NA	NA	NA	NA	NA	NA	NA	NA	NA	NA	NA	NA	NA	NA	NA	NA	NA	NA	NA	NA	NA	NA	NA	NA	NA	NA	NA	NA
Rv0047c	-	hypothetical protein Rv0047c	7	6	-0.66	0.2578	1	0.46	0.3387	0.86852	0.62	0.1742	0.95453	-0.35	0.5127	1	-0.65	0.2624	0.90575	0.23	0.6443	1	0.57	0.3263	1	-0.73	0.3755	1	0.77	0.119	0.83664	0.4	0.3783	1	0.3	0.5794	1	1.57	0.0016	0.04911	2.12	0.0018	0.05936	0.73	0.0906	0.8105	0.14	0.7829	1
Rv0048c	-	POSSIBLE MEMBRANE PROTEIN	16	15	0.05	0.8597	1	0.14	0.6464	1	0.27	0.3512	1	0.18	0.5337	1	0.24	0.4	0.98397	0.24	0.3968	1	0.25	0.494	1	0.24	0.5228	1	0.43	0.1146	0.83664	0.1	0.7166	1	0.09	0.7754	1	0.42	0.1504	0.6874	0.74	0.0134	0.22559	0.44	0.1055	0.86012	0.14	0.6388	1
Rv0049	-	hypothetical protein Rv0049	8	7	-0.2	0.6345	1	0.21	0.5819	0.99641	1.14	0.0023	0.08121	0.39	0.3222	1	0.71	0.0528	0.5037	0.62	0.1208	0.88928	1.29	0.0017	0.12561	0.05	0.922	1	1.49	0.0001	0.00753	0.91	0.0091	0.19626	0.63	0.0819	0.75297	1.8	0	0	1.83	0.0001	0.00518	1.21	0.0015	0.04866	1.03	0.0051	0.1464
Rv0050	ponA1	PROBABLE BIFUNCTIONAL PENICILLIN-BINDING PROTEIN 1A/1B PONA1 (MUREIN POLYMERASE) (PBP1): PENICILLIN-INSENSITIVE TRANSGLYCOSYLASE (PEPTIDOGLYCAN TGASE) + PENICILLIN-SENSITIVE TRANSPEPTIDASE (DD-TRANSPEPTIDASE)	37	27	-0.17	0.5311	1	-0.03	0.9123	1	0.24	0.5275	1	-0.23	0.3828	1	0.23	0.3965	0.98202	-0.01	0.979	1	0.39	0.2296	1	0.42	0.2653	1	0.7	0.0073	0.18792	0.1	0.687	1	0.14	0.6698	1	-0.18	0.54	0.96723	-0.16	0.6086	1	0	0.9963	1	0.06	0.8374	1
Rv0051	-	PROBABLE CONSERVED TRANSMEMBRANE PROTEIN	34	23	-0.5	0.0723	0.92507	0.04	0.8815	1	0.05	0.8336	1	-0.27	0.322	1	0.25	0.3033	0.92642	0.15	0.5312	1	0.53	0.067	1	-0.09	0.7979	1	-0.15	0.5434	1	0.1	0.6749	1	-0.58	0.0441	0.59047	0.05	0.8535	1	-0.01	0.9704	1	0.19	0.4425	1	0.04	0.8561	1
Rv0052	-	hypothetical protein Rv0052	7	6	-0.07	0.8654	1	0.2	0.5876	0.99641	0.31	0.4347	1	0.47	0.2362	1	0.23	0.5707	1	-0.14	0.7514	1	0.23	0.6542	1	-0.09	0.887	1	0.26	0.4925	1	-0.03	0.9353	1	0.18	0.6608	1	-0.38	0.4247	0.90653	0.25	0.5611	1	0.18	0.6348	1	0.07	0.8584	1
Rv0053	rpsF	30S ribosomal protein S6	7	1	NA	NA	NA	NA	NA	NA	NA	NA	NA	NA	NA	NA	NA	NA	NA	NA	NA	NA	NA	NA	NA	NA	NA	NA	NA	NA	NA	NA	NA	NA	NA	NA	NA	NA	NA	NA	NA	NA	NA	NA	NA	NA	NA	NA	NA
Rv0054	ssb	single-strand DNA-binding protein	5	0	NA	NA	NA	NA	NA	NA	NA	NA	NA	NA	NA	NA	NA	NA	NA	NA	NA	NA	NA	NA	NA	NA	NA	NA	NA	NA	NA	NA	NA	NA	NA	NA	NA	NA	NA	NA	NA	NA	NA	NA	NA	NA	NA	NA	NA
Rv0055	rpsR	30S ribosomal protein S18	5	1	NA	NA	NA	NA	NA	NA	NA	NA	NA	NA	NA	NA	NA	NA	NA	NA	NA	NA	NA	NA	NA	NA	NA	NA	NA	NA	NA	NA	NA	NA	NA	NA	NA	NA	NA	NA	NA	NA	NA	NA	NA	NA	NA	NA	NA
Rv0056	rplI	50S ribosomal protein L9	8	7	-0.65	0.4143	1	-1.51	0.123	0.63162	-0.29	0.7459	1	-0.03	0.9687	1	0.73	0.2304	0.8781	-0.05	0.9377	1	0.69	0.3731	1	-1.05	0.3856	1	0.3	0.6326	1	0.34	0.6007	1	-1.71	0.0858	0.76245	-0.6	0.4794	0.93915	0.13	0.8609	1	0.34	0.6053	1	-0.65	0.4095	1
Rv0057	-	hypothetical protein Rv0057	16	9	0.98	0.0424	0.67401	-0.22	0.6822	1	-0.49	0.3797	1	-0.21	0.6844	1	0.57	0.2521	0.89686	0.17	0.7455	1	-0.7	0.3702	1	-0.34	0.6515	1	-0.31	0.5802	1	0.27	0.5723	1	-0.96	0.1333	0.88322	-0.32	0.5438	0.96885	0.27	0.5754	1	0.54	0.2618	1	-0.04	0.9352	1
Rv0058	dnaB	replicative DNA helicase	39	1	NA	NA	NA	NA	NA	NA	NA	NA	NA	NA	NA	NA	NA	NA	NA	NA	NA	NA	NA	NA	NA	NA	NA	NA	NA	NA	NA	NA	NA	NA	NA	NA	NA	NA	NA	NA	NA	NA	NA	NA	NA	NA	NA	NA	NA
Rv0059	-	hypothetical protein Rv0059	21	19	NA	NA	NA	NA	NA	NA	NA	NA	NA	NA	NA	NA	NA	NA	NA	NA	NA	NA	NA	NA	NA	NA	NA	NA	NA	NA	NA	NA	NA	NA	NA	NA	NA	NA	NA	NA	NA	NA	NA	NA	NA	NA	NA	NA	NA
Rv0060	-	hypothetical protein Rv0060	23	2	NA	NA	NA	NA	NA	NA	NA	NA	NA	NA	NA	NA	NA	NA	NA	NA	NA	NA	NA	NA	NA	NA	NA	NA	NA	NA	NA	NA	NA	NA	NA	NA	NA	NA	NA	NA	NA	NA	NA	NA	NA	NA	NA	NA	NA
Rv0061	-	hypothetical protein Rv0061	6	5	0.8	0.2762	1	0.6	0.3601	0.88255	-0.85	0.3996	1	0.51	0.482	1	-2.36	0.1	0.64668	0.04	0.9598	1	-0.01	0.9897	1	0.21	0.8285	1	-0.38	0.65	1	0	0.9964	1	0.43	0.5784	1	0.04	0.9659	1	0.78	0.3701	1	-0.63	0.4823	1	-1.2	0.2645	1
Rv0062	celA1	POSSIBLE CELLULASE CELA1 (ENDOGLUCANASE) (ENDO-1,4-BETA-GLUCANASE) (FI-CMCASE) (CARBOXYMETHYL CELLULASE)	22	18	0.06	0.8138	1	0.09	0.7004	1	-0.23	0.4038	1	0.01	0.9693	1	0.05	0.848	1	-0.07	0.7971	1	-0.32	0.3828	1	0.35	0.2604	1	-0.18	0.508	1	-0.13	0.6091	1	-0.1	0.7204	1	0.31	0.2955	0.83266	-0.24	0.3811	1	-0.31	0.2214	1	-0.04	0.8873	1
Rv0063	-	POSSIBLE OXIDOREDUCTASE	24	21	0.02	0.9428	1	-0.42	0.0909	0.54436	-0.01	0.9795	1	-0.04	0.8563	1	0.24	0.2979	0.92449	-0.05	0.8298	1	-0.38	0.2507	1	-0.21	0.514	1	0.11	0.6323	1	-0.54	0.0329	0.44888	-0.17	0.4495	1	-0.48	0.0547	0.43715	-0.15	0.4928	1	-0.26	0.2673	1	-0.2	0.392	1
Rv0064	-	hypothetical protein Rv0064	69	50	NA	NA	NA	NA	NA	NA	NA	NA	NA	NA	NA	NA	NA	NA	NA	NA	NA	NA	NA	NA	NA	NA	NA	NA	NA	NA	NA	NA	NA	NA	NA	NA	NA	NA	NA	NA	NA	NA	NA	NA	NA	NA	NA	NA	NA
Rv0065	-	hypothetical protein Rv0065	8	7	-0.53	0.2752	1	-0.18	0.6963	1	-0.16	0.7289	1	0.09	0.8404	1	0.38	0.3824	0.97251	-0.12	0.8052	1	-0.14	0.8121	1	0.79	0.1416	1	0.13	0.7927	1	-0.82	0.1079	0.77293	-0.23	0.6294	1	0.42	0.323	0.85444	0.09	0.8401	1	-0.19	0.6879	1	-0.18	0.6943	1
Rv0066c	icd2	PROBABLE ISOCITRATE DEHYDROGENASE	38	19	-1.42	0.0152	0.3698	-3.05	0.0014	0.04169	-0.88	0.1552	0.91167	-1.51	0.0149	0.30804	-2.53	0.0026	0.08366	0.37	0.5665	1	-0.65	0.3633	1	-2.63	0.0249	0.7414	0.39	0.6204	1	-1.54	0.0123	0.24057	-1.11	0.0673	0.71014	-3.04	0.0013	0.04084	-1.86	0.0067	0.14608	-1.96	0.0051	0.13044	-1.95	0.0054	0.15173
Rv0067c	-	POSSIBLE TRANSCRIPTIONAL REGULATORY PROTEIN (POSSIBLY TETR-FAMILY)	12	10	1.28	0.1322	1	0.64	0.2755	0.83601	0.22	0.7506	1	-0.38	0.6402	1	-1.5	0.1099	0.6719	-0.51	0.5324	1	0.17	0.8346	1	0.79	0.2648	1	0.96	0.1475	0.88633	0.16	0.8255	1	-0.76	0.3488	1	0.65	0.2792	0.8269	-1.84	0.0732	0.61488	0.42	0.5717	1	0.18	0.7967	1
Rv0068	-	short chain dehydrogenase	12	10	-0.13	0.8079	1	0.22	0.6663	1	-0.2	0.7177	1	0	0.9985	1	0.62	0.186	0.82457	0.26	0.6087	1	-0.06	0.9287	1	0.22	0.7315	1	-0.25	0.6661	1	0.21	0.6699	1	0.1	0.8397	1	0.11	0.8458	1	0.14	0.8258	1	0.13	0.7997	1	-0.07	0.8952	1
Rv0069c	sdaA	PROBABLE L-SERINE DEHYDRATASE SDAA (L-SERINE DEAMINASE) (SDH) (L-SD)	12	9	0.29	0.6004	1	0.07	0.9054	1	-0.11	0.8644	1	-0.34	0.5792	1	-0.48	0.439	0.9958	0.4	0.4689	1	0.16	0.8266	1	-0.78	0.3958	1	0.34	0.5847	1	0.5	0.315	1	0.59	0.2503	1	0.92	0.061	0.46448	0.39	0.5092	1	0.05	0.9286	1	-0.16	0.7815	1
Rv0070c	glyA2	PROBABLE SERINE HYDROXYMETHYLTRANSFERASE GLYA2 (SERINE METHYLASE 2) (SHMT 2)	18	11	0.11	0.8041	1	0.16	0.7067	1	0.12	0.785	1	0.07	0.8788	1	0.27	0.5236	1	0.25	0.5588	1	0.58	0.2422	1	0.09	0.8923	1	-0.39	0.4194	1	0.19	0.6467	1	0.21	0.6126	1	0.65	0.1241	0.63891	-0.17	0.7191	1	0.26	0.5238	1	0.31	0.4543	1
Rv0071	-	POSSIBLE MATURASE	8	6	0.18	0.6758	1	-0.39	0.3822	0.90022	0.08	0.8688	1	-0.57	0.2351	1	-0.52	0.2652	0.90672	-0.28	0.5578	1	-0.36	0.5428	1	-0.23	0.7203	1	-0.41	0.398	1	-0.59	0.2123	0.98131	-0.48	0.3082	1	0.13	0.7895	1	0.21	0.6453	1	-0.34	0.4788	1	-0.21	0.6232	1
Rv0072	-	PROBABLE GLUTAMINE-TRANSPORT TRANSMEMBRANE PROTEIN ABC TRANSPORTER	17	14	NA	NA	NA	NA	NA	NA	NA	NA	NA	NA	NA	NA	NA	NA	NA	NA	NA	NA	NA	NA	NA	NA	NA	NA	NA	NA	NA	NA	NA	NA	NA	NA	NA	NA	NA	NA	NA	NA	NA	NA	NA	NA	NA	NA	NA
Rv0073	-	PROBABLE GLUTAMINE-TRANSPORT ATP-BINDING PROTEIN ABC TRANSPORTER	16	15	NA	NA	NA	NA	NA	NA	NA	NA	NA	NA	NA	NA	NA	NA	NA	NA	NA	NA	NA	NA	NA	NA	NA	NA	NA	NA	NA	NA	NA	NA	NA	NA	NA	NA	NA	NA	NA	NA	NA	NA	NA	NA	NA	NA	NA
Rv0074	-	hypothetical protein Rv0074	20	18	0.14	0.6493	1	-0.07	0.827	1	0.51	0.1152	0.798	-0.26	0.412	1	0.29	0.3339	0.93892	0	0.9971	1	-0.1	0.7944	1	-0.27	0.5342	1	-0.14	0.7124	1	-0.07	0.8031	1	-0.17	0.617	1	-0.3	0.3714	0.87662	-0.14	0.6523	1	0.13	0.6452	1	0.05	0.8816	1
Rv0075	-	PROBABLE AMINOTRANSFERASE	25	21	0.34	0.1778	1	0.35	0.1362	0.65681	0.03	0.927	1	0.13	0.6248	1	-0.06	0.8216	1	0.17	0.5117	1	-0.24	0.5237	1	-0.06	0.8615	1	0.21	0.3974	1	0.04	0.8597	1	0.22	0.4023	1	0.34	0.2029	0.76231	0.4	0.1668	0.93081	0.37	0.1312	0.94583	0	0.9889	1
Rv0076c	-	PROBABLE MEMBRANE PROTEIN	4	4	-0.37	0.1386	1	0.23	0.3327	0.86472	0.17	0.4326	1	0.54	0.0069	0.18602	0.17	0.58	1	-0.04	0.8637	1	0.54	0.0454	0.96267	0	0.9871	1	0.11	0.6557	1	0.32	0.0971	0.74649	0	0.9997	1	0.05	0.8759	1	0.16	0.5963	1	0.19	0.3114	1	0.28	0.1289	0.98157
Rv0077c	-	PROBABLE OXIDOREDUCTASE	14	10	-0.14	0.7021	1	-0.64	0.1115	0.60201	0.12	0.7525	1	0.11	0.7525	1	-0.04	0.9122	1	0.03	0.9346	1	-0.03	0.9438	1	0.03	0.9521	1	-0.25	0.5089	1	-0.43	0.2538	1	0.16	0.6689	1	0.21	0.5572	0.97144	0.27	0.4408	1	-0.1	0.7786	1	-0.1	0.7847	1
Rv0078	-	PROBABLE TRANSCRIPTIONAL REGULATORY PROTEIN	9	6	0.54	0.4224	1	-0.68	0.3876	0.90703	0.48	0.5849	1	0.16	0.8198	1	-1.81	0.0625	0.55158	-0.26	0.7128	1	-0.06	0.9439	1	0.43	0.6521	1	0.12	0.8494	1	-0.07	0.917	1	-0.51	0.5268	1	0.6	0.4371	0.91791	-0.67	0.4	1	0.2	0.7525	1	-0.1	0.8888	1
Rv0078A	-	hypothetical protein Rv0078A	10	9	0.22	0.6394	1	0.2	0.6698	1	0.39	0.4299	1	-0.09	0.8549	1	0.03	0.9589	1	0.13	0.8082	1	0.64	0.2566	1	-0.17	0.8064	1	0.25	0.6271	1	0.42	0.3256	1	0.78	0.0687	0.71014	-0.44	0.4034	0.89487	-0.01	0.9789	1	0.1	0.8333	1	0.13	0.802	1
Rv0079	-	hypothetical protein Rv0079	14	11	-0.42	0.3754	1	-1.14	0.0417	0.37729	-0.68	0.2	0.99131	-0.87	0.0982	0.96802	-0.4	0.4176	0.98979	-0.4	0.4084	1	-0.72	0.3155	1	-0.39	0.5532	1	-1.83	0.0079	0.19825	-0.59	0.2332	0.99836	-0.51	0.3022	1	-0.89	0.107	0.58725	-1	0.0764	0.631	-1.19	0.0401	0.50565	-0.59	0.247	1
Rv0080	-	hypothetical protein Rv0080	5	3	NA	NA	NA	NA	NA	NA	NA	NA	NA	NA	NA	NA	NA	NA	NA	NA	NA	NA	NA	NA	NA	NA	NA	NA	NA	NA	NA	NA	NA	NA	NA	NA	NA	NA	NA	NA	NA	NA	NA	NA	NA	NA	NA	NA	NA
Rv0081	-	PROBABLE TRANSCRIPTIONAL REGULATORY PROTEIN	6	6	-0.14	0.6683	1	0.09	0.7605	1	-0.54	0.1399	0.87418	0.19	0.5023	1	0.15	0.6262	1	0.51	0.0746	0.74228	0.19	0.6046	1	0.24	0.5849	1	0.06	0.8331	1	0.04	0.8762	1	0.15	0.6287	1	-0.34	0.2759	0.8269	-0.34	0.3353	1	0.07	0.8198	1	0.16	0.5697	1
Rv0082	-	PROBABLE OXIDOREDUCTASE	7	6	0.6	0.3119	1	-1.32	0.0504	0.40625	0.16	0.7771	1	-0.29	0.5635	1	-0.52	0.3267	0.933	-0.07	0.8929	1	0.1	0.8731	1	0.9	0.1496	1	-0.34	0.5176	1	-0.51	0.3347	1	0.01	0.9889	1	0.8	0.1803	0.72842	-0.29	0.5594	1	-1.25	0.0464	0.5543	-0.97	0.1351	0.99678
Rv0083	-	PROBABLE OXIDOREDUCTASE	23	20	-0.31	0.3385	1	-0.36	0.2977	0.84966	-0.23	0.485	1	-0.07	0.8121	1	-0.17	0.5803	1	-0.13	0.6818	1	-0.15	0.7159	1	0.36	0.3323	1	-0.11	0.7305	1	-0.11	0.7223	1	-0.21	0.5114	1	0.47	0.1214	0.63153	-0.71	0.0377	0.42352	-0.13	0.6796	1	0.19	0.5404	1
Rv0084	hycD	POSSIBLE FORMATE HYDROGENLYASE HYCD (FHL)	9	8	-0.73	0.1851	1	-1.38	0.0304	0.31505	-0.58	0.2857	1	0.13	0.7755	1	-0.56	0.2823	0.91505	-0.45	0.3894	1	-0.51	0.4648	1	-1.58	0.0982	1	-0.6	0.2703	1	-1.36	0.0341	0.45638	-0.27	0.6238	1	-0.19	0.7189	1	-0.6	0.2595	1	-0.47	0.3694	1	-0.33	0.5517	1
Rv0085	hycP	POSSIBLE HYDROGENASE HYCP	4	4	-1.78	0.1715	1	1.41	0.1472	0.67835	-2.4	0.0986	0.7451	0.54	0.5011	1	-2.81	0.0631	0.55179	1.67	0.1003	0.8184	-1.11	0.4973	1	4.47	0.0323	0.78107	-2.35	0.1051	0.8139	1.49	0.0299	0.42447	1.75	0.0687	0.71014	2.21	0.2017	0.75923	2.34	0.2264	1	-2.41	0.0874	0.79891	-0.47	0.6347	1
Rv0086	hycQ	POSSIBLE HYDROGENASE HYCQ	15	10	-0.16	0.7044	1	0.31	0.4761	0.96218	0.18	0.7102	1	0.35	0.4074	1	-0.1	0.8157	1	0.06	0.8794	1	-0.04	0.9378	1	-0.04	0.9401	1	0.7	0.0909	0.76718	0.54	0.1727	0.9151	0.32	0.4794	1	-0.92	0.0633	0.46946	0.1	0.8143	1	-0.32	0.4794	1	0.54	0.1533	1
Rv0087	hycE	POSSIBLE FORMATE HYDROGENASE HYCE (FHL)	26	10	-0.43	0.4719	1	-0.53	0.3431	0.87362	-0.47	0.4289	1	-0.03	0.9566	1	-0.73	0.2165	0.86297	-0.01	0.9858	1	-0.67	0.3968	1	-0.79	0.3442	1	-0.91	0.1375	0.86523	-0.32	0.5537	1	-0.56	0.3179	1	0.18	0.7587	1	0.13	0.81	1	-0.38	0.4709	1	-0.07	0.8904	1
Rv0088	-	hypothetical protein Rv0088	14	9	-0.35	0.3912	1	-0.74	0.0988	0.56967	-0.06	0.8878	1	0.07	0.8673	1	0.03	0.927	1	-0.23	0.6047	1	-0.21	0.7053	1	-0.56	0.3809	1	-0.07	0.8593	1	-0.6	0.1692	0.91039	-0.71	0.1235	0.86805	-1.32	0.0111	0.17645	-0.21	0.6308	1	0.02	0.9591	1	-0.13	0.7455	1
Rv0089	-	POSSIBLE METHYLTRANSFERASE/METHYLASE	11	8	-0.09	0.8636	1	-0.91	0.1064	0.58963	-0.53	0.2844	1	-0.92	0.0779	0.85862	-0.5	0.3246	0.933	-1.4	0.0204	0.342	-1.42	0.0949	1	-0.42	0.5485	1	-0.84	0.1168	0.83664	-0.45	0.3709	1	-0.51	0.3677	1	-0.43	0.3824	0.88502	-0.71	0.1729	0.94633	-0.77	0.1411	0.97286	-1.03	0.066	0.72875
Rv0090	-	POSSIBLE MEMBRANE PROTEIN	12	10	0.11	0.7878	1	-0.43	0.3331	0.86472	-0.51	0.2517	1	-0.09	0.8365	1	-0.09	0.829	1	-0.28	0.5423	1	0.02	0.9694	1	-0.58	0.4043	1	-0.75	0.1207	0.84033	-0.76	0.0989	0.74954	-0.07	0.89	1	0.66	0.1336	0.6581	-0.02	0.9624	1	-0.31	0.4688	1	-0.13	0.7656	1
Rv0091	mtn	PROBABLE BIFUNCTIONAL MTA/SAH NUCLEOSIDASE MTN: 5'-METHYLTHIOADENOSINE NUCLEOSIDASE (METHYLTHIOADENOSINE METHYLTHIORIBOHYDROLASE) + S-ADENOSYLHOMOCYSTEINE NUCLEOSIDASE (S-ADENOSYL-L-HOMOCYSTEINE HOMOCYSTEINYLRIBOHYDROLASE)	11	9	NA	NA	NA	NA	NA	NA	NA	NA	NA	NA	NA	NA	NA	NA	NA	NA	NA	NA	NA	NA	NA	NA	NA	NA	NA	NA	NA	NA	NA	NA	NA	NA	NA	NA	NA	NA	NA	NA	NA	NA	NA	NA	NA	NA	NA
Rv0092	ctpA	PROBABLE CATION TRANSPORTER P-TYPE ATPASE A CTPA	30	22	0.28	0.3326	1	-0.45	0.1437	0.67343	-0.32	0.3032	1	-0.57	0.0692	0.82667	-1	0.0033	0.09473	-0.74	0.02	0.342	-0.04	0.9158	1	-0.46	0.2553	1	-0.36	0.2227	0.99282	-0.28	0.3463	1	-0.41	0.2195	1	-0.53	0.0966	0.56268	-0.34	0.3341	1	-0.28	0.3409	1	0	0.9903	1
Rv0093c	-	PROBABLE CONSERVED MEMBRANE PROTEIN	8	6	-0.8	0.2731	1	-1.31	0.1093	0.59686	-0.48	0.4893	1	-0.46	0.505	1	-0.5	0.5076	1	0.01	0.983	1	-0.63	0.5206	1	0.7	0.2893	1	-0.63	0.3475	1	-1.04	0.1766	0.92543	-0.2	0.7506	1	-0.28	0.667	1	0.29	0.6286	1	-0.37	0.5646	1	-0.87	0.248	1
Rv0094c	-	hypothetical protein Rv0094c	14	14	0.54	0.0184	0.40787	0.16	0.5343	0.98618	0.41	0.1094	0.7767	0.47	0.0632	0.79551	0.56	0.0332	0.40759	0.25	0.3403	1	0.21	0.5143	1	-0.26	0.5167	1	0.07	0.7908	1	0.21	0.3905	1	0.06	0.822	1	0.77	0.0039	0.08742	0.47	0.0538	0.51697	0.23	0.3822	1	0.45	0.0649	0.72131
Rv0095c	-	hypothetical protein Rv0095c	9	4	-0.54	0.4736	1	-2.73	0.0238	0.27288	0.13	0.8724	1	-1.46	0.104	0.9975	-0.4	0.5732	1	-1.2	0.1411	0.95048	-0.25	0.7829	1	1.28	0.0483	0.8959	-1.03	0.2209	0.99033	-1.31	0.1188	0.79466	-1.08	0.188	1	-0.56	0.4814	0.94064	-0.65	0.3891	1	-0.46	0.5159	1	-0.66	0.367	1
Rv0096	PPE1	PPE FAMILY PROTEIN	34	24	-0.39	0.2331	1	-0.51	0.1217	0.62899	0.01	0.9758	1	-0.44	0.1864	1	0	0.9934	1	-0.45	0.173	1	-0.12	0.7606	1	0.12	0.7549	1	-0.44	0.1648	0.91709	-0.36	0.2518	1	-0.49	0.1431	0.90757	-0.3	0.3423	0.86621	-0.99	0.0103	0.18939	-0.96	0.0121	0.23783	-0.21	0.5143	1
Rv0097	-	POSSIBLE OXIDOREDUCTASE	26	23	-0.65	0.0401	0.65843	-0.64	0.0402	0.36958	-0.3	0.3459	1	-0.49	0.1077	1	-0.28	0.3153	0.92993	-0.4	0.1852	1	-0.25	0.5164	1	0.55	0.1053	1	-0.55	0.0892	0.75887	-0.47	0.1135	0.78622	-0.26	0.3705	1	-0.74	0.0211	0.26309	-1.23	0.0008	0.02956	-1.12	0.0013	0.04322	-0.22	0.4252	1
Rv0098	-	hypothetical protein Rv0098	12	8	-0.55	0.328	1	-0.46	0.3997	0.91619	-0.94	0.1083	0.77026	-1	0.1036	0.9975	-0.9	0.1432	0.72914	-0.41	0.4556	1	-0.21	0.7524	1	0.21	0.7323	1	-0.3	0.5781	1	-0.79	0.1801	0.93066	-0.83	0.1673	0.96883	-0.63	0.2853	0.8269	-1.52	0.0259	0.34106	-1.47	0.0313	0.43974	-0.51	0.3405	1
Rv0099	fadD10	acyl-CoA synthetase	32	15	-0.98	0.0605	0.82954	-1.27	0.0199	0.24582	-0.02	0.9694	1	-0.4	0.4311	1	-0.64	0.203	0.84455	-0.8	0.1223	0.89702	-0.35	0.5675	1	-0.43	0.5283	1	-0.19	0.6807	1	-1.65	0.008	0.18034	-0.49	0.2995	1	-0.96	0.0802	0.5178	-1.95	0.0023	0.07342	-1.28	0.0237	0.3637	-0.28	0.555	1
Rv0100	-	hypothetical protein Rv0100	4	3	NA	NA	NA	NA	NA	NA	NA	NA	NA	NA	NA	NA	NA	NA	NA	NA	NA	NA	NA	NA	NA	NA	NA	NA	NA	NA	NA	NA	NA	NA	NA	NA	NA	NA	NA	NA	NA	NA	NA	NA	NA	NA	NA	NA	NA
Rv0101	nrp	PROBABLE PEPTIDE SYNTHETASE NRP (PEPTIDE SYNTHASE)	123	80	-0.6	0.0021	0.09631	-1.03	0	0	-0.31	0.0926	0.72524	-0.7	0.0011	0.05164	-0.45	0.021	0.32859	-0.85	0.0002	0.01093	-0.49	0.0552	1	0.02	0.9462	1	-0.51	0.0069	0.17994	-0.79	0	0	-0.87	0	0	-0.81	0.0001	0.00481	-1.14	0	0	-1.57	0	0	-0.6	0.0029	0.09484
Rv0102	-	PROBABLE CONSERVED INTEGRAL MEMBRANE PROTEIN	42	3	NA	NA	NA	NA	NA	NA	NA	NA	NA	NA	NA	NA	NA	NA	NA	NA	NA	NA	NA	NA	NA	NA	NA	NA	NA	NA	NA	NA	NA	NA	NA	NA	NA	NA	NA	NA	NA	NA	NA	NA	NA	NA	NA	NA	NA
Rv0103c	ctpB	PROBABLE CATION-TRANSPORTER P-TYPE ATPASE B CTPB	30	26	-0.18	0.5222	1	0.03	0.9253	1	-0.29	0.3322	1	-0.34	0.2411	1	-0.61	0.0519	0.49971	0.05	0.8446	1	-0.28	0.472	1	0.25	0.4454	1	0.04	0.8838	1	-0.01	0.9821	1	-0.05	0.8509	1	-0.05	0.87	1	-0.05	0.8615	1	-0.05	0.8325	1	-0.19	0.4962	1
Rv0104	-	hypothetical protein Rv0104	28	24	NA	NA	NA	NA	NA	NA	NA	NA	NA	NA	NA	NA	NA	NA	NA	NA	NA	NA	NA	NA	NA	NA	NA	NA	NA	NA	NA	NA	NA	NA	NA	NA	NA	NA	NA	NA	NA	NA	NA	NA	NA	NA	NA	NA	NA
Rv0105c	rpmB	50S ribosomal protein L28	5	3	NA	NA	NA	NA	NA	NA	NA	NA	NA	NA	NA	NA	NA	NA	NA	NA	NA	NA	NA	NA	NA	NA	NA	NA	NA	NA	NA	NA	NA	NA	NA	NA	NA	NA	NA	NA	NA	NA	NA	NA	NA	NA	NA	NA	NA
Rv0106	-	hypothetical protein Rv0106	12	11	-0.05	0.8894	1	-0.1	0.7973	1	0.04	0.9283	1	-0.42	0.3502	1	0.82	0.0195	0.31373	0.07	0.8638	1	-0.54	0.3518	1	0.28	0.5755	1	0.09	0.8373	1	-0.17	0.6565	1	-0.2	0.6442	1	0	0.9928	1	-1.29	0.0138	0.23038	-0.34	0.3742	1	0.39	0.3194	1
Rv0107c	ctpI	PROBABLE CATION-TRANSPORTER ATPASE I CTPI	65	44	NA	NA	NA	NA	NA	NA	NA	NA	NA	NA	NA	NA	NA	NA	NA	NA	NA	NA	NA	NA	NA	NA	NA	NA	NA	NA	NA	NA	NA	NA	NA	NA	NA	NA	NA	NA	NA	NA	NA	NA	NA	NA	NA	NA	NA
Rv0108c	-	hypothetical protein Rv0108c	2	2	NA	NA	NA	NA	NA	NA	NA	NA	NA	NA	NA	NA	NA	NA	NA	NA	NA	NA	NA	NA	NA	NA	NA	NA	NA	NA	NA	NA	NA	NA	NA	NA	NA	NA	NA	NA	NA	NA	NA	NA	NA	NA	NA	NA	NA
Rv0109	PE_PGRS1	PE-PGRS FAMILY PROTEIN	28	17	-0.31	0.415	1	0	0.9999	1	0.01	0.9651	1	-0.19	0.6021	1	-0.62	0.1074	0.66624	-0.3	0.4107	1	-0.59	0.2519	1	-0.21	0.6643	1	-0.02	0.9636	1	-0.3	0.3912	1	0.12	0.7213	1	-0.2	0.5652	0.97685	-0.5	0.1786	0.96277	-0.35	0.3256	1	0.1	0.7587	1
Rv0110	-	PROBABLE CONSERVED INTEGRAL MEMBRANE PROTEIN	13	12	0.19	0.5009	1	0.03	0.9148	1	-0.15	0.6578	1	0.03	0.931	1	-0.76	0.035	0.41538	0.17	0.5642	1	-0.45	0.2988	1	-0.03	0.9371	1	-0.23	0.4386	1	-0.1	0.7436	1	-0.16	0.6208	1	0.07	0.8387	1	0.34	0.2898	1	0.02	0.9433	1	0.13	0.654	1
Rv0111	-	POSSIBLE TRANSMEMBRANE ACYLTRANSFERASE	43	38	-0.44	0.0367	0.61786	-0.53	0.0099	0.1537	0	0.9885	1	-0.17	0.4181	1	0.03	0.8981	1	-0.45	0.0308	0.43579	-0.22	0.4009	1	0.38	0.1273	1	-0.18	0.3801	1	-0.64	0.0032	0.08992	-0.26	0.2224	1	-0.11	0.6565	1	-0.24	0.2612	1	-0.56	0.0079	0.17609	-0.34	0.0986	0.86059
Rv0112	gca	POSSIBLE GDP-MANNOSE 4,6-DEHYDRATASE GCA (GDP-D-MANNOSE DEHYDRATASE)	31	20	0.01	0.9786	1	0.62	0.0579	0.44232	-0.33	0.4185	1	0.16	0.6581	1	0.56	0.1031	0.65714	0.54	0.1197	0.88928	0.11	0.8052	1	0.32	0.5017	1	0.77	0.0284	0.44613	0.17	0.6131	1	0.14	0.7112	1	-0.07	0.8516	1	0.48	0.2042	0.98094	0.14	0.7113	1	-0.04	0.9188	1
Rv0113	gmhA	PROBABLE SEDOHEPTULOSE-7-PHOSPHATE ISOMERASE GMHA (PHOSPHOHEPTOSE ISOMERASE)	13	6	1.13	0.1846	1	0.51	0.442	0.93607	-2.47	0.029	0.4223	0.16	0.8031	1	-1.4	0.1068	0.66624	0.6	0.407	1	0.41	0.6155	1	1.46	0.0431	0.85331	0.36	0.6787	1	0.05	0.9496	1	0.29	0.7165	1	-0.27	0.7122	1	-1.24	0.1389	0.8565	0.58	0.3766	1	0.61	0.4152	1
Rv0114	gmhB	POSSIBLE D-ALPHA,BETA-D-HEPTOSE-1,7-BIPHOSPHATE PHOSPHATASE GMHB (D-GLYCERO-D-MANNO-HEPTOSE 7-PHOSPHATE KINASE)	10	9	0.22	0.4377	1	-0.32	0.3255	0.86327	0.17	0.5558	1	-0.09	0.7671	1	0.38	0.2062	0.84885	0.04	0.8979	1	-0.12	0.7644	1	-0.32	0.4729	1	0.55	0.0845	0.73938	-0.22	0.4722	1	0.18	0.5414	1	0.03	0.9187	1	0.23	0.4148	1	0.11	0.6915	1	0.22	0.4514	1
Rv0115	hddA	POSSIBLE D-ALPHA-D-HEPTOSE-7-PHOSPHATE KINASE HDDA	18	17	0.18	0.5598	1	0.11	0.7208	1	-0.04	0.9158	1	0.22	0.4682	1	-0.12	0.7463	1	0.18	0.569	1	0.36	0.3646	1	0.02	0.9649	1	-0.5	0.1648	0.91709	0.08	0.8016	1	-0.07	0.8344	1	0.86	0.0059	0.1183	0.14	0.665	1	-0.24	0.4718	1	0.05	0.8631	1
Rv0116c	-	POSSIBLE CONSERVED MEMBRANE PROTEIN	17	17	0.28	0.3172	1	0.47	0.125	0.6385	0.27	0.3863	1	0.18	0.5286	1	0.52	0.0831	0.5953	0.18	0.5609	1	0.12	0.7582	1	0.06	0.8882	1	-0.16	0.6166	1	0.01	0.986	1	0.28	0.362	1	0.54	0.0995	0.56796	0.48	0.1744	0.95117	0.4	0.1767	1	0.21	0.4974	1
Rv0117	oxyS	OXIDATIVE STRESS RESPONSE REGULATORY PROTEIN OXYS	17	12	0.15	0.6892	1	-0.22	0.597	0.99859	-0.99	0.0382	0.50104	-0.22	0.5774	1	0.17	0.6672	1	0.29	0.4561	1	0.17	0.7316	1	0.97	0.0303	0.77291	-0.77	0.0823	0.72577	-0.05	0.9027	1	-0.7	0.1322	0.88322	-0.41	0.3179	0.85125	-0.35	0.4498	1	-0.1	0.8022	1	-0.46	0.3036	1
Rv0118c	oxcA	putative oxalyl-CoA decarboxylase	26	17	0.08	0.8206	1	-0.01	0.9869	1	-0.42	0.3364	1	-0.11	0.774	1	0.3	0.3924	0.98147	0	0.9918	1	0.3	0.5015	1	0.22	0.6555	1	-0.42	0.2995	1	0.01	0.9755	1	-0.41	0.3283	1	0.79	0.0647	0.47354	0.46	0.3773	1	0.56	0.1463	0.97519	-0.03	0.946	1
Rv0119	fadD7	acyl-CoA synthetase	14	2	NA	NA	NA	NA	NA	NA	NA	NA	NA	NA	NA	NA	NA	NA	NA	NA	NA	NA	NA	NA	NA	NA	NA	NA	NA	NA	NA	NA	NA	NA	NA	NA	NA	NA	NA	NA	NA	NA	NA	NA	NA	NA	NA	NA	NA
Rv0120c	fusA2	elongation factor G	27	15	-0.27	0.5541	1	0.33	0.4144	0.92329	0.04	0.9155	1	-0.18	0.6886	1	0.28	0.4847	1	0.15	0.7203	1	0.13	0.7886	1	-0.56	0.352	1	0.62	0.0973	0.7915	0.12	0.761	1	0.65	0.1002	0.81012	-0.02	0.9672	1	-0.12	0.7755	1	-0.05	0.8946	1	0.34	0.3767	1
Rv0121c	-	hypothetical protein Rv0121c	10	6	0.14	0.7982	1	-0.31	0.5925	0.99641	0.03	0.9612	1	0.13	0.803	1	-1.18	0.0713	0.58536	-0.08	0.8743	1	-0.15	0.8358	1	0.64	0.3535	1	0.97	0.0886	0.75699	0.37	0.4378	1	0.16	0.7599	1	1.5	0.0021	0.05779	-0.35	0.5639	1	0.2	0.6876	1	0.29	0.5669	1
Rv0122	-	hypothetical protein Rv0122	9	6	-0.65	0.2853	1	0	0.9998	1	-0.01	0.991	1	-0.27	0.6298	1	0.15	0.7948	1	0.1	0.8527	1	0.12	0.856	1	-0.07	0.9162	1	-0.66	0.2737	1	-0.08	0.8746	1	0.37	0.5145	1	0.81	0.1724	0.71621	-0.02	0.9635	1	0.05	0.9147	1	0.18	0.7418	1
Rv0123	-	hypothetical protein Rv0123	9	3	NA	NA	NA	NA	NA	NA	NA	NA	NA	NA	NA	NA	NA	NA	NA	NA	NA	NA	NA	NA	NA	NA	NA	NA	NA	NA	NA	NA	NA	NA	NA	NA	NA	NA	NA	NA	NA	NA	NA	NA	NA	NA	NA	NA	NA
Rv0124	PE_PGRS2	PE-PGRS FAMILY PROTEIN	14	10	-0.22	0.6729	1	0.52	0.301	0.85013	0.22	0.6822	1	-0.23	0.6595	1	-0.21	0.7019	1	-0.03	0.958	1	-0.91	0.2813	1	-0.28	0.6887	1	-0.58	0.3191	1	0.06	0.9178	1	0	0.9994	1	0.07	0.8966	1	0.19	0.7015	1	-0.58	0.3055	1	0.29	0.55	1
Rv0125	pepA	PROBABLE SERINE PROTEASE PEPA (SERINE PROTEINASE) (MTB32A)	10	10	-0.1	0.7849	1	0.4	0.1954	0.75375	0.23	0.5028	1	-0.07	0.8243	1	-0.04	0.8807	1	0	0.9992	1	-0.47	0.2556	1	0.09	0.8054	1	0.11	0.7885	1	0	0.997	1	-0.22	0.6174	1	-0.43	0.2248	0.7868	-0.23	0.545	1	0.14	0.6903	1	-0.18	0.533	1
Rv0126	treS	TREHALOSE SYNTHASE TRES	31	6	1.52	0.0061	0.19317	2.12	0.069	0.48696	2.56	0.0011	0.04771	0.39	0.5116	1	2.02	0.0422	0.45631	1.51	0.0829	0.77103	1.79	0.0728	1	1.35	0.0666	1	2.08	0.0001	0.00753	2.91	0	0	1.48	0.0937	0.78874	1.55	0.0451	0.399	0.7	0.3329	1	0.61	0.3512	1	1.18	0.0773	0.776
Rv0127	-	hypothetical protein Rv0127	30	4	-0.31	0.5751	1	-0.21	0.6564	1	0.25	0.5569	1	-0.4	0.3835	1	-0.59	0.1896	0.82812	-0.59	0.2307	1	-0.59	0.5537	1	0.29	0.6025	1	-0.1	0.8512	1	-0.24	0.5842	1	-0.59	0.2013	1	0.58	0.5243	0.96094	-0.59	0.1937	0.9756	-0.59	0.243	1	-0.59	0.179	1
Rv0128	-	PROBABLE CONSERVED TRANSMEMBRANE PROTEIN	20	18	NA	NA	NA	NA	NA	NA	NA	NA	NA	NA	NA	NA	NA	NA	NA	NA	NA	NA	NA	NA	NA	NA	NA	NA	NA	NA	NA	NA	NA	NA	NA	NA	NA	NA	NA	NA	NA	NA	NA	NA	NA	NA	NA	NA	NA
Rv0129c	fbpC	SECRETED ANTIGEN 85-C FBPC (85C) (ANTIGEN 85 COMPLEX C) (AG58C) (MYCOLYL TRANSFERASE 85C) (FIBRONECTIN-BINDING PROTEIN C)	28	22	-0.05	0.8612	1	-0.11	0.7072	1	0.24	0.4497	1	-0.12	0.6823	1	0.14	0.6036	1	-0.18	0.5238	1	-0.11	0.7472	1	0.26	0.4806	1	-0.2	0.5028	1	-0.33	0.2855	1	0.33	0.2492	1	-0.58	0.0636	0.47054	0.02	0.9443	1	-0.43	0.1519	0.97884	-0.01	0.982	1
Rv0130	-	hypothetical protein Rv0130	4	4	-0.49	0.3312	1	0.49	0.4614	0.95289	1.73	0.016	0.29467	0.36	0.6315	1	-1.55	0.0123	0.23595	1.5	0.0153	0.29828	0.33	0.49	1	0.02	0.975	1	0.83	0.0647	0.69147	-0.78	0.1077	0.77293	0.5	0.4984	1	0.67	0.3054	0.84096	1.11	0.0379	0.42352	0.11	0.812	1	-0.22	0.6764	1
Rv0131c	fadE1	PROBABLE ACYL-CoA DEHYDROGENASE FADE1	18	16	-0.39	0.2269	1	-0.25	0.4316	0.93607	-0.21	0.5097	1	0.29	0.334	1	0.32	0.2545	0.89943	0	0.9991	1	0.06	0.8675	1	0.39	0.3021	1	0.13	0.6818	1	0.01	0.9611	1	0.11	0.718	1	0.04	0.9057	1	-0.07	0.8233	1	-0.13	0.6707	1	0.18	0.5763	1
Rv0132c	fgd2	PUTATIVE F420-DEPENDENT GLUCOSE-6-PHOSPHATE DEHYDROGENASE FGD2	15	13	-0.09	0.8079	1	-0.02	0.9515	1	-0.72	0.0847	0.69702	0.18	0.5833	1	0.14	0.6778	1	0.05	0.8826	1	0	0.9945	1	-0.15	0.74	1	-0.05	0.8831	1	0.13	0.6956	1	-0.01	0.9841	1	-0.34	0.3522	0.87025	0.02	0.9508	1	-0.23	0.5021	1	-0.03	0.9347	1
Rv0133	-	PROBABLE ACETYLTRANSFERASE	8	7	0.17	0.6607	1	-0.2	0.6892	1	-0.44	0.3365	1	-0.21	0.628	1	0.3	0.5128	1	0.06	0.8964	1	-0.43	0.4741	1	0.02	0.9697	1	-0.44	0.3709	1	-0.28	0.517	1	0.38	0.4058	1	0.2	0.6157	0.99258	0.33	0.4969	1	-0.51	0.2819	1	-0.14	0.7559	1
Rv0134	ephF	POSSIBLE EPOXIDE HYDROLASE EPHF (EPOXIDE HYDRATASE) (ARENE-OXIDE HYDRATASE)	12	11	0.32	0.3229	1	-0.28	0.4356	0.93607	0.26	0.4683	1	-0.02	0.9522	1	0.16	0.6337	1	-0.1	0.7795	1	0.11	0.8093	1	-0.11	0.8083	1	0.2	0.55	1	-0.25	0.4722	1	0.33	0.3137	1	0.33	0.2986	0.83605	0.28	0.4275	1	0.18	0.578	1	-0.03	0.9381	1
Rv0135c	-	POSSIBLE TRANSCRIPTIONAL REGULATORY PROTEIN	11	7	0.2	0.7403	1	-1.69	0.0581	0.44232	-0.85	0.2683	1	-0.44	0.5329	1	0.88	0.1084	0.66745	-0.02	0.9733	1	-0.17	0.8384	1	-0.37	0.6987	1	0.24	0.7503	1	0.01	0.991	1	-0.45	0.5455	1	-0.57	0.4435	0.91937	0.3	0.6687	1	0.49	0.4505	1	-0.68	0.3519	1
Rv0136	cyp138	PROBABLE CYTOCHROME P450 138 CYP138	23	20	NA	NA	NA	NA	NA	NA	NA	NA	NA	NA	NA	NA	NA	NA	NA	NA	NA	NA	NA	NA	NA	NA	NA	NA	NA	NA	NA	NA	NA	NA	NA	NA	NA	NA	NA	NA	NA	NA	NA	NA	NA	NA	NA	NA	NA
Rv0137c	msrA	methionine sulfoxide reductase A	11	8	0.6	0.1945	1	0.3	0.5626	0.99641	0.4	0.4049	1	0.15	0.8027	1	-0.02	0.97	1	0.69	0.1365	0.93419	0.27	0.6507	1	-0.75	0.3694	1	0.47	0.3149	1	0.19	0.6923	1	-0.35	0.5191	1	0.34	0.5134	0.95429	0.16	0.757	1	0.43	0.3709	1	0.25	0.5927	1
Rv0138	-	hypothetical protein Rv0138	7	7	0.1	0.7684	1	0.11	0.7137	1	-0.03	0.9341	1	0.24	0.4731	1	0.21	0.4996	1	0.09	0.7557	1	-0.07	0.8627	1	-0.64	0.2312	1	0.15	0.6455	1	0.06	0.8624	1	0.15	0.643	1	0.31	0.3256	0.85444	0.55	0.0903	0.69709	0.21	0.4761	1	0.2	0.5309	1
Rv0139	-	POSSIBLE OXIDOREDUCTASE	12	11	0.46	0.0728	0.92507	0.09	0.7177	1	-0.09	0.7611	1	0.08	0.7693	1	0.08	0.7831	1	0.13	0.6477	1	0.1	0.7712	1	-0.16	0.6768	1	-0.06	0.8318	1	0.28	0.2784	1	-0.11	0.7099	1	0.17	0.5254	0.96111	-0.23	0.4493	1	0.19	0.4382	1	-0.09	0.76	1
Rv0140	-	hypothetical protein Rv0140	16	15	0.09	0.7858	1	0.16	0.624	1	-0.08	0.809	1	0.14	0.6589	1	0.48	0.1089	0.66745	-0.34	0.3508	1	-0.1	0.8149	1	-0.1	0.8284	1	0.83	0.0121	0.25956	0.09	0.7617	1	0.12	0.7217	1	0.47	0.1575	0.69966	0.08	0.8008	1	-0.1	0.7683	1	0.05	0.8826	1
Rv0141c	-	hypothetical protein Rv0141c	9	5	0.08	0.9012	1	0.08	0.8896	1	-0.21	0.7574	1	0.18	0.7652	1	-0.36	0.6143	1	-0.09	0.8881	1	-0.23	0.8059	1	-0.02	0.981	1	0.28	0.644	1	0.18	0.7609	1	-0.06	0.9231	1	0.59	0.2801	0.8269	0.06	0.9305	1	0.14	0.8181	1	0.12	0.8454	1
Rv0142	-	hypothetical protein Rv0142	7	6	0.38	0.3822	1	0.62	0.1425	0.67207	0.44	0.3204	1	0.43	0.3309	1	-0.04	0.9346	1	-0.57	0.2738	1	-0.8	0.286	1	-0.79	0.2891	1	0.16	0.7643	1	-0.09	0.8452	1	-0.29	0.5854	1	-0.12	0.8011	1	0.53	0.4507	1	-0.12	0.8062	1	-0.27	0.555	1
Rv0143c	-	PROBABLE CONSERVED TRANSMEMBRANE PROTEIN	27	24	NA	NA	NA	NA	NA	NA	NA	NA	NA	NA	NA	NA	NA	NA	NA	NA	NA	NA	NA	NA	NA	NA	NA	NA	NA	NA	NA	NA	NA	NA	NA	NA	NA	NA	NA	NA	NA	NA	NA	NA	NA	NA	NA	NA	NA
Rv0144	-	PROBABLE TRANSCRIPTIONAL REGULATORY PROTEIN (POSSIBLY TETR-FAMILY)	14	14	NA	NA	NA	NA	NA	NA	NA	NA	NA	NA	NA	NA	NA	NA	NA	NA	NA	NA	NA	NA	NA	NA	NA	NA	NA	NA	NA	NA	NA	NA	NA	NA	NA	NA	NA	NA	NA	NA	NA	NA	NA	NA	NA	NA	NA
Rv0145	-	hypothetical protein Rv0145	15	12	-0.05	0.8545	1	0.17	0.5497	0.99641	0.37	0.1576	0.91382	0.27	0.3298	1	0.48	0.075	0.59304	0.26	0.3472	1	0.04	0.9198	1	-0.57	0.1761	1	0.13	0.6362	1	-0.05	0.8544	1	0.11	0.6733	1	-0.04	0.8897	1	0.16	0.632	1	-0.06	0.8432	1	0.28	0.3105	1
Rv0146	-	hypothetical protein Rv0146	17	14	NA	NA	NA	NA	NA	NA	NA	NA	NA	NA	NA	NA	NA	NA	NA	NA	NA	NA	NA	NA	NA	NA	NA	NA	NA	NA	NA	NA	NA	NA	NA	NA	NA	NA	NA	NA	NA	NA	NA	NA	NA	NA	NA	NA	NA
Rv0147	-	PROBABLE ALDEHYDE DEHYDROGENASE (NAD+) DEPENDENT	26	25	NA	NA	NA	NA	NA	NA	NA	NA	NA	NA	NA	NA	NA	NA	NA	NA	NA	NA	NA	NA	NA	NA	NA	NA	NA	NA	NA	NA	NA	NA	NA	NA	NA	NA	NA	NA	NA	NA	NA	NA	NA	NA	NA	NA	NA
Rv0148	-	PROBABLE SHORT-CHAIN TYPE DEHYDROGENASE/REDUCTASE	17	17	NA	NA	NA	NA	NA	NA	NA	NA	NA	NA	NA	NA	NA	NA	NA	NA	NA	NA	NA	NA	NA	NA	NA	NA	NA	NA	NA	NA	NA	NA	NA	NA	NA	NA	NA	NA	NA	NA	NA	NA	NA	NA	NA	NA	NA
Rv0149	-	POSSIBLE QUINONE OXIDOREDUCTASE (NADPH:QUINONE OXIDOREDUCTASE) (ZETA-CRYSTALLIN)	22	20	NA	NA	NA	NA	NA	NA	NA	NA	NA	NA	NA	NA	NA	NA	NA	NA	NA	NA	NA	NA	NA	NA	NA	NA	NA	NA	NA	NA	NA	NA	NA	NA	NA	NA	NA	NA	NA	NA	NA	NA	NA	NA	NA	NA	NA
Rv0150c	-	hypothetical protein Rv0150c	4	2	NA	NA	NA	NA	NA	NA	NA	NA	NA	NA	NA	NA	NA	NA	NA	NA	NA	NA	NA	NA	NA	NA	NA	NA	NA	NA	NA	NA	NA	NA	NA	NA	NA	NA	NA	NA	NA	NA	NA	NA	NA	NA	NA	NA	NA
Rv0151c	PE1	PE FAMILY PROTEIN	44	39	NA	NA	NA	NA	NA	NA	NA	NA	NA	NA	NA	NA	NA	NA	NA	NA	NA	NA	NA	NA	NA	NA	NA	NA	NA	NA	NA	NA	NA	NA	NA	NA	NA	NA	NA	NA	NA	NA	NA	NA	NA	NA	NA	NA	NA
Rv0152c	PE2	PE FAMILY PROTEIN	40	36	NA	NA	NA	NA	NA	NA	NA	NA	NA	NA	NA	NA	NA	NA	NA	NA	NA	NA	NA	NA	NA	NA	NA	NA	NA	NA	NA	NA	NA	NA	NA	NA	NA	NA	NA	NA	NA	NA	NA	NA	NA	NA	NA	NA	NA
Rv0153c	ptbB	PHOSPHOTYROSINE PROTEIN PHOSPHATASE PTPB (PROTEIN-TYROSINE-PHOSPHATASE) (PTPase)	11	10	-0.61	0.1383	1	1.28	0.0002	0.00917	-0.34	0.3884	1	-0.15	0.6739	1	-1.36	0.0065	0.15814	0.77	0.0237	0.36511	0.68	0.0915	1	-0.4	0.4864	1	0.25	0.4778	1	1.18	0.0005	0.02078	0.17	0.6232	1	0.19	0.5837	0.98043	0.66	0.1236	0.81045	0.4	0.2111	1	0.44	0.1985	1
Rv0154c	fadE2	PROBABLE ACYL-CoA DEHYDROGENASE FADE2	12	10	-0.6	0.2229	1	0.11	0.7849	1	-0.17	0.7465	1	0.15	0.7291	1	-0.25	0.5618	1	0.16	0.7109	1	0.11	0.8407	1	0.55	0.2629	1	0.06	0.9028	1	0.35	0.3622	1	0.09	0.8353	1	-0.29	0.5229	0.95998	0.22	0.5974	1	0.1	0.8049	1	0.32	0.4138	1
Rv0155	pntAa	PROBABLE NAD(P) TRANSHYDROGENASE (SUBUNIT ALPHA) PNTAA	11	10	-0.99	0.0762	0.93839	-1.55	0.015	0.20357	-1.41	0.0263	0.39599	-0.76	0.1491	1	0.03	0.9588	1	0.42	0.304	1	-0.51	0.4395	1	0.61	0.3435	1	-1.46	0.0212	0.35842	0.07	0.8684	1	0.46	0.3957	1	-1.66	0.0135	0.1995	-1.46	0.0219	0.31207	-1.62	0.0131	0.25373	-1.72	0.0101	0.23124
Rv0156	pntAb	PROBABLE NAD(P) TRANSHYDROGENASE (SUBUNIT ALPHA) PNTAB	1	1	NA	NA	NA	NA	NA	NA	NA	NA	NA	NA	NA	NA	NA	NA	NA	NA	NA	NA	NA	NA	NA	NA	NA	NA	NA	NA	NA	NA	NA	NA	NA	NA	NA	NA	NA	NA	NA	NA	NA	NA	NA	NA	NA	NA	NA
Rv0157	pntB	PROBABLE NAD(P) TRANSHYDROGENASE (SUBUNIT BETA) PNTB	15	15	-0.64	0.1062	1	-1.41	0.0043	0.08936	-1.54	0.0022	0.08121	-0.42	0.3016	1	-0.01	0.9866	1	-0.54	0.1573	0.99623	0.07	0.8794	1	-0.62	0.2605	1	-0.11	0.7759	1	-0.37	0.2982	1	-1.31	0.0057	0.15471	-1.8	0.0004	0.0155	-1.07	0.0185	0.28111	-0.98	0.0248	0.37768	-1.23	0.0076	0.19072
Rv0158	-	PROBABLE TRANSCRIPTIONAL REGULATORY PROTEIN (POSSIBLY TETR-FAMILY)	16	14	-0.57	0.0283	0.54549	0.26	0.2336	0.79055	-0.23	0.3757	1	-0.18	0.4509	1	-0.39	0.1394	0.72286	0.13	0.5694	1	0.4	0.1487	1	-0.47	0.1749	1	0.08	0.7497	1	0.13	0.5689	1	0.26	0.2537	1	0.47	0.0404	0.37854	0.36	0.1378	0.85376	-0.32	0.1822	1	0.16	0.4691	1
Rv0159c	PE3	PE FAMILY PROTEIN	50	44	NA	NA	NA	NA	NA	NA	NA	NA	NA	NA	NA	NA	NA	NA	NA	NA	NA	NA	NA	NA	NA	NA	NA	NA	NA	NA	NA	NA	NA	NA	NA	NA	NA	NA	NA	NA	NA	NA	NA	NA	NA	NA	NA	NA	NA
Rv0160c	PE4	PE FAMILY PROTEIN	42	35	NA	NA	NA	NA	NA	NA	NA	NA	NA	NA	NA	NA	NA	NA	NA	NA	NA	NA	NA	NA	NA	NA	NA	NA	NA	NA	NA	NA	NA	NA	NA	NA	NA	NA	NA	NA	NA	NA	NA	NA	NA	NA	NA	NA	NA
Rv0161	-	POSSIBLE OXIDOREDUCTASE	19	15	-0.2	0.5516	1	-0.17	0.6215	1	-0.21	0.5469	1	-0.63	0.0889	0.91657	-0.29	0.4127	0.98758	-0.17	0.6235	1	-0.28	0.5577	1	0.31	0.4441	1	-0.38	0.2975	1	-0.04	0.9073	1	-0.23	0.5099	1	0.31	0.419	0.90222	0.27	0.5382	1	-0.47	0.2015	1	-0.17	0.6154	1
Rv0162c	adhE1	PROBABLE ZINC-TYPE ALCOHOL DEHYDROGENASE (E SUBUNIT) ADHE	16	13	0.2	0.6532	1	-0.14	0.7526	1	0.56	0.2052	0.99131	0.27	0.5324	1	0.14	0.7274	1	0.41	0.3336	1	-0.05	0.9287	1	0.84	0.1004	1	-0.16	0.7483	1	-0.29	0.5231	1	-0.47	0.3437	1	-0.29	0.5502	0.96998	0.46	0.3251	1	-0.04	0.928	1	0.04	0.9236	1
Rv0163	-	hypothetical protein Rv0163	11	10	-0.42	0.3687	1	0.32	0.4784	0.96218	0.27	0.5238	1	0.1	0.798	1	0.01	0.9882	1	0.14	0.7322	1	0.36	0.4871	1	0.39	0.445	1	0.33	0.4037	1	0.2	0.6425	1	0.59	0.1327	0.88322	-0.4	0.3916	0.88969	0.05	0.9126	1	0.13	0.7665	1	0.15	0.7371	1
Rv0164	TB18.5	hypothetical protein Rv0164	9	2	NA	NA	NA	NA	NA	NA	NA	NA	NA	NA	NA	NA	NA	NA	NA	NA	NA	NA	NA	NA	NA	NA	NA	NA	NA	NA	NA	NA	NA	NA	NA	NA	NA	NA	NA	NA	NA	NA	NA	NA	NA	NA	NA	NA	NA
Rv0165c	-	POSSIBLE TRANSCRIPTIONAL REGULATORY PROTEIN (PROBABLY GNTR-FAMILY)	9	7	-0.09	0.8163	1	-0.12	0.7579	1	-0.49	0.3201	1	-0.26	0.5229	1	-0.2	0.602	1	0.13	0.7183	1	0.12	0.8081	1	-0.24	0.6703	1	-0.39	0.3333	1	-0.11	0.7727	1	-0.08	0.8588	1	-0.65	0.1446	0.67797	-0.2	0.6234	1	-0.08	0.8359	1	-0.26	0.5266	1
Rv0166	fadD5	acyl-CoA synthetase	28	23	NA	NA	NA	NA	NA	NA	NA	NA	NA	NA	NA	NA	NA	NA	NA	NA	NA	NA	NA	NA	NA	NA	NA	NA	NA	NA	NA	NA	NA	NA	NA	NA	NA	NA	NA	NA	NA	NA	NA	NA	NA	NA	NA	NA	NA
Rv0167	yrbE1A	CONSERVED HYPOTHETICAL INTEGRAL MEMBRANE PROTEIN YRBE1A	7	5	-0.19	0.7161	1	0.25	0.6312	1	0.57	0.3466	1	0.6	0.2388	1	0.54	0.2397	0.88087	0.25	0.6346	1	-0.39	0.5916	1	0.15	0.8284	1	0.5	0.3809	1	-0.02	0.9702	1	0.39	0.4315	1	0.64	0.236	0.79935	0.7	0.2403	1	-0.94	0.1198	0.91222	0.33	0.4998	1
Rv0168	yrbE1B	CONSERVED HYPOTHETICAL INTEGRAL MEMBRANE PROTEIN YRBE1B	15	14	-0.12	0.7131	1	0.38	0.2086	0.7653	0.19	0.5629	1	0.43	0.1533	1	0.8	0.0058	0.14555	0.32	0.3123	1	0.49	0.1923	1	0.24	0.5472	1	0.48	0.1094	0.8235	0.36	0.2187	0.98447	0.43	0.1756	0.9783	0.96	0.0018	0.05281	0.79	0.0142	0.2351	0.18	0.5696	1	0.36	0.253	1
Rv0169	mce1A	MCE-FAMILY PROTEIN MCE1A	39	38	-0.47	0.0528	0.76888	0.69	0.0012	0.0377	0.54	0.0161	0.29467	0.57	0.0047	0.15002	0.85	0	0	0.48	0.0256	0.384	0.31	0.2592	1	0.58	0.0247	0.741	0.63	0.0016	0.06138	0.52	0.0145	0.27162	0.5	0.0198	0.37442	0.95	0	0	0.63	0.0026	0.0798	0.29	0.1741	1	0.68	0.0015	0.05985
Rv0170	mce1B	MCE-FAMILY PROTEIN MCE1B	18	15	0.19	0.5518	1	0.95	0.0011	0.03483	0.94	0.0021	0.0798	0.74	0.0165	0.3325	0.76	0.0103	0.20748	0.73	0.0201	0.342	0.69	0.0587	1	0.23	0.5535	1	0.96	0.0007	0.03325	0.99	0.0006	0.02418	0.53	0.1092	0.8379	1.14	0.0017	0.05062	0.92	0.01	0.18558	0.23	0.4924	1	0.97	0.0001	0.00713
Rv0171	mce1C	MCE-FAMILY PROTEIN MCE1C	25	23	-0.52	0.0288	0.55246	0.52	0.0094	0.15185	0.69	0.0006	0.03109	0.51	0.013	0.28344	0.61	0.0018	0.0684	0.28	0.1691	1	0.07	0.7886	1	0.78	0.0012	0.133	0.66	0.0011	0.04479	0.42	0.0307	0.4312	0.43	0.0416	0.5665	0.4	0.0547	0.43715	0.73	0.0031	0.0853	0.05	0.798	1	0.67	0.0004	0.02073
Rv0172	mce1D	MCE-FAMILY PROTEIN MCE1D	33	30	-0.32	0.1887	1	0.61	0.0034	0.07537	0.44	0.0557	0.59265	0.55	0.0101	0.23987	0.64	0.0023	0.0805	0.4	0.0728	0.741	0.28	0.3248	1	0.54	0.0366	0.83201	0.47	0.0289	0.4522	0.55	0.0064	0.15383	0.5	0.0187	0.36397	0.63	0.0027	0.06691	0.42	0.0536	0.51658	-0.12	0.6092	1	0.59	0.0054	0.15173
Rv0173	lprK	POSSIBLE MCE-FAMILY LIPOPROTEIN LPRK (MCE-FAMILY LIPOPROTEIN MCE1E)	16	13	-0.39	0.2885	1	0.85	0.0042	0.0882	0.6	0.0755	0.68297	0.64	0.0311	0.50443	0.9	0.0024	0.08185	0.32	0.3159	1	0.39	0.3056	1	0.74	0.0542	0.96722	0.58	0.0592	0.66914	0.67	0.0168	0.29144	0.34	0.2928	1	0.51	0.1006	0.57073	0.56	0.0618	0.56623	0.45	0.1392	0.9683	1.02	0.0012	0.04987
Rv0174	mce1F	MCE-FAMILY PROTEIN MCE1F	31	27	-0.19	0.4355	1	0.92	0.0002	0.00917	0.62	0.0081	0.19587	0.64	0.0068	0.18584	0.74	0.0006	0.0303	0.57	0.0123	0.25561	0.35	0.2307	1	0.48	0.0933	1	0.71	0.001	0.0429	0.65	0.0022	0.06752	0.35	0.1324	0.88322	0.71	0.0022	0.05891	0.56	0.0318	0.38574	0.51	0.0264	0.399	0.54	0.0204	0.3751
Rv0175	-	PROBABLE CONSERVED MCE ASSOCIATED MEMBRANE PROTEIN	9	7	-0.28	0.5513	1	0.64	0.1557	0.68962	0.17	0.708	1	0.79	0.0688	0.82436	1.07	0.0104	0.20748	0.66	0.0967	0.8174	0.45	0.4062	1	0.13	0.8239	1	0.28	0.5777	1	0.68	0.1331	0.83042	0.43	0.3435	1	0.51	0.2384	0.80136	0.26	0.5846	1	0.31	0.4882	1	0.9	0.0389	0.56236
Rv0176	-	PROBABLE CONSERVED MCE ASSOCIATED TRANSMEMBRANE PROTEIN	15	14	-0.6	0.1454	1	0.76	0.0304	0.31505	0.91	0.0073	0.18671	0.46	0.1821	1	0.65	0.0482	0.48421	0.7	0.0365	0.48224	0.48	0.2484	1	0.87	0.0338	0.80756	0.62	0.0707	0.69998	0.64	0.0502	0.56106	0.67	0.0529	0.64537	0.66	0.0483	0.4083	1.08	0.0031	0.0853	0.27	0.4431	1	0.76	0.0267	0.44741
Rv0177	-	PROBABLE CONSERVED MCE ASSOCIATED PROTEIN	12	9	-0.2	0.6346	1	0.35	0.4137	0.92329	0.31	0.5615	1	0.23	0.5634	1	0.16	0.733	1	0.19	0.6563	1	0.01	0.9845	1	0.61	0.2057	1	1.02	0.0107	0.23985	0.76	0.0613	0.62078	0.22	0.6472	1	-0.67	0.1642	0.70221	0.26	0.5224	1	-0.16	0.7241	1	0.45	0.2933	1
Rv0178	-	PROBABLE CONSERVED MCE ASSOCIATED MEMBRANE PROTEIN	12	8	0.12	0.7984	1	1.59	0.0001	0.00499	0.97	0.0244	0.38633	1.06	0.0102	0.24082	0.7	0.1278	0.69377	1.13	0.0051	0.13566	0.98	0.0314	0.8083	1.36	0.0029	0.23614	0.97	0.017	0.31549	1.35	0.0009	0.03388	0.73	0.1232	0.86805	1.3	0.0021	0.05779	1.15	0.039	0.43188	0.61	0.1275	0.93904	1.23	0.0016	0.06138
Rv0179c	lprO	POSSIBLE LIPOPROTEIN LPRO	22	20	-0.03	0.9078	1	0.19	0.502	0.97091	0.5	0.0782	0.68461	0.1	0.7217	1	-0.11	0.7309	1	-0.4	0.1986	1	0.15	0.6851	1	0.19	0.6151	1	0.13	0.6627	1	-0.14	0.6245	1	0.38	0.1678	0.97032	0.41	0.1352	0.6619	0.27	0.3768	1	0.08	0.7549	1	0.18	0.5281	1
Rv0180c	-	PROBABLE CONSERVED TRANSMEMBRANE PROTEIN	28	0	NA	NA	NA	NA	NA	NA	NA	NA	NA	NA	NA	NA	NA	NA	NA	NA	NA	NA	NA	NA	NA	NA	NA	NA	NA	NA	NA	NA	NA	NA	NA	NA	NA	NA	NA	NA	NA	NA	NA	NA	NA	NA	NA	NA	NA
Rv0181c	-	hypothetical protein Rv0181c	15	15	0.18	0.4944	1	0.88	0.0023	0.05845	0.32	0.2239	1	0.44	0.0879	0.91304	0.36	0.2088	0.85217	0.49	0.063	0.6966	0.98	0.0006	0.05441	-0.55	0.1828	1	0.74	0.0066	0.1744	0.61	0.0202	0.32763	1.29	0	0	1.4	0.0003	0.01221	1.43	0.0002	0.0095	0.73	0.0039	0.10444	1.04	0	0
Rv0182c	sigG	RNA polymerase factor sigma-70	21	18	-0.23	0.5168	1	-0.2	0.5811	0.99641	-0.25	0.4838	1	-0.23	0.5105	1	0.2	0.5222	1	0	0.991	1	-0.07	0.8701	1	0.31	0.4383	1	0.19	0.5916	1	-0.4	0.2602	1	0.05	0.8882	1	0.46	0.1461	0.67923	0.18	0.5735	1	-0.07	0.8463	1	-0.19	0.5868	1
Rv0183	-	POSSIBLE LYSOPHOSPHOLIPASE	16	16	0.03	0.8713	1	-0.01	0.9526	1	0.14	0.5048	1	-0.26	0.234	1	-0.23	0.2779	0.91214	0.07	0.7434	1	0.19	0.442	1	0.14	0.6289	1	0.38	0.0627	0.68918	0.11	0.5743	1	0.44	0.0387	0.546	0.48	0.0194	0.25132	0.47	0.0307	0.37806	0.2	0.3309	1	0.23	0.2575	1
Rv0184	-	hypothetical protein Rv0184	11	6	0.62	0.2755	1	0.56	0.3662	0.88874	0.51	0.3848	1	0.5	0.4307	1	0.59	0.3173	0.92993	0.66	0.2764	1	0.88	0.2078	1	-1.3	0.2552	1	0.72	0.2532	1	0.72	0.2376	1	0.87	0.2119	1	1.17	0.0377	0.36868	0.62	0.2958	1	0.5	0.4407	1	0.4	0.5576	1
Rv0185	-	hypothetical protein Rv0185	10	6	-0.32	0.526	1	-1.13	0.062	0.45811	0.47	0.3021	1	-0.14	0.7773	1	-0.18	0.7095	1	-0.39	0.448	1	-0.3	0.654	1	-0.01	0.9932	1	1.09	0.039	0.5422	-0.69	0.2079	0.98025	0.81	0.0828	0.75297	0.8	0.1153	0.61095	0.69	0.197	0.9756	-0.11	0.8128	1	0.11	0.8221	1
Rv0186	bglS	PROBABLE BETA-GLUCOSIDASE BGLS (GENTIOBIASE) (CELLOBIASE) (BETA-D-GLUCOSIDE GLUCOHYDROLASE)	34	24	0.17	0.5253	1	0.23	0.4239	0.93254	0.17	0.5739	1	0.26	0.3903	1	-0.24	0.4217	0.98979	0.16	0.5868	1	0.45	0.1571	1	-0.3	0.4575	1	0.39	0.1729	0.92352	0.11	0.7014	1	0.1	0.7237	1	0.22	0.4804	0.93915	0.41	0.1408	0.86297	0.33	0.2511	1	0.48	0.0806	0.78638
Rv0187	-	PROBABLE O-METHYLTRANSFERASE	8	4	-0.82	0.4271	1	0.11	0.887	1	-0.34	0.7214	1	-0.59	0.5473	1	-1.51	0.2017	0.8427	-0.42	0.6497	1	0.03	0.9767	1	-1.88	0.2922	1	-0.57	0.5627	1	-0.54	0.5772	1	-0.43	0.6446	1	0.45	0.5754	0.97915	-0.34	0.7097	1	-0.84	0.4143	1	-0.32	0.7267	1
Rv0188	-	PROBABLE CONSERVED TRANSMEMBRANE PROTEIN	11	8	-0.16	0.7654	1	0.47	0.3108	0.8608	0.54	0.3116	1	0.03	0.9653	1	0.11	0.8187	1	0.74	0.1107	0.85677	0.22	0.7327	1	0.45	0.463	1	0.07	0.8886	1	0.47	0.2948	1	0.18	0.7154	1	0.63	0.1839	0.73376	0.75	0.0974	0.72867	0.28	0.5781	1	0.46	0.3369	1
Rv0189c	ilvD	dihydroxy-acid dehydratase	22	0	NA	NA	NA	NA	NA	NA	NA	NA	NA	NA	NA	NA	NA	NA	NA	NA	NA	NA	NA	NA	NA	NA	NA	NA	NA	NA	NA	NA	NA	NA	NA	NA	NA	NA	NA	NA	NA	NA	NA	NA	NA	NA	NA	NA	NA
Rv0190	-	hypothetical protein Rv0190	3	3	NA	NA	NA	NA	NA	NA	NA	NA	NA	NA	NA	NA	NA	NA	NA	NA	NA	NA	NA	NA	NA	NA	NA	NA	NA	NA	NA	NA	NA	NA	NA	NA	NA	NA	NA	NA	NA	NA	NA	NA	NA	NA	NA	NA	NA
Rv0191	-	PROBABLE CONSERVED INTEGRAL MEMBRANE PROTEIN	20	17	-0.29	0.2277	1	-0.72	0.0076	0.13015	-0.47	0.053	0.58156	-0.24	0.3288	1	-0.35	0.1786	0.80521	-0.96	0.0005	0.02168	-0.63	0.0688	1	0.09	0.77	1	-0.53	0.0301	0.46524	-0.6	0.0196	0.32316	-0.36	0.1594	0.94785	0.03	0.8918	1	-0.57	0.0337	0.40019	-0.56	0.0303	0.43645	-0.43	0.0945	0.84342
Rv0192	-	hypothetical protein Rv0192	14	14	NA	NA	NA	NA	NA	NA	NA	NA	NA	NA	NA	NA	NA	NA	NA	NA	NA	NA	NA	NA	NA	NA	NA	NA	NA	NA	NA	NA	NA	NA	NA	NA	NA	NA	NA	NA	NA	NA	NA	NA	NA	NA	NA	NA	NA
Rv0192A	-	CONSERVED SECRETED PROTEIN	3	3	NA	NA	NA	NA	NA	NA	NA	NA	NA	NA	NA	NA	NA	NA	NA	NA	NA	NA	NA	NA	NA	NA	NA	NA	NA	NA	NA	NA	NA	NA	NA	NA	NA	NA	NA	NA	NA	NA	NA	NA	NA	NA	NA	NA	NA
Rv0193c	-	hypothetical protein Rv0193c	34	31	NA	NA	NA	NA	NA	NA	NA	NA	NA	NA	NA	NA	NA	NA	NA	NA	NA	NA	NA	NA	NA	NA	NA	NA	NA	NA	NA	NA	NA	NA	NA	NA	NA	NA	NA	NA	NA	NA	NA	NA	NA	NA	NA	NA	NA
Rv0194	-	PROBABLE DRUGS-TRANSPORT TRANSMEMBRANE ATP-BINDING PROTEIN ABC TRANSPORTER	56	50	NA	NA	NA	NA	NA	NA	NA	NA	NA	NA	NA	NA	NA	NA	NA	NA	NA	NA	NA	NA	NA	NA	NA	NA	NA	NA	NA	NA	NA	NA	NA	NA	NA	NA	NA	NA	NA	NA	NA	NA	NA	NA	NA	NA	NA
Rv0195	-	POSSIBLE TWO COMPONENT TRANSCRIPTIONAL REGULATORY PROTEIN (PROBABLY LUXR-FAMILY)	6	5	-0.18	0.6224	1	-0.77	0.071	0.49423	-0.09	0.82	1	0.05	0.8711	1	-0.52	0.2039	0.84482	0.07	0.8437	1	0.05	0.9091	1	0.22	0.6271	1	-0.12	0.7419	1	-0.73	0.0835	0.72061	0.03	0.9221	1	-0.16	0.656	1	-0.21	0.5764	1	-0.24	0.5234	1	-0.06	0.8798	1
Rv0196	-	POSSIBLE TRANSCRIPTIONAL REGULATORY PROTEIN	7	7	0.52	0.1491	1	0.34	0.4771	0.96218	-0.05	0.9183	1	0.36	0.4733	1	-0.96	0.0364	0.41976	0.33	0.4828	1	-0.02	0.9753	1	-0.21	0.6894	1	0.2	0.595	1	0.21	0.6279	1	0.16	0.718	1	-0.12	0.7556	1	-0.22	0.6075	1	-0.13	0.749	1	0.53	0.2309	1
Rv0197	-	POSSIBLE OXIDOREDUCTASE	33	26	0.31	0.2986	1	0.07	0.8038	1	0.12	0.7179	1	0.15	0.612	1	0	0.9896	1	0.19	0.486	1	0.47	0.1563	1	0.12	0.7411	1	0.36	0.2379	1	-0.07	0.8034	1	0.07	0.7996	1	-0.02	0.9443	1	-0.21	0.4826	1	0.09	0.7357	1	0.04	0.8919	1
Rv0198c	-	PROBABLE ZINC METALLOPROTEASE	42	27	-0.06	0.8346	1	-0.03	0.8941	1	-0.05	0.8616	1	0.16	0.5417	1	0.39	0.1291	0.69623	0.09	0.7385	1	0.19	0.5448	1	-0.35	0.3712	1	0.52	0.1051	0.8139	-0.12	0.6676	1	-0.29	0.3048	1	-0.31	0.2816	0.8269	0.3	0.2622	1	0.07	0.757	1	0.26	0.3129	1
Rv0199	-	PROBABLE CONSERVED MEMBRANE PROTEIN	12	6	-2.14	0.0177	0.40353	-1.05	0.1299	0.64757	-0.83	0.2099	0.99278	-2.1	0.0194	0.36685	-0.87	0.1897	0.82812	-1.17	0.0997	0.8184	-1.53	0.1562	1	-0.4	0.6352	1	-0.32	0.5965	1	-0.76	0.2546	1	-0.74	0.2669	1	-1.22	0.0971	0.56312	-1.22	0.0946	0.71759	-1.09	0.1329	0.95201	-0.23	0.696	1
Rv0200	-	POSSIBLE CONSERVED TRANSMEMBRANE PROTEIN	7	4	-3.15	0.0018	0.0855	-1.84	0.0125	0.18336	-1.48	0.026	0.39445	-2	0.0066	0.18415	0.06	0.9115	1	-1.16	0.059	0.66688	-1.51	0.0964	1	-1.33	0.1246	1	-1.08	0.0754	0.71984	-1.23	0.0447	0.52612	-1.24	0.0659	0.71014	-2.97	0.0022	0.05891	-2.87	0.0024	0.07481	-1.68	0.0141	0.26413	-1.19	0.0469	0.61405
Rv0201c	-	hypothetical protein Rv0201c	8	7	-1.03	0.116	1	-1.04	0.1288	0.64643	0.33	0.5623	1	-1.08	0.0999	0.97696	-1.18	0.0807	0.5953	-1.74	0.0254	0.38244	-0.59	0.4598	1	-2.99	0.0481	0.8959	-1.55	0.0355	0.51341	-0.83	0.1807	0.93152	-0.19	0.7683	1	-0.51	0.4064	0.89676	-2.55	0.0089	0.17238	-0.85	0.178	1	-1.61	0.0376	0.55336
Rv0202c	mmpL11	PROBABLE CONSERVED TRANSMEMBRANE TRANSPORT PROTEIN MMPL11	39	32	-1.44	0	0	-1.81	0	0	-1.28	0	0	-1.67	0	0	-1.62	0	0	-1.7	0	0	-1.78	0	0	-1.58	0.0001	0.01735	-1.85	0	0	-1.15	0	0	-1.24	0	0	-1.08	0.0003	0.01221	-1.63	0	0	-1.4	0	0	-1.64	0	0
Rv0203	-	POSSIBLE EXPORTED PROTEIN	3	3	NA	NA	NA	NA	NA	NA	NA	NA	NA	NA	NA	NA	NA	NA	NA	NA	NA	NA	NA	NA	NA	NA	NA	NA	NA	NA	NA	NA	NA	NA	NA	NA	NA	NA	NA	NA	NA	NA	NA	NA	NA	NA	NA	NA	NA
Rv0204c	-	PROBABLE CONSERVED TRANSMEMBRANE PROTEIN	19	13	-0.28	0.5076	1	-1.76	0.0041	0.08748	-0.61	0.1744	0.95453	-1.24	0.0218	0.39718	-0.78	0.0939	0.62672	-1.23	0.0235	0.36511	-0.53	0.3925	1	-1.74	0.0432	0.85331	-0.4	0.3814	1	-0.49	0.2713	1	-1.87	0.0041	0.12681	-1.66	0.0066	0.12722	-1.26	0.0214	0.30714	-1.29	0.0179	0.30392	-0.68	0.1681	1
Rv0205	-	PROBABLE CONSERVED TRANSMEMBRANE PROTEIN	12	9	0.2	0.6045	1	0.51	0.1553	0.68962	0.18	0.6385	1	0.35	0.3196	1	0.2	0.5744	1	0.33	0.3784	1	0.53	0.201	1	0.53	0.2576	1	-0.48	0.25	1	0.07	0.8537	1	-0.19	0.6521	1	0.19	0.5899	0.98229	-0.34	0.384	1	0.3	0.3811	1	0.37	0.2763	1
Rv0206c	mmpL3	POSSIBLE CONSERVED TRANSMEMBRANE TRANSPORT PROTEIN MMPL3	34	4	-0.76	0.3503	1	-1.55	0.0831	0.5247	-0.25	0.7325	1	-0.8	0.3366	1	-1.55	0.081	0.5953	-1.02	0.2078	1	-0.25	0.8211	1	-0.75	0.5343	1	-0.5	0.5228	1	-1.24	0.149	0.87289	-0.52	0.5345	1	-0.47	0.569	0.97685	0.27	0.731	1	-1.55	0.0833	0.77578	-1.54	0.0822	0.79031
Rv0207c	-	hypothetical protein Rv0207c	9	8	0.03	0.9586	1	0.68	0.1349	0.65609	-0.9	0.1797	0.97155	-0.03	0.9626	1	-0.3	0.6308	1	-0.03	0.9567	1	-0.47	0.5639	1	-2.06	0.0987	1	-1.03	0.137	0.86523	0.23	0.6636	1	0.43	0.4079	1	-0.44	0.4554	0.92283	0.11	0.8262	1	0.07	0.9112	1	0.34	0.5116	1
Rv0208c	trmB	tRNA (guanine-N(7))-methyltransferase	12	6	0.12	0.8788	1	1.49	0.0218	0.26199	0.82	0.4004	1	2.16	0.0021	0.0855	2.09	0.0013	0.0546	2.58	0.0011	0.0418	2.4	0.0163	0.55587	0.85	0.2765	1	0.72	0.2679	1	3.61	0	0	0.62	0.3391	1	2.4	0.0017	0.05062	-0.52	0.5729	1	0.9	0.2562	1	0.88	0.1629	1
Rv0209	-	hypothetical protein Rv0209	15	13	-0.59	0.1543	1	-0.29	0.4594	0.94974	0.13	0.7387	1	0.09	0.8166	1	0.27	0.5046	1	0.1	0.7815	1	-0.33	0.5208	1	0.02	0.9679	1	-0.41	0.3076	1	-0.3	0.4711	1	0.45	0.247	1	-0.59	0.161	0.69977	0.3	0.4532	1	-0.39	0.376	1	-0.1	0.8001	1
Rv0210	-	hypothetical protein Rv0210	13	9	-0.19	0.5727	1	-0.1	0.7555	1	0.07	0.8399	1	-0.34	0.3441	1	-0.24	0.547	1	-0.13	0.706	1	-0.13	0.7766	1	0.27	0.5395	1	-0.53	0.1676	0.91904	-0.14	0.6944	1	0.29	0.3773	1	-0.02	0.9545	1	0.16	0.6571	1	-0.23	0.5178	1	-0.13	0.7088	1
Rv0211	pckA	phosphoenolpyruvate carboxykinase	24	19	-1.61	0.0052	0.17583	-1.07	0.0768	0.51072	-1.21	0.0239	0.38144	-1.67	0.0077	0.1995	-2.39	0.0006	0.0303	-1.44	0.0159	0.30355	-1.37	0.0723	1	-2.23	0.0146	0.58842	-1.73	0.0046	0.13204	-1.33	0.025	0.38086	-1.5	0.0126	0.27472	-0.08	0.9227	1	-0.5	0.5378	1	-1.43	0.017	0.29881	-1.3	0.0309	0.49514
Rv0212c	nadR	POSSIBLE TRANSCRIPTIONAL REGULATORY PROTEIN NADR (PROBABLY ASNC-FAMILY)	6	5	-0.32	0.4436	1	0.01	0.9794	1	0.03	0.9415	1	-0.38	0.3543	1	-0.33	0.4202	0.98979	-0.2	0.6172	1	-0.28	0.5961	1	0.21	0.6918	1	-0.22	0.5919	1	-0.38	0.3829	1	-0.02	0.969	1	-1.34	0.014	0.20387	-0.2	0.6187	1	0.2	0.5523	1	0.28	0.4586	1
Rv0213c	-	POSSIBLE METHYLTRANSFERASE (METHYLASE)	31	30	NA	NA	NA	NA	NA	NA	NA	NA	NA	NA	NA	NA	NA	NA	NA	NA	NA	NA	NA	NA	NA	NA	NA	NA	NA	NA	NA	NA	NA	NA	NA	NA	NA	NA	NA	NA	NA	NA	NA	NA	NA	NA	NA	NA	NA
Rv0214	fadD4	acyl-CoA synthetase	34	27	NA	NA	NA	NA	NA	NA	NA	NA	NA	NA	NA	NA	NA	NA	NA	NA	NA	NA	NA	NA	NA	NA	NA	NA	NA	NA	NA	NA	NA	NA	NA	NA	NA	NA	NA	NA	NA	NA	NA	NA	NA	NA	NA	NA	NA
Rv0215c	fadE3	PROBABLE ACYL-CoA DEHYDROGENASE FADE3	18	15	0.41	0.23	1	0.38	0.3372	0.86852	0.39	0.2689	1	0.38	0.2849	1	0.12	0.7371	1	0.16	0.682	1	0.24	0.624	1	-0.06	0.9055	1	0.26	0.4736	1	0.15	0.6846	1	0.37	0.3167	1	0.73	0.0524	0.42756	0.21	0.562	1	0.17	0.6695	1	0.47	0.21	1
Rv0216	-	hypothetical protein Rv0216	23	12	-3.13	0.0031	0.12621	-2.2	0.0103	0.15807	-2.99	0.0022	0.08121	-2.54	0.0058	0.1727	-1.69	0.0214	0.32948	-1.25	0.0766	0.7502	-0.9	0.3076	1	-2.11	0.0698	1	-1.84	0.0166	0.31242	-2.08	0.0116	0.23142	-2.01	0.0197	0.37442	-2.96	0.0041	0.09088	-2.24	0.0088	0.17128	-1.55	0.035	0.46706	-1.93	0.0141	0.29411
Rv0217c	lipW	POSSIBLE ESTERASE LIPW	21	15	0.22	0.5311	1	0.09	0.813	1	0.5	0.2049	0.99131	-0.06	0.87	1	0.16	0.6499	1	0.23	0.5245	1	0.1	0.8263	1	0.48	0.2562	1	0.34	0.402	1	0.22	0.5041	1	0.12	0.7409	1	0.71	0.0614	0.46537	0.79	0.0444	0.46255	0.15	0.6741	1	-0.22	0.5712	1
Rv0218	-	PROBABLE CONSERVED TRANSMEMBRANE PROTEIN	19	15	0.28	0.4129	1	-0.04	0.9029	1	0.38	0.3094	1	0.1	0.7766	1	-0.11	0.7701	1	0.01	0.9776	1	0.13	0.7629	1	-0.24	0.6246	1	0.19	0.5928	1	-0.49	0.1853	0.94097	0.05	0.8794	1	0.18	0.5823	0.98043	-0.2	0.5783	1	-0.11	0.7584	1	-0.07	0.841	1
Rv0219	-	PROBABLE CONSERVED TRANSMEMBRANE PROTEIN	11	9	0.06	0.8627	1	-0.35	0.3884	0.90703	0.42	0.3112	1	-0.8	0.0663	0.81142	0.23	0.5628	1	-0.37	0.4045	1	0.3	0.492	1	-1.32	0.0547	0.96925	0.09	0.828	1	-0.03	0.9355	1	-0.08	0.8504	1	-0.74	0.0836	0.52447	-0.34	0.4102	1	-0.36	0.3357	1	-0.34	0.4105	1
Rv0220	lipC	PROBABLE ESTERASE LIPC	24	20	-0.53	0.1544	1	-0.46	0.209	0.7653	0.32	0.4005	1	-0.33	0.3561	1	0.39	0.2428	0.88384	0.24	0.4486	1	-0.27	0.5546	1	0.73	0.0589	1	-0.04	0.9141	1	-0.03	0.9301	1	-0.25	0.4696	1	0.13	0.7415	1	-0.43	0.2164	1	-0.35	0.3282	1	0.08	0.805	1
Rv0221	-	hypothetical protein Rv0221	28	21	0.05	0.8307	1	-0.23	0.4	0.91619	-0.14	0.6389	1	-0.19	0.5185	1	0	0.996	1	-0.02	0.9501	1	-0.11	0.7635	1	-0.47	0.2383	1	0.05	0.8634	1	-0.33	0.2127	0.98131	-0.16	0.5632	1	-0.4	0.1758	0.72165	-0.21	0.4682	1	-0.23	0.4042	1	-0.1	0.7189	1
Rv0222	echA1	enoyl-CoA hydratase	8	6	-0.6	0.2076	1	-0.98	0.0578	0.44232	0.1	0.8256	1	0.09	0.8357	1	0.04	0.9181	1	-0.7	0.156	0.99115	0.3	0.5741	1	-1.97	0.0378	0.84012	0.01	0.9894	1	-0.82	0.0986	0.74954	0.25	0.5523	1	-1.11	0.0476	0.40749	-0.85	0.1115	0.77641	-0.65	0.1823	1	-0.17	0.6812	1
Rv0223c	-	PROBABLE ALDEHYDE DEHYDROGENASE	25	22	-0.56	0.0949	1	-0.06	0.8401	1	0.04	0.9167	1	-0.05	0.8609	1	-0.1	0.7558	1	-0.05	0.8646	1	-0.51	0.2501	1	-0.55	0.2323	1	0.01	0.9782	1	-0.28	0.3597	1	-0.22	0.5006	1	-0.59	0.0824	0.52294	-0.02	0.9418	1	-0.13	0.6759	1	0.12	0.671	1
Rv0224c	-	POSSIBLE METHYLTRANSFERASE (METHYLASE)	15	0	NA	NA	NA	NA	NA	NA	NA	NA	NA	NA	NA	NA	NA	NA	NA	NA	NA	NA	NA	NA	NA	NA	NA	NA	NA	NA	NA	NA	NA	NA	NA	NA	NA	NA	NA	NA	NA	NA	NA	NA	NA	NA	NA	NA	NA
Rv0225	-	POSSIBLE CONSERVED PROTEIN	20	0	NA	NA	NA	NA	NA	NA	NA	NA	NA	NA	NA	NA	NA	NA	NA	NA	NA	NA	NA	NA	NA	NA	NA	NA	NA	NA	NA	NA	NA	NA	NA	NA	NA	NA	NA	NA	NA	NA	NA	NA	NA	NA	NA	NA	NA
Rv0226c	-	PROBABLE CONSERVED TRANSMEMBRANE PROTEIN	29	2	NA	NA	NA	NA	NA	NA	NA	NA	NA	NA	NA	NA	NA	NA	NA	NA	NA	NA	NA	NA	NA	NA	NA	NA	NA	NA	NA	NA	NA	NA	NA	NA	NA	NA	NA	NA	NA	NA	NA	NA	NA	NA	NA	NA	NA
Rv0227c	-	PROBABLE CONSERVED MEMBRANE PROTEIN	23	0	NA	NA	NA	NA	NA	NA	NA	NA	NA	NA	NA	NA	NA	NA	NA	NA	NA	NA	NA	NA	NA	NA	NA	NA	NA	NA	NA	NA	NA	NA	NA	NA	NA	NA	NA	NA	NA	NA	NA	NA	NA	NA	NA	NA	NA
Rv0228	-	PROBABLE INTEGRAL MEMBRANE ACYLTRANSFERASE	14	1	NA	NA	NA	NA	NA	NA	NA	NA	NA	NA	NA	NA	NA	NA	NA	NA	NA	NA	NA	NA	NA	NA	NA	NA	NA	NA	NA	NA	NA	NA	NA	NA	NA	NA	NA	NA	NA	NA	NA	NA	NA	NA	NA	NA	NA
Rv0229c	-	POSSIBLE CONSERVED MEMBRANE PROTEIN	16	14	0.5	0.2018	1	0	0.9905	1	-0.11	0.7718	1	0	0.9935	1	0.33	0.3432	0.94439	0.13	0.7432	1	0.31	0.4815	1	0.34	0.4606	1	-0.29	0.4628	1	0.19	0.5982	1	-0.18	0.6503	1	0.08	0.838	1	0	0.9959	1	0.03	0.9351	1	0.15	0.669	1
Rv0230c	php	PROBABLE PHOSPHOTRIESTERASE PHP (PARATHION HYDROLASE) (PTE) (ARYLDIALKYLPHOSPHATASE) (PARAOXONASE) (A-ESTERASE) (ARYLTRIPHOSPHATASE) (PARAOXON HYDROLASE)	16	13	NA	NA	NA	NA	NA	NA	NA	NA	NA	NA	NA	NA	NA	NA	NA	NA	NA	NA	NA	NA	NA	NA	NA	NA	NA	NA	NA	NA	NA	NA	NA	NA	NA	NA	NA	NA	NA	NA	NA	NA	NA	NA	NA	NA	NA
Rv0231	fadE4	PROBABLE ACYL-CoA DEHYDROGENASE FADE4	36	36	-0.06	0.7236	1	-0.01	0.9531	1	0.17	0.3603	1	-0.14	0.4332	1	0.2	0.2597	0.90575	0.11	0.5273	1	0.14	0.5385	1	0.17	0.4749	1	0.3	0.0807	0.72034	-0.04	0.803	1	0.08	0.6778	1	0.23	0.1864	0.7371	0.06	0.7593	1	0.2	0.2565	1	0.17	0.3281	1
Rv0232	-	PROBABLE TRANSCRIPTIONAL REGULATORY PROTEIN (PROBABLY TETR/ACRR-FAMILY)	9	9	0.07	0.8292	1	-0.1	0.7639	1	0.24	0.4631	1	-0.06	0.8739	1	0.24	0.5096	1	-0.11	0.7333	1	0.17	0.6599	1	-0.34	0.4855	1	0.05	0.866	1	-0.07	0.8302	1	0.49	0.1251	0.86805	0.05	0.8744	1	0.09	0.7826	1	-0.02	0.9442	1	-0.01	0.9713	1
Rv0233	nrdB	ribonucleotide-diphosphate reductase subunit beta	11	10	0.2	0.615	1	0.2	0.5547	0.99641	0.4	0.2548	1	-0.01	0.969	1	-0.45	0.2641	0.90672	-0.02	0.956	1	0.23	0.6072	1	0.4	0.3573	1	0.18	0.6315	1	-0.1	0.78	1	-0.11	0.7673	1	-0.03	0.937	1	-0.15	0.7089	1	0.07	0.8295	1	-0.08	0.8249	1
Rv0234c	gabD1	succinic semialdehyde dehydrogenase	23	15	-0.85	0.0571	0.8079	-0.68	0.1296	0.64757	-0.49	0.2478	1	-0.23	0.5858	1	-1.44	0.004	0.11161	-0.29	0.4812	1	-0.34	0.5086	1	0.18	0.6996	1	-0.65	0.1331	0.86053	-0.29	0.4712	1	-0.31	0.444	1	-0.39	0.3111	0.84787	0.22	0.6653	1	-0.19	0.6547	1	-0.32	0.4396	1
Rv0235c	-	PROBABLE CONSERVED TRANSMEMBRANE PROTEIN	27	20	0.08	0.7576	1	0.41	0.1264	0.64134	-0.28	0.3809	1	0.23	0.3981	1	0.41	0.1826	0.81679	0.24	0.4354	1	0.23	0.4863	1	0.04	0.911	1	-0.15	0.6276	1	0.01	0.9539	1	0.27	0.3465	1	-0.08	0.7846	1	0.34	0.2617	1	0.16	0.5598	1	0.55	0.0367	0.54733
Rv0236A	-	SMALL SECRETED PROTEIN	3	0	NA	NA	NA	NA	NA	NA	NA	NA	NA	NA	NA	NA	NA	NA	NA	NA	NA	NA	NA	NA	NA	NA	NA	NA	NA	NA	NA	NA	NA	NA	NA	NA	NA	NA	NA	NA	NA	NA	NA	NA	NA	NA	NA	NA	NA
Rv0236c	-	PROBABLE CONSERVED TRANSMEMBRANE PROTEIN	39	0	NA	NA	NA	NA	NA	NA	NA	NA	NA	NA	NA	NA	NA	NA	NA	NA	NA	NA	NA	NA	NA	NA	NA	NA	NA	NA	NA	NA	NA	NA	NA	NA	NA	NA	NA	NA	NA	NA	NA	NA	NA	NA	NA	NA	NA
Rv0237	lpqI	PROBABLE CONSERVED LIPOPROTEIN LPQI	13	7	0.78	0.1717	1	0.46	0.3771	0.89573	-0.7	0.2875	1	0.42	0.4252	1	-1.46	0.0663	0.56646	0.27	0.621	1	0.14	0.854	1	0.06	0.9419	1	0.2	0.7459	1	0.01	0.9898	1	-0.29	0.6504	1	-1.53	0.0567	0.44534	-0.46	0.4919	1	-0.39	0.5184	1	-0.31	0.6189	1
Rv0238	-	POSSIBLE TRANSCRIPTIONAL REGULATORY PROTEIN (PROBABLY TETR-FAMILY)	13	7	-2.51	0.0033	0.12909	-3.83	0.0009	0.02943	-0.7	0.2471	1	-2.48	0.0036	0.1249	-3.62	0.0013	0.0546	-2.32	0.0051	0.13566	-1.37	0.1113	1	-2.32	0.0431	0.85331	-1.06	0.1729	0.92352	-2.69	0.0029	0.08446	-3.65	0.001	0.04245	-3	0.002	0.0562	-5.28	0.0007	0.0266	-2.55	0.0034	0.09292	-3.23	0.0011	0.04771
Rv0239	-	hypothetical protein Rv0239	2	2	NA	NA	NA	NA	NA	NA	NA	NA	NA	NA	NA	NA	NA	NA	NA	NA	NA	NA	NA	NA	NA	NA	NA	NA	NA	NA	NA	NA	NA	NA	NA	NA	NA	NA	NA	NA	NA	NA	NA	NA	NA	NA	NA	NA	NA
Rv0240	-	hypothetical protein Rv0240	9	8	-0.35	0.4258	1	0.06	0.8787	1	-0.06	0.875	1	-0.2	0.6341	1	0.48	0.2407	0.88087	-0.18	0.6977	1	-0.32	0.5826	1	0.2	0.6845	1	-0.16	0.7193	1	0.02	0.9614	1	0.25	0.5327	1	0.01	0.981	1	-0.24	0.5783	1	0.24	0.5327	1	0.18	0.6351	1
Rv0241c	-	hypothetical protein Rv0241c	16	11	-0.09	0.8824	1	-1.13	0.0613	0.45462	-0.75	0.1929	0.99131	-1.34	0.0365	0.55586	-1.19	0.0582	0.52657	-1.1	0.0769	0.7502	-1.23	0.1533	1	0.74	0.2456	1	-0.56	0.2949	1	-0.39	0.4738	1	-0.48	0.4101	1	-0.42	0.4492	0.91937	-0.31	0.5885	1	-0.76	0.1802	1	-0.38	0.5075	1
Rv0242c	fabG	3-ketoacyl-(acyl-carrier-protein) reductase	11	9	-1.46	0.0926	1	-2.41	0.0252	0.28484	-2.26	0.0278	0.41078	-0.8	0.2958	1	-0.48	0.4808	1	-1.8	0.0464	0.57855	-0.12	0.8858	1	-0.93	0.3802	1	-0.77	0.2952	1	-1.81	0.0529	0.57513	-1.94	0.0418	0.56729	-2.85	0.0196	0.25227	-0.94	0.2338	1	-2.15	0.0337	0.45736	-1.59	0.073	0.75852
Rv0243	fadA2	acetyl-CoA acetyltransferase	20	15	0.24	0.5714	1	-1.51	0.0028	0.06611	-0.85	0.0492	0.56573	-0.51	0.2504	1	0.17	0.6453	1	-1.44	0.0038	0.10987	-0.51	0.3469	1	-0.27	0.6217	1	-0.56	0.1878	0.94286	-0.9	0.0346	0.45865	-0.89	0.0399	0.55471	-1.4	0.0067	0.12791	-1.3	0.0097	0.18343	-0.76	0.0811	0.76318	-0.82	0.0605	0.6971
Rv0244c	fadE5	PROBABLE ACYL-CoA DEHYDROGENASE FADE5	23	18	-0.08	0.8295	1	-0.54	0.1632	0.70437	-0.2	0.5755	1	0.23	0.5547	1	0.05	0.8895	1	1.95	0.0004	0.01878	1.33	0.0062	0.28765	-0.78	0.1643	1	0.67	0.3093	1	0.16	0.6543	1	-0.23	0.5575	1	-1.45	0.0083	0.14784	-0.66	0.1827	0.96614	3.16	0	0	-1.12	0.008	0.19583
Rv0245	-	POSSIBLE OXIDOREDUCTASE	4	3	NA	NA	NA	NA	NA	NA	NA	NA	NA	NA	NA	NA	NA	NA	NA	NA	NA	NA	NA	NA	NA	NA	NA	NA	NA	NA	NA	NA	NA	NA	NA	NA	NA	NA	NA	NA	NA	NA	NA	NA	NA	NA	NA	NA	NA
Rv0246	-	PROBABLE CONSERVED INTEGRAL MEMBRANE PROTEIN	33	25	NA	NA	NA	NA	NA	NA	NA	NA	NA	NA	NA	NA	NA	NA	NA	NA	NA	NA	NA	NA	NA	NA	NA	NA	NA	NA	NA	NA	NA	NA	NA	NA	NA	NA	NA	NA	NA	NA	NA	NA	NA	NA	NA	NA	NA
Rv0247c	-	fumarate reductase iron-sulfur subunit	12	9	-1.72	0.0182	0.40787	-1.62	0.0185	0.23359	-2.46	0.0055	0.15346	-1.72	0.0149	0.30804	0.89	0.1087	0.66745	-0.79	0.2004	1	0.89	0.1078	1	-2.55	0.0414	0.84435	-1.01	0.1061	0.8139	0.11	0.8307	1	-1.09	0.1127	0.85285	-1.07	0.1028	0.57852	-1.58	0.0249	0.33473	-0.73	0.1995	1	-0.83	0.1777	1
Rv0248c	sdhA	succinate dehydrogenase flavoprotein subunit	39	25	-0.78	0.1582	1	-1.38	0.0361	0.34625	-2.85	0.0019	0.0736	-1.72	0.0179	0.3501	0.21	0.6661	1	-1.22	0.0505	0.60691	-0.59	0.4485	1	0.02	0.9853	1	-1.04	0.0738	0.71471	-0.57	0.2712	1	-1.17	0.0565	0.66304	-2.56	0.0027	0.06691	-2.49	0.0036	0.0964	-1.08	0.0688	0.71243	-1.69	0.017	0.3325
Rv0249c	-	PROBABLE SUCCINATE DEHYDROGENASE	23	17	-1.36	0.0013	0.0665	-0.25	0.4315	0.93607	-1.52	0.0006	0.03109	-1.06	0.0049	0.15517	0.4	0.3245	0.933	-0.55	0.1019	0.82552	0.9	0.0108	0.41435	0.2	0.6937	1	-0.71	0.0458	0.58384	0.29	0.3755	1	-0.77	0.0361	0.52956	-0.56	0.1464	0.67923	-1.47	0.0028	0.08215	-0.18	0.5763	1	-1.2	0.0021	0.07549
Rv0250c	-	hypothetical protein Rv0250c	4	3	NA	NA	NA	NA	NA	NA	NA	NA	NA	NA	NA	NA	NA	NA	NA	NA	NA	NA	NA	NA	NA	NA	NA	NA	NA	NA	NA	NA	NA	NA	NA	NA	NA	NA	NA	NA	NA	NA	NA	NA	NA	NA	NA	NA	NA
Rv0251c	hsp	HEAT SHOCK PROTEIN HSP (HEAT-STRESS-INDUCED RIBOSOME-BINDING PROTEIN A)	5	4	0.04	0.9424	1	-0.14	0.7772	1	0.19	0.7045	1	-0.05	0.9146	1	0.29	0.5566	1	-0.06	0.901	1	-0.01	0.986	1	0.3	0.6191	1	0.06	0.9117	1	-0.47	0.4204	1	-0.21	0.7167	1	0.11	0.8425	1	-0.55	0.3312	1	-0.21	0.6801	1	-0.63	0.2823	1
Rv0252	nirB	PROBABLE NITRITE REDUCTASE	41	31	NA	NA	NA	NA	NA	NA	NA	NA	NA	NA	NA	NA	NA	NA	NA	NA	NA	NA	NA	NA	NA	NA	NA	NA	NA	NA	NA	NA	NA	NA	NA	NA	NA	NA	NA	NA	NA	NA	NA	NA	NA	NA	NA	NA	NA
Rv0253	nirD	PROBABLE NITRITE REDUCTASE	7	6	0.28	0.6863	1	0.04	0.9511	1	0.3	0.7175	1	0.26	0.7436	1	-1.29	0.1988	0.83883	0.23	0.7839	1	0.29	0.7477	1	0.41	0.6554	1	-0.81	0.365	1	-0.14	0.8477	1	-0.23	0.7875	1	-0.45	0.5857	0.98043	-0.45	0.5891	1	-0.04	0.9561	1	0.08	0.9202	1
Rv0254c	cobU	PROBABLE BIFUNCTIONAL COBALAMIN BIOSYNTHESIS PROTEIN COBU: COBINAMIDE KINASE + COBINAMIDE PHOSPHATE GUANYLYLTRANSFERASE	6	6	-0.44	0.4364	1	-0.75	0.197	0.75507	-0.21	0.6822	1	-0.26	0.6383	1	0.06	0.9052	1	-0.38	0.5057	1	-0.37	0.6117	1	0.07	0.919	1	-0.37	0.5043	1	-0.68	0.2351	1	-0.37	0.502	1	-0.23	0.6808	1	-0.15	0.7844	1	-0.2	0.7092	1	-0.62	0.3097	1
Rv0255c	cobQ1	cobyric acid synthase	15	13	0.04	0.9097	1	-0.23	0.559	0.99641	-0.25	0.5184	1	-0.1	0.7909	1	-0.06	0.8814	1	-0.54	0.1726	1	-0.73	0.1916	1	-0.45	0.4272	1	-0.12	0.8279	1	-0.07	0.8512	1	-0.06	0.8756	1	-0.34	0.361	0.87296	-0.66	0.1058	0.74654	-0.51	0.2127	1	-0.29	0.4551	1
Rv0256c	PPE2	PPE FAMILY PROTEIN	32	28	-0.61	0.0411	0.66554	-0.43	0.1306	0.64813	-0.21	0.496	1	-0.87	0.0069	0.18602	-0.8	0.012	0.2313	-0.52	0.0818	0.76977	-1.22	0.0105	0.41062	-0.63	0.1317	1	-0.44	0.1245	0.84626	-0.54	0.0581	0.6047	-0.8	0.0115	0.25634	-1.29	0.0008	0.0285	-0.99	0.0032	0.08686	-0.9	0.0043	0.11362	-0.89	0.0055	0.15346
Rv0257	-	hypothetical protein Rv0257	3	3	NA	NA	NA	NA	NA	NA	NA	NA	NA	NA	NA	NA	NA	NA	NA	NA	NA	NA	NA	NA	NA	NA	NA	NA	NA	NA	NA	NA	NA	NA	NA	NA	NA	NA	NA	NA	NA	NA	NA	NA	NA	NA	NA	NA	NA
Rv0258c	-	hypothetical protein Rv0258c	8	3	NA	NA	NA	NA	NA	NA	NA	NA	NA	NA	NA	NA	NA	NA	NA	NA	NA	NA	NA	NA	NA	NA	NA	NA	NA	NA	NA	NA	NA	NA	NA	NA	NA	NA	NA	NA	NA	NA	NA	NA	NA	NA	NA	NA	NA
Rv0259c	-	hypothetical protein Rv0259c	8	6	0.88	0.1714	1	1.01	0.1157	0.61389	0.16	0.84	1	0.85	0.2051	1	0.13	0.8741	1	0.02	0.9802	1	0.44	0.5909	1	-0.3	0.7308	1	0.14	0.8313	1	0.84	0.1823	0.93614	0.36	0.5831	1	1.29	0.036	0.36273	0.8	0.3534	1	-0.43	0.5527	1	0.28	0.7468	1
Rv0260c	-	bifunctional uroporphyrinogen-III synthetase/response regulator domain protein	22	15	-0.09	0.8236	1	0.9	0.0095	0.15223	-0.12	0.7753	1	0.8	0.0496	0.67086	0.69	0.1139	0.67532	0.65	0.0681	0.72458	0.42	0.3317	1	0.51	0.2659	1	-0.23	0.5664	1	0.66	0.0527	0.57452	0.45	0.2597	1	0.43	0.3705	0.87662	0.46	0.3233	1	0.16	0.6625	1	0.69	0.0573	0.68247
Rv0261c	narK3	PROBABLE INTEGRAL MEMBRANE NITRITE EXTRUSION PROTEIN NARK3 (NITRITE FACILITATOR)	25	16	-0.03	0.9186	1	0.2	0.5889	0.99641	-0.1	0.7846	1	-0.03	0.9484	1	-0.27	0.4868	1	-0.07	0.8523	1	0.58	0.1282	1	0.7	0.0905	1	0.33	0.3336	1	0.5	0.1451	0.86775	-0.02	0.962	1	-0.21	0.5668	0.97685	-0.05	0.8848	1	0.26	0.4857	1	0.23	0.5207	1
Rv0262c	aac	AMINOGLYCOSIDE 2'-N-ACETYLTRANSFERASE AAC (AAC(2')-IC)	7	6	-0.51	0.2987	1	-0.46	0.2975	0.84966	0.57	0.2341	1	0.31	0.47	1	0.29	0.5064	1	0.23	0.579	1	0.05	0.9276	1	0.02	0.972	1	-0.23	0.6076	1	-0.45	0.2955	1	0.12	0.7846	1	-0.08	0.8697	1	-0.34	0.4752	1	-0.01	0.9824	1	0.54	0.1896	1
Rv0263c	-	hypothetical protein Rv0263c	16	11	0.22	0.6081	1	-0.68	0.1701	0.71367	0.23	0.6241	1	-0.53	0.2709	1	-0.8	0.1394	0.72286	-0.77	0.1324	0.92495	-0.15	0.8025	1	0.46	0.389	1	-0.03	0.9558	1	-0.8	0.1152	0.78977	-0.82	0.1169	0.85741	-0.43	0.3654	0.8738	-0.32	0.487	1	-0.17	0.7076	1	-0.74	0.1539	1
Rv0264c	-	hypothetical protein Rv0264c	10	7	0.43	0.2861	1	-0.25	0.5386	0.98851	-0.18	0.6525	1	-0.53	0.2177	1	-0.03	0.942	1	-0.21	0.6263	1	-0.6	0.3071	1	-0.42	0.4546	1	-0.43	0.2929	1	-0.36	0.3899	1	0.12	0.7787	1	-0.02	0.9545	1	-0.37	0.3813	1	-0.31	0.4582	1	-0.32	0.433	1
Rv0265c	-	PROBABLE PERIPLASMIC IRON-TRANSPORT LIPOPROTEIN	9	9	0.04	0.9155	1	-0.16	0.6627	1	0.04	0.9149	1	-0.31	0.4387	1	-0.23	0.5111	1	-0.03	0.93	1	-0.07	0.8691	1	0.2	0.6856	1	-0.55	0.1769	0.93274	-0.17	0.6283	1	-0.09	0.8041	1	0.34	0.315	0.84835	-0.11	0.7732	1	-0.62	0.1052	0.86012	-0.01	0.9691	1
Rv0266c	oplA	PROBABLE 5-OXOPROLINASE OPLA (5-OXO-L-PROLINASE) (PYROGLUTAMASE) (5-OPASE)	42	35	0.08	0.6856	1	-0.22	0.2691	0.83458	-0.03	0.8995	1	-0.2	0.3079	1	0.09	0.6307	1	-0.18	0.3633	1	-0.24	0.3647	1	0.05	0.829	1	-0.38	0.0572	0.66232	-0.22	0.2577	1	0.03	0.8729	1	-0.12	0.5624	0.97624	0.16	0.4705	1	-0.27	0.1735	1	-0.35	0.0883	0.80807
Rv0267	narU	PROBABLE INTEGRAL MEMBRANE NITRITE EXTRUSION PROTEIN NARU (NITRITE FACILITATOR)	15	15	NA	NA	NA	NA	NA	NA	NA	NA	NA	NA	NA	NA	NA	NA	NA	NA	NA	NA	NA	NA	NA	NA	NA	NA	NA	NA	NA	NA	NA	NA	NA	NA	NA	NA	NA	NA	NA	NA	NA	NA	NA	NA	NA	NA	NA
Rv0268c	-	hypothetical protein Rv0268c	13	13	NA	NA	NA	NA	NA	NA	NA	NA	NA	NA	NA	NA	NA	NA	NA	NA	NA	NA	NA	NA	NA	NA	NA	NA	NA	NA	NA	NA	NA	NA	NA	NA	NA	NA	NA	NA	NA	NA	NA	NA	NA	NA	NA	NA	NA
Rv0269c	-	hypothetical protein Rv0269c	11	10	0.1	0.7786	1	0.22	0.4683	0.95674	-0.2	0.5732	1	0.03	0.9131	1	0.02	0.948	1	0.25	0.4196	1	0.07	0.8605	1	-0.55	0.2486	1	-0.06	0.8541	1	0.12	0.6976	1	0.24	0.4695	1	0.15	0.647	1	0.06	0.8439	1	0.3	0.3025	1	0.03	0.9181	1
Rv0270	fadD2	acyl-CoA synthetase	25	25	1.17	0	0	1.19	0	0	1.12	0	0	1.09	0	0	1.39	0	0	1.73	0	0	1.98	0	0	1.22	0.0002	0.03192	1.28	0	0	1.5	0	0	1.37	0	0	1.93	0	0	1.47	0	0	2.34	0	0	1.13	0	0
Rv0271c	fadE6	PROBABLE ACYL-CoA DEHYDROGENASE FADE6	34	28	0.04	0.8803	1	-0.17	0.5278	0.98521	-0.25	0.3548	1	0.07	0.7697	1	-0.27	0.2987	0.92466	-0.19	0.4543	1	-0.21	0.5121	1	-0.06	0.8528	1	-0.19	0.4432	1	-0.19	0.423	1	-0.21	0.4032	1	-0.08	0.7563	1	-0.09	0.718	1	-0.22	0.3949	1	-0.15	0.5585	1
Rv0272c	-	hypothetical protein Rv0272c	16	9	0.28	0.5821	1	-0.49	0.3204	0.8608	-0.47	0.3401	1	-0.63	0.2226	1	0.18	0.7027	1	0.14	0.7567	1	-0.33	0.6012	1	-0.12	0.8598	1	0.34	0.4362	1	-0.27	0.571	1	0.21	0.6416	1	0.51	0.348	0.86728	0.75	0.2005	0.9756	-0.52	0.2855	1	-0.43	0.4003	1
Rv0273c	-	POSSIBLE TRANSCRIPTIONAL REGULATORY PROTEIN	17	11	0.43	0.335	1	1.32	0.0021	0.05586	0.64	0.2033	0.99131	0.17	0.7227	1	0.3	0.5454	1	0.87	0.0602	0.67853	0.4	0.4901	1	0.76	0.1666	1	0.89	0.0433	0.57722	1.17	0.004	0.10857	-0.08	0.8687	1	-0.36	0.4936	0.94872	-0.05	0.9275	1	1.09	0.0147	0.27213	0.88	0.0378	0.55336
Rv0274	-	hypothetical protein Rv0274	8	6	-0.49	0.2876	1	-0.6	0.2165	0.77128	0.1	0.8501	1	-0.4	0.3717	1	-1.65	0.008	0.18177	-0.59	0.2195	1	0.1	0.8542	1	-1	0.174	1	-0.36	0.4617	1	-0.08	0.8586	1	0.45	0.3281	1	-1	0.0577	0.4479	-0.28	0.5316	1	0.07	0.8732	1	-0.58	0.2212	1
Rv0275c	-	POSSIBLE TRANSCRIPTIONAL REGULATORY PROTEIN (POSSIBLY TETR-FAMILY)	9	7	0.06	0.9082	1	-0.54	0.3175	0.8608	-0.45	0.4188	1	-0.71	0.197	1	-0.09	0.8551	1	-0.56	0.2709	1	-0.26	0.6995	1	0.04	0.9547	1	0.02	0.9671	1	-0.73	0.1802	0.93066	0.16	0.7493	1	0.18	0.6875	1	0.97	0.0561	0.52668	-0.38	0.4415	1	0.16	0.7239	1
Rv0276	-	hypothetical protein Rv0276	17	12	NA	NA	NA	NA	NA	NA	NA	NA	NA	NA	NA	NA	NA	NA	NA	NA	NA	NA	NA	NA	NA	NA	NA	NA	NA	NA	NA	NA	NA	NA	NA	NA	NA	NA	NA	NA	NA	NA	NA	NA	NA	NA	NA	NA	NA
Rv0277c	-	hypothetical protein Rv0277c	6	5	-0.12	0.8504	1	-0.21	0.7242	1	-0.28	0.6847	1	0.16	0.7823	1	0.12	0.8352	1	0	0.9965	1	-0.14	0.8585	1	-0.09	0.9256	1	-0.34	0.6225	1	0	0.9961	1	0.2	0.7359	1	0.03	0.9602	1	-0.24	0.711	1	-0.03	0.9626	1	0.23	0.6916	1
Rv0278c	PE_PGRS3	PE-PGRS FAMILY PROTEIN	26	17	-0.05	0.9247	1	0.39	0.4281	0.93544	-0.22	0.7249	1	-0.24	0.6785	1	-0.52	0.4063	0.98758	-0.58	0.3805	1	-1.16	0.2554	1	0.27	0.7168	1	-0.25	0.6868	1	-0.38	0.521	1	0.48	0.37	1	-0.56	0.3785	0.88255	-0.33	0.583	1	-0.82	0.227	1	0.08	0.8854	1
Rv0279c	PE_PGRS4	PE-PGRS FAMILY PROTEIN	20	17	0.35	0.3213	1	0.56	0.1061	0.58879	0.2	0.591	1	-0.15	0.7059	1	0.35	0.3421	0.94257	0.2	0.5947	1	-0.52	0.3832	1	0.35	0.4288	1	0.26	0.51	1	0.08	0.8605	1	0.28	0.4813	1	0.08	0.8349	1	0.35	0.405	1	0.25	0.5305	1	0.36	0.3303	1
Rv0280	PPE3	PPE FAMILY PROTEIN	26	23	0.08	0.7572	1	-0.14	0.5978	0.99867	0.39	0.1212	0.81825	0.16	0.5145	1	0.21	0.3934	0.98147	-0.07	0.772	1	-0.42	0.2659	1	0.42	0.1665	1	-0.09	0.7268	1	-0.23	0.3855	1	0.31	0.1939	1	0.3	0.2477	0.81202	-0.07	0.83	1	-0.33	0.2273	1	-0.19	0.5064	1
Rv0281	-	hypothetical protein Rv0281	14	13	0.24	0.395	1	-0.08	0.775	1	0.29	0.2962	1	0.27	0.2847	1	0.52	0.0385	0.43497	0.24	0.3969	1	0.34	0.2626	1	0.68	0.0412	0.84435	0.05	0.85	1	0.21	0.4431	1	-0.25	0.3962	1	-0.12	0.6694	1	-0.05	0.8711	1	-0.33	0.2394	1	-0.07	0.8005	1
Rv0282	-	hypothetical protein Rv0282	24	2	NA	NA	NA	NA	NA	NA	NA	NA	NA	NA	NA	NA	NA	NA	NA	NA	NA	NA	NA	NA	NA	NA	NA	NA	NA	NA	NA	NA	NA	NA	NA	NA	NA	NA	NA	NA	NA	NA	NA	NA	NA	NA	NA	NA	NA
Rv0283	-	POSSIBLE CONSERVED MEMBRANE PROTEIN	24	0	NA	NA	NA	NA	NA	NA	NA	NA	NA	NA	NA	NA	NA	NA	NA	NA	NA	NA	NA	NA	NA	NA	NA	NA	NA	NA	NA	NA	NA	NA	NA	NA	NA	NA	NA	NA	NA	NA	NA	NA	NA	NA	NA	NA	NA
Rv0284	-	POSSIBLE CONSERVED MEMBRANE PROTEIN	61	3	NA	NA	NA	NA	NA	NA	NA	NA	NA	NA	NA	NA	NA	NA	NA	NA	NA	NA	NA	NA	NA	NA	NA	NA	NA	NA	NA	NA	NA	NA	NA	NA	NA	NA	NA	NA	NA	NA	NA	NA	NA	NA	NA	NA	NA
Rv0285	PE5	PE FAMILY PROTEIN	5	1	NA	NA	NA	NA	NA	NA	NA	NA	NA	NA	NA	NA	NA	NA	NA	NA	NA	NA	NA	NA	NA	NA	NA	NA	NA	NA	NA	NA	NA	NA	NA	NA	NA	NA	NA	NA	NA	NA	NA	NA	NA	NA	NA	NA	NA
Rv0286	PPE4	PPE FAMILY PROTEIN	31	0	NA	NA	NA	NA	NA	NA	NA	NA	NA	NA	NA	NA	NA	NA	NA	NA	NA	NA	NA	NA	NA	NA	NA	NA	NA	NA	NA	NA	NA	NA	NA	NA	NA	NA	NA	NA	NA	NA	NA	NA	NA	NA	NA	NA	NA
Rv0287	esxG	ESAT-6 LIKE PROTEIN ESXG (CONSERVED HYPOTHETICAL PROTEIN TB9.8)	5	0	NA	NA	NA	NA	NA	NA	NA	NA	NA	NA	NA	NA	NA	NA	NA	NA	NA	NA	NA	NA	NA	NA	NA	NA	NA	NA	NA	NA	NA	NA	NA	NA	NA	NA	NA	NA	NA	NA	NA	NA	NA	NA	NA	NA	NA
Rv0288	esxH	LOW MOLECULAR WEIGHT PROTEIN ANTIGEN 7 ESXH (10 kDa ANTIGEN) (CFP-7) (PROTEIN TB10.4)	7	0	NA	NA	NA	NA	NA	NA	NA	NA	NA	NA	NA	NA	NA	NA	NA	NA	NA	NA	NA	NA	NA	NA	NA	NA	NA	NA	NA	NA	NA	NA	NA	NA	NA	NA	NA	NA	NA	NA	NA	NA	NA	NA	NA	NA	NA
Rv0289	-	hypothetical protein Rv0289	13	1	NA	NA	NA	NA	NA	NA	NA	NA	NA	NA	NA	NA	NA	NA	NA	NA	NA	NA	NA	NA	NA	NA	NA	NA	NA	NA	NA	NA	NA	NA	NA	NA	NA	NA	NA	NA	NA	NA	NA	NA	NA	NA	NA	NA	NA
Rv0290	-	PROBABLE CONSERVED TRANSMEMBRANE PROTEIN	19	0	NA	NA	NA	NA	NA	NA	NA	NA	NA	NA	NA	NA	NA	NA	NA	NA	NA	NA	NA	NA	NA	NA	NA	NA	NA	NA	NA	NA	NA	NA	NA	NA	NA	NA	NA	NA	NA	NA	NA	NA	NA	NA	NA	NA	NA
Rv0291	mycP3	PROBABLE MEMBRANE-ANCHORED MYCOSIN MYCP3 (SERINE PROTEASE) (SUBTILISIN-LIKE PROTEASE) (SUBTILASE-LIKE) (MYCOSIN-3)	13	0	NA	NA	NA	NA	NA	NA	NA	NA	NA	NA	NA	NA	NA	NA	NA	NA	NA	NA	NA	NA	NA	NA	NA	NA	NA	NA	NA	NA	NA	NA	NA	NA	NA	NA	NA	NA	NA	NA	NA	NA	NA	NA	NA	NA	NA
Rv0292	-	PROBABLE CONSERVED TRANSMEMBRANE PROTEIN	17	1	NA	NA	NA	NA	NA	NA	NA	NA	NA	NA	NA	NA	NA	NA	NA	NA	NA	NA	NA	NA	NA	NA	NA	NA	NA	NA	NA	NA	NA	NA	NA	NA	NA	NA	NA	NA	NA	NA	NA	NA	NA	NA	NA	NA	NA
Rv0293c	-	hypothetical protein Rv0293c	27	21	-0.22	0.5145	1	-0.28	0.3768	0.89573	0.26	0.3674	1	-0.04	0.8964	1	0.09	0.7573	1	-0.29	0.3747	1	-0.09	0.8279	1	-0.47	0.3175	1	0.03	0.9152	1	-0.23	0.4713	1	-0.14	0.6577	1	-0.3	0.3575	0.87083	-0.13	0.6788	1	-0.1	0.7599	1	-0.01	0.9841	1
Rv0294	tam	PROBABLE TRANS-ACONITATE METHYLTRANSFERASE TAM	14	7	-0.23	0.6866	1	-0.69	0.282	0.83601	0.04	0.9493	1	-0.18	0.736	1	0.25	0.6441	1	0.09	0.8716	1	-0.19	0.8055	1	0.06	0.9315	1	-0.17	0.7521	1	-0.48	0.4166	1	-0.05	0.9371	1	-0.32	0.5907	0.98229	0	0.9948	1	-0.23	0.6804	1	0.02	0.9714	1
Rv0295c	-	hypothetical protein Rv0295c	10	8	-0.16	0.7569	1	0.11	0.8128	1	0.16	0.7362	1	-0.05	0.9121	1	0.14	0.7796	1	0.14	0.7759	1	0.22	0.7141	1	-0.56	0.4222	1	-0.72	0.2169	0.9864	-0.22	0.6214	1	0.05	0.9198	1	-0.41	0.4103	0.89797	-0.6	0.2603	1	-0.18	0.7106	1	0.06	0.9012	1
Rv0296c	-	PROBABLE SULFATASE	42	28	-0.96	0.0003	0.02217	-2.08	0	0	-0.91	0.0015	0.06107	-1.13	0.0003	0.01962	-0.5	0.0457	0.47465	-1.05	0.0004	0.01878	-0.52	0.1201	1	-0.46	0.182	1	-0.92	0.0006	0.0292	-1.34	0	0	-1.28	0	0	-1.38	0	0	-1.71	0	0	-1.14	0.0001	0.00554	-1.21	0	0
Rv0297	PE_PGRS5	PE-PGRS FAMILY PROTEIN	14	8	0.11	0.8334	1	0.44	0.3859	0.9036	0.12	0.8158	1	-0.09	0.8788	1	0.19	0.7351	1	-0.03	0.9602	1	-0.65	0.4468	1	0.11	0.8761	1	-0.92	0.1531	0.90229	-0.26	0.6451	1	-0.17	0.7618	1	0.15	0.7774	1	0.08	0.8711	1	-0.24	0.6815	1	-0.08	0.8796	1
Rv0298	-	hypothetical protein Rv0298	5	4	0.29	0.6166	1	-0.08	0.8876	1	-0.67	0.3755	1	0.13	0.8351	1	0.62	0.298	0.92449	-0.03	0.964	1	-0.18	0.8213	1	-0.01	0.981	1	-0.07	0.9151	1	0.4	0.4482	1	0.48	0.3974	1	0.45	0.4241	0.90653	0.11	0.8376	1	-0.04	0.9518	1	-0.07	0.9175	1
Rv0299	-	hypothetical protein Rv0299	2	1	NA	NA	NA	NA	NA	NA	NA	NA	NA	NA	NA	NA	NA	NA	NA	NA	NA	NA	NA	NA	NA	NA	NA	NA	NA	NA	NA	NA	NA	NA	NA	NA	NA	NA	NA	NA	NA	NA	NA	NA	NA	NA	NA	NA	NA
Rv0300	-	hypothetical protein Rv0300	5	5	0.38	0.285	1	-0.15	0.6754	1	0.59	0.0769	0.68461	0.22	0.5115	1	0.18	0.5517	1	-0.11	0.764	1	-0.14	0.7828	1	0.1	0.8267	1	-0.11	0.768	1	-0.06	0.8576	1	-0.26	0.518	1	0.1	0.7855	1	0.07	0.8541	1	-0.07	0.8514	1	0.25	0.5189	1
Rv0301	-	hypothetical protein Rv0301	7	7	NA	NA	NA	NA	NA	NA	NA	NA	NA	NA	NA	NA	NA	NA	NA	NA	NA	NA	NA	NA	NA	NA	NA	NA	NA	NA	NA	NA	NA	NA	NA	NA	NA	NA	NA	NA	NA	NA	NA	NA	NA	NA	NA	NA	NA
Rv0302	-	PROBABLE TRANSCRIPTIONAL REGULATORY PROTEIN (PROBABLY TETR/ACRR-FAMILY)	8	6	0.01	0.9748	1	0.01	0.9874	1	-0.15	0.7143	1	0.12	0.7445	1	0.42	0.2663	0.90762	-0.26	0.5414	1	-0.03	0.9536	1	-0.22	0.6977	1	0.2	0.5999	1	0.09	0.8208	1	0.15	0.6871	1	-0.18	0.6654	1	-0.18	0.6774	1	0	0.9998	1	0	0.9975	1
Rv0303	-	PROBABLE DEHYDROGENASE/REDUCTASE	12	11	0.41	0.1574	1	-0.35	0.3052	0.85384	0.07	0.8308	1	-0.03	0.9355	1	-0.2	0.5572	1	-0.13	0.6862	1	0.01	0.9808	1	-0.04	0.9146	1	-0.31	0.3325	1	-0.12	0.7207	1	-0.14	0.6547	1	0.29	0.4184	0.9019	0.12	0.7693	1	0.03	0.9284	1	0.01	0.9757	1
Rv0304c	PPE5	PPE FAMILY PROTEIN	136	108	NA	NA	NA	NA	NA	NA	NA	NA	NA	NA	NA	NA	NA	NA	NA	NA	NA	NA	NA	NA	NA	NA	NA	NA	NA	NA	NA	NA	NA	NA	NA	NA	NA	NA	NA	NA	NA	NA	NA	NA	NA	NA	NA	NA	NA
Rv0305c	PPE6	PPE FAMILY PROTEIN	60	43	NA	NA	NA	NA	NA	NA	NA	NA	NA	NA	NA	NA	NA	NA	NA	NA	NA	NA	NA	NA	NA	NA	NA	NA	NA	NA	NA	NA	NA	NA	NA	NA	NA	NA	NA	NA	NA	NA	NA	NA	NA	NA	NA	NA	NA
Rv0306	-	PUTATIVE OXIDOREDUCTASE	8	8	0.1	0.8546	1	-0.08	0.8848	1	-0.2	0.7276	1	-0.03	0.9539	1	-0.79	0.2287	0.87772	0.1	0.8616	1	-0.31	0.7086	1	0.59	0.3809	1	-0.27	0.6447	1	-0.14	0.7908	1	0.05	0.9193	1	-0.11	0.8337	1	-0.02	0.9778	1	-0.32	0.5943	1	-0.29	0.624	1
Rv0307c	-	hypothetical protein Rv0307c	9	9	0.08	0.873	1	-0.57	0.2371	0.79498	-0.79	0.1303	0.85229	-0.13	0.7761	1	-0.42	0.3743	0.97104	-0.73	0.1425	0.95079	-0.35	0.576	1	-0.78	0.2707	1	-0.45	0.3483	1	-0.51	0.2733	1	-0.87	0.1006	0.8109	-0.5	0.2986	0.83605	-1.23	0.0315	0.38436	-0.8	0.1107	0.87119	-0.37	0.4352	1
Rv0308	-	PROBABLE CONSERVED INTEGRAL MEMBRANE PROTEIN	15	11	-0.39	0.3043	1	0.28	0.395	0.91312	0.41	0.2521	1	0	0.9982	1	-0.33	0.3636	0.96167	-0.07	0.8483	1	0.25	0.5457	1	0.39	0.3735	1	-0.21	0.5732	1	0.17	0.5965	1	0.24	0.4658	1	-0.33	0.3599	0.87242	-0.03	0.9348	1	-0.38	0.2938	1	0	0.9922	1
Rv0309	-	POSSIBLE CONSERVED EXPORTED PROTEIN	12	9	0.21	0.5251	1	0.42	0.2282	0.78595	1.35	0.0003	0.01842	0.64	0.0546	0.72751	0.75	0.0161	0.27809	1.1	0.0008	0.0316	0.57	0.1422	1	-0.66	0.2078	1	0.75	0.0192	0.34664	0.3	0.3673	1	0.3	0.3747	1	0.23	0.5158	0.95561	0.58	0.0909	0.69748	1.2	0.0015	0.04866	0.73	0.0225	0.399
Rv0310c	-	hypothetical protein Rv0310c	12	9	-0.31	0.373	1	-0.14	0.6758	1	0.09	0.7865	1	0.06	0.8588	1	0.02	0.9614	1	0.37	0.281	1	0.13	0.7634	1	-1.76	0.0104	0.532	0.01	0.9764	1	-0.41	0.2676	1	-0.3	0.4674	1	-0.12	0.7196	1	-0.71	0.0655	0.58598	0.43	0.1842	1	0.29	0.3552	1
Rv0311	-	hypothetical protein Rv0311	17	13	0.15	0.6996	1	-0.04	0.9056	1	0.2	0.5968	1	0.03	0.9348	1	0.26	0.5043	1	-0.57	0.2044	1	-0.64	0.2969	1	1.01	0.0224	0.70689	0.56	0.1291	0.85566	-0.07	0.8623	1	0.18	0.6432	1	-0.18	0.6548	1	-0.07	0.8761	1	0.06	0.8804	1	0.02	0.962	1
Rv0312	-	CONSERVED HYPOTHETICAL PROLINE AND THREONINE RICH PROTEIN	22	10	-0.1	0.8559	1	-0.83	0.1368	0.6578	-0.33	0.5225	1	-0.74	0.1815	1	0.1	0.8327	1	-0.63	0.2248	1	-0.74	0.3009	1	-0.28	0.6707	1	0.13	0.7912	1	-0.32	0.5281	1	-0.48	0.3732	1	-0.56	0.2717	0.8269	-0.81	0.1489	0.88409	-0.39	0.434	1	-0.69	0.1846	1
Rv0313	-	hypothetical protein Rv0313	5	5	0.45	0.2663	1	0.23	0.5155	0.98132	0.37	0.3035	1	0.17	0.6582	1	-0.44	0.316	0.92993	0.03	0.9487	1	-0.23	0.6617	1	-0.16	0.7794	1	-0.12	0.7568	1	0.13	0.715	1	-0.12	0.7849	1	-0.36	0.3907	0.88969	-0.65	0.1657	0.92597	0.01	0.9673	1	0.41	0.228	1
Rv0314c	-	POSSIBLE CONSERVED MEMBRANE PROTEIN	7	6	-0.18	0.6391	1	-0.12	0.7496	1	-0.33	0.415	1	-0.09	0.8028	1	0.12	0.7485	1	0.02	0.9487	1	-0.03	0.9562	1	-0.36	0.4988	1	-0.32	0.4037	1	-0.33	0.3934	1	0.1	0.7811	1	-0.53	0.2033	0.76241	-0.02	0.9641	1	-0.38	0.3275	1	-0.09	0.8184	1
Rv0315	-	POSSIBLE BETA-1,3-GLUCANASE PRECURSOR	10	9	-0.34	0.4311	1	0.2	0.609	1	0.15	0.7091	1	-0.02	0.9731	1	0.25	0.5209	1	0.16	0.6753	1	0.09	0.8599	1	0.47	0.3252	1	0.07	0.8546	1	0.06	0.8882	1	0.18	0.6452	1	-0.12	0.7783	1	-0.19	0.6665	1	0.06	0.8925	1	0.11	0.7792	1
Rv0316	-	POSSIBLE MUCONOLACTONE ISOMERASE	8	7	-0.06	0.934	1	-0.68	0.3911	0.90901	-0.75	0.3514	1	-1.22	0.1801	1	-0.55	0.5113	1	-0.97	0.2542	1	-0.98	0.3984	1	-0.14	0.8765	1	-0.75	0.349	1	-0.47	0.5451	1	-0.96	0.2598	1	-0.27	0.6914	1	-0.19	0.7978	1	-1.05	0.2346	1	-0.78	0.336	1
Rv0317c	glpQ2	POSSIBLE GLYCEROPHOSPHORYL DIESTER PHOSPHODIESTERASE GLPQ2 (GLYCEROPHOSPHODIESTER PHOSPHODIESTERASE)	13	11	0.14	0.6834	1	-0.15	0.6624	1	0.11	0.7602	1	0.02	0.9548	1	-0.17	0.6848	1	0.16	0.6348	1	-0.17	0.7116	1	0.23	0.577	1	-0.06	0.8559	1	0.04	0.8974	1	-0.04	0.905	1	0.25	0.4529	0.92124	-0.04	0.9202	1	-0.1	0.7799	1	0.12	0.7273	1
Rv0318c	-	PROBABLE CONSERVED INTEGRAL MEMBRANE PROTEIN	8	8	0.09	0.798	1	0.67	0.0711	0.49423	0.01	0.9683	1	0.49	0.1406	1	0.52	0.188	0.82656	0.6	0.0987	0.8184	0.36	0.4485	1	0.51	0.316	1	0.33	0.4352	1	0.48	0.1711	0.91269	0.54	0.2223	1	-0.19	0.6332	1	0.59	0.104	0.74556	0.4	0.2733	1	0.26	0.5086	1
Rv0319	pcp	pyrrolidone-carboxylate peptidase	8	7	0.24	0.7192	1	0.2	0.7521	1	0.72	0.2836	1	0.31	0.6438	1	0.18	0.804	1	-0.14	0.8433	1	-0.03	0.9752	1	-0.22	0.8133	1	0.19	0.7723	1	0.26	0.6964	1	-0.18	0.8138	1	-0.07	0.9201	1	0.22	0.7397	1	0.09	0.8987	1	-0.07	0.9267	1
Rv0320	-	POSSIBLE CONSERVED EXPORTED PROTEIN	16	14	0.1	0.6942	1	-0.39	0.1474	0.67835	-0.04	0.8766	1	0.13	0.6061	1	0.42	0.0882	0.61758	0.02	0.9359	1	-0.25	0.4636	1	-0.56	0.1368	1	0.25	0.288	1	-0.26	0.3168	1	-0.14	0.5731	1	0.21	0.3952	0.89239	-0.13	0.6073	1	-0.19	0.4533	1	-0.01	0.9601	1
Rv0321	dcd	deoxycytidine triphosphate deaminase	6	5	0.08	0.8521	1	-0.31	0.5759	0.99641	0.26	0.6039	1	0.1	0.8295	1	-0.15	0.7761	1	-0.28	0.5879	1	0.1	0.8654	1	0.68	0.1875	1	-0.61	0.2599	1	-0.14	0.7396	1	-0.16	0.7412	1	0.33	0.4314	0.91363	-0.61	0.2435	1	0.06	0.8892	1	-0.51	0.3426	1
Rv0322	udgA	PROBABLE UDP-GLUCOSE 6-DEHYDROGENASE UDGA (UDP-GLC DEHYDROGENASE) (UDP-GLCDH) (UDPGDH)	24	17	0.27	0.4331	1	-0.06	0.8754	1	-0.16	0.69	1	0.15	0.6908	1	-0.02	0.9639	1	-0.09	0.8046	1	0.43	0.3317	1	0.48	0.3052	1	0.33	0.347	1	-0.01	0.9726	1	0.55	0.1563	0.94118	0.18	0.6091	0.99253	0.49	0.1927	0.9756	0.06	0.8516	1	-0.12	0.7478	1
Rv0323c	-	hypothetical protein Rv0323c	12	9	-0.21	0.6152	1	-0.38	0.4242	0.93254	-0.55	0.2851	1	0.01	0.9837	1	0.21	0.5842	1	-0.2	0.6711	1	0.28	0.5749	1	0.02	0.9667	1	0.37	0.3212	1	-0.22	0.5964	1	-0.12	0.769	1	-0.24	0.5846	0.98043	-0.43	0.3374	1	-0.16	0.7066	1	-0.01	0.9799	1
Rv0324	-	POSSIBLE TRANSCRIPTIONAL REGULATORY PROTEIN (POSSIBLY ARSR-FAMILY)	12	10	-0.71	0.2855	1	1.08	0.034	0.3383	-1.38	0.0642	0.63662	-0.15	0.7796	1	-2.22	0.0151	0.27017	0.48	0.5068	1	-1.01	0.3234	1	-0.04	0.9557	1	0.23	0.6604	1	1.01	0.1485	0.87135	-0.29	0.632	1	-0.66	0.3889	0.88969	-0.75	0.3111	1	-1.05	0.1489	0.97884	-0.36	0.5387	1
Rv0325	-	hypothetical protein Rv0325	6	6	0.53	0.1526	1	0.54	0.1333	0.65309	-0.02	0.9671	1	0.25	0.502	1	0.02	0.9564	1	0.23	0.5448	1	0.02	0.9661	1	0.44	0.3639	1	0.24	0.6281	1	0.42	0.252	1	-0.24	0.5773	1	0.33	0.3913	0.88969	0.74	0.0431	0.45706	0.38	0.2807	1	-0.05	0.9028	1
Rv0326	-	hypothetical protein Rv0326	9	7	-0.35	0.5898	1	0.98	0.0692	0.48696	0.3	0.6589	1	0.26	0.6748	1	-0.4	0.539	1	0.65	0.285	1	0.4	0.5807	1	0.8	0.216	1	-0.52	0.4526	1	0.59	0.307	1	0.09	0.8868	1	0.17	0.7981	1	0.35	0.6367	1	0.38	0.5071	1	0.46	0.4555	1
Rv0327c	cyp135A1	POSSIBLE CYTOCHROME P450 135A1 CYP135A1	24	13	0.39	0.3165	1	-0.22	0.584	0.99641	-0.17	0.6934	1	-0.07	0.8729	1	-0.13	0.7515	1	-0.01	0.9734	1	-0.06	0.9045	1	0.47	0.3335	1	0.16	0.6818	1	-0.23	0.5436	1	0	0.9947	1	0.05	0.9011	1	-0.33	0.4336	1	0.04	0.9093	1	-0.1	0.7963	1
Rv0328	-	POSSIBLE TRANSCRIPTIONAL REGULATORY PROTEIN (POSSIBLY TETR/ACRR-FAMILY)	11	7	-0.01	0.9745	1	0.15	0.7342	1	0.74	0.1188	0.80889	0.33	0.4439	1	0.12	0.7776	1	0.07	0.8856	1	0.9	0.0808	1	-0.42	0.534	1	0.77	0.0991	0.7948	0.61	0.1353	0.83438	-0.19	0.7303	1	0.04	0.9299	1	1.06	0.0341	0.40254	0.72	0.0738	0.73248	0.62	0.1315	0.98886
Rv0329c	-	hypothetical protein Rv0329c	9	7	0.11	0.8284	1	0.31	0.521	0.98381	-0.63	0.3314	1	-0.06	0.9077	1	-1.18	0.0774	0.59315	0.57	0.2659	1	-0.64	0.4264	1	1.69	0.0679	1	-0.19	0.7435	1	0.49	0.264	1	0.85	0.0766	0.74461	0.75	0.2382	0.80136	1.29	0.0186	0.28111	-0.13	0.8079	1	-0.13	0.8088	1
Rv0330c	-	hypothetical protein Rv0330c	9	7	NA	NA	NA	NA	NA	NA	NA	NA	NA	NA	NA	NA	NA	NA	NA	NA	NA	NA	NA	NA	NA	NA	NA	NA	NA	NA	NA	NA	NA	NA	NA	NA	NA	NA	NA	NA	NA	NA	NA	NA	NA	NA	NA	NA	NA
Rv0331	-	POSSIBLE DEHYDROGENASE/REDUCTASE	18	16	0.16	0.6322	1	0.12	0.7255	1	-0.03	0.9304	1	0.18	0.6184	1	-0.01	0.9773	1	-0.13	0.7177	1	-0.03	0.9479	1	-0.08	0.8634	1	-0.11	0.7605	1	-0.14	0.7019	1	0.34	0.3421	1	0.55	0.1308	0.65647	-0.04	0.9233	1	-0.11	0.7664	1	-0.03	0.9344	1
Rv0332	-	hypothetical protein Rv0332	12	11	0.54	0.0528	0.76888	0.36	0.2028	0.76268	-0.43	0.2077	0.99131	-0.14	0.6358	1	-0.27	0.3998	0.98397	-0.09	0.7829	1	0.02	0.9537	1	0.2	0.588	1	0.06	0.846	1	0.27	0.2996	1	0.08	0.8089	1	0.07	0.8109	1	0.04	0.9122	1	-0.19	0.5463	1	0	0.9938	1
Rv0333	-	hypothetical protein Rv0333	4	4	0.23	0.7265	1	-1.27	0.1521	0.68574	0.29	0.6528	1	-0.28	0.6811	1	-1.16	0.1862	0.82457	-0.87	0.2897	1	-1.01	0.4032	1	0.29	0.7097	1	-0.15	0.839	1	-0.63	0.4041	1	0.03	0.9631	1	0.1	0.9048	1	0.39	0.5963	1	-0.22	0.7624	1	-0.23	0.7489	1
Rv0334	rmlA	ALPHA-D-GLUCOSE-1-PHOSPHATE THYMIDYLYLTRANSFERASE RMLA (DTDP-GLUCOSE SYNTHASE) (DTDP-GLUCOSE PYROPHOSPHORYLASE)	19	0	NA	NA	NA	NA	NA	NA	NA	NA	NA	NA	NA	NA	NA	NA	NA	NA	NA	NA	NA	NA	NA	NA	NA	NA	NA	NA	NA	NA	NA	NA	NA	NA	NA	NA	NA	NA	NA	NA	NA	NA	NA	NA	NA	NA	NA
Rv0335c	PE6	PE FAMILY PROTEIN	2	1	NA	NA	NA	NA	NA	NA	NA	NA	NA	NA	NA	NA	NA	NA	NA	NA	NA	NA	NA	NA	NA	NA	NA	NA	NA	NA	NA	NA	NA	NA	NA	NA	NA	NA	NA	NA	NA	NA	NA	NA	NA	NA	NA	NA	NA
Rv0336	-	CONSERVED 13E12 REPEAT FAMILY PROTEIN	18	18	NA	NA	NA	NA	NA	NA	NA	NA	NA	NA	NA	NA	NA	NA	NA	NA	NA	NA	NA	NA	NA	NA	NA	NA	NA	NA	NA	NA	NA	NA	NA	NA	NA	NA	NA	NA	NA	NA	NA	NA	NA	NA	NA	NA	NA
Rv0337c	aspC	aminotransferase AlaT	22	0	NA	NA	NA	NA	NA	NA	NA	NA	NA	NA	NA	NA	NA	NA	NA	NA	NA	NA	NA	NA	NA	NA	NA	NA	NA	NA	NA	NA	NA	NA	NA	NA	NA	NA	NA	NA	NA	NA	NA	NA	NA	NA	NA	NA	NA
Rv0338c	-	PROBABLE IRON-SULFUR-BINDING REDUCTASE	37	1	NA	NA	NA	NA	NA	NA	NA	NA	NA	NA	NA	NA	NA	NA	NA	NA	NA	NA	NA	NA	NA	NA	NA	NA	NA	NA	NA	NA	NA	NA	NA	NA	NA	NA	NA	NA	NA	NA	NA	NA	NA	NA	NA	NA	NA
Rv0339c	-	POSSIBLE TRANSCRIPTIONAL REGULATORY PROTEIN	30	23	0.06	0.8326	1	-0.05	0.8426	1	-0.35	0.265	1	0.06	0.8334	1	0.56	0.0295	0.3834	0.2	0.4528	1	-0.16	0.6838	1	0.52	0.1347	1	-0.3	0.3849	1	0.32	0.2184	0.98447	0.13	0.6531	1	-0.45	0.1442	0.67689	0.11	0.7202	1	-0.05	0.8578	1	0.08	0.7623	1
Rv0340	-	hypothetical protein Rv0340	5	3	NA	NA	NA	NA	NA	NA	NA	NA	NA	NA	NA	NA	NA	NA	NA	NA	NA	NA	NA	NA	NA	NA	NA	NA	NA	NA	NA	NA	NA	NA	NA	NA	NA	NA	NA	NA	NA	NA	NA	NA	NA	NA	NA	NA	NA
Rv0341	iniB	ISONIAZID INDUCTIBLE GENE PROTEIN INIB	19	10	0.11	0.8085	1	-0.17	0.7185	1	0.37	0.3966	1	0.14	0.7475	1	0.13	0.762	1	-0.19	0.6769	1	-0.42	0.4937	1	-0.32	0.5992	1	0.14	0.7536	1	-0.06	0.8901	1	-0.1	0.823	1	0.49	0.2374	0.80036	-0.14	0.7602	1	-0.02	0.9585	1	0.14	0.7671	1
Rv0342	iniA	ISONIAZID INDUCTIBLE GENE PROTEIN INIA	27	23	NA	NA	NA	NA	NA	NA	NA	NA	NA	NA	NA	NA	NA	NA	NA	NA	NA	NA	NA	NA	NA	NA	NA	NA	NA	NA	NA	NA	NA	NA	NA	NA	NA	NA	NA	NA	NA	NA	NA	NA	NA	NA	NA	NA	NA
Rv0343	iniC	ISONIAZID INDUCTIBLE GENE PROTEIN INIC	13	10	0.47	0.256	1	0.39	0.3576	0.88064	0.33	0.4484	1	-0.06	0.8964	1	-0.2	0.6605	1	0.15	0.7591	1	0.21	0.6924	1	0.71	0.1487	1	0.26	0.5403	1	0.36	0.3801	1	0.68	0.1238	0.86805	0.56	0.1653	0.7054	0.17	0.6892	1	0.19	0.6593	1	0.19	0.6466	1
Rv0344c	lpqJ	PROBABLE LIPOPROTEIN LPQJ	12	10	0.08	0.8379	1	-0.08	0.8366	1	-0.36	0.3968	1	0.13	0.7547	1	-0.41	0.3269	0.933	-0.15	0.7101	1	0.12	0.8161	1	-0.09	0.8785	1	0.15	0.7276	1	0.17	0.6356	1	-0.09	0.8316	1	-0.34	0.3963	0.89364	0.24	0.5829	1	-0.11	0.7861	1	0.07	0.8595	1
Rv0345	-	hypothetical protein Rv0345	7	7	-0.35	0.2045	1	-0.11	0.7109	1	-0.27	0.3728	1	0.24	0.3746	1	0.22	0.3947	0.98147	-0.09	0.7174	1	0.2	0.5295	1	0.32	0.3032	1	-0.01	0.9709	1	-0.32	0.2569	1	-0.3	0.2861	1	0.32	0.2815	0.8269	0.32	0.2868	1	0.1	0.7061	1	0.22	0.4437	1
Rv0346c	ansP2	POSSIBLE L-ASPARAGINE PERMEASE ANSP2 (L-ASPARAGINE TRANSPORT PROTEIN)	29	24	NA	NA	NA	NA	NA	NA	NA	NA	NA	NA	NA	NA	NA	NA	NA	NA	NA	NA	NA	NA	NA	NA	NA	NA	NA	NA	NA	NA	NA	NA	NA	NA	NA	NA	NA	NA	NA	NA	NA	NA	NA	NA	NA	NA	NA
Rv0347	-	PROBABLE CONSERVED MEMBRANE PROTEIN	18	4	-0.76	0.3635	1	-0.84	0.2986	0.84993	-0.76	0.3689	1	-0.26	0.7409	1	-1.61	0.1067	0.66624	0.67	0.3372	1	0.75	0.3621	1	0.07	0.9444	1	0.15	0.8404	1	-0.68	0.3985	1	-0.21	0.7893	1	-0.62	0.4422	0.91937	-0.33	0.6733	1	0.07	0.932	1	0.35	0.6676	1
Rv0348	-	POSSIBLE TRANSCRIPTIONAL REGULATORY PROTEIN	18	6	0.54	0.3419	1	-0.31	0.6601	1	0.18	0.7893	1	0.37	0.5576	1	-0.16	0.8071	1	-0.62	0.3838	1	-0.45	0.6464	1	-1.27	0.2854	1	-0.02	0.9751	1	0.13	0.8263	1	-0.35	0.6275	1	-0.9	0.2454	0.80921	0.45	0.4958	1	0.12	0.8512	1	-0.3	0.6412	1
Rv0349	-	hypothetical protein Rv0349	8	8	NA	NA	NA	NA	NA	NA	NA	NA	NA	NA	NA	NA	NA	NA	NA	NA	NA	NA	NA	NA	NA	NA	NA	NA	NA	NA	NA	NA	NA	NA	NA	NA	NA	NA	NA	NA	NA	NA	NA	NA	NA	NA	NA	NA	NA
Rv0350	dnaK	molecular chaperone DnaK	17	0	NA	NA	NA	NA	NA	NA	NA	NA	NA	NA	NA	NA	NA	NA	NA	NA	NA	NA	NA	NA	NA	NA	NA	NA	NA	NA	NA	NA	NA	NA	NA	NA	NA	NA	NA	NA	NA	NA	NA	NA	NA	NA	NA	NA	NA
Rv0351	grpE	PROBABLE GRPE PROTEIN (HSP-70 COFACTOR)	9	1	NA	NA	NA	NA	NA	NA	NA	NA	NA	NA	NA	NA	NA	NA	NA	NA	NA	NA	NA	NA	NA	NA	NA	NA	NA	NA	NA	NA	NA	NA	NA	NA	NA	NA	NA	NA	NA	NA	NA	NA	NA	NA	NA	NA	NA
Rv0352	dnaJ1	PROBABLE CHAPERONE PROTEIN DNAJ1	14	3	NA	NA	NA	NA	NA	NA	NA	NA	NA	NA	NA	NA	NA	NA	NA	NA	NA	NA	NA	NA	NA	NA	NA	NA	NA	NA	NA	NA	NA	NA	NA	NA	NA	NA	NA	NA	NA	NA	NA	NA	NA	NA	NA	NA	NA
Rv0353	hspR	PROBABLE HEAT SHOCK PROTEIN TRANSCRIPTIONAL REPRESSOR HSPR (MERR FAMILY)	6	4	-1.13	0.1085	1	-1.01	0.1437	0.67343	-1.5	0.0466	0.55503	-0.98	0.1468	1	-1	0.1711	0.79015	-2	0.0219	0.35521	-1.32	0.1937	1	-2.03	0.1025	1	-1.66	0.0403	0.55447	-1.26	0.0747	0.69639	-1.77	0.0374	0.53872	-2.01	0.0266	0.29981	-2	0.0249	0.33473	-2.13	0.019	0.3172	-2.15	0.02	0.36944
Rv0354c	PPE7	PPE FAMILY PROTEIN	5	5	0.07	0.8504	1	-0.23	0.5546	0.99641	0.06	0.8861	1	0.26	0.4246	1	-0.11	0.7695	1	0.13	0.7188	1	0.07	0.8742	1	0.29	0.5381	1	0.13	0.7285	1	-0.01	0.988	1	-0.04	0.9226	1	-0.47	0.2686	0.8269	-0.12	0.7373	1	-0.16	0.6653	1	-0.17	0.6451	1
Rv0355c	PPE8	PPE FAMILY PROTEIN	172	150	NA	NA	NA	NA	NA	NA	NA	NA	NA	NA	NA	NA	NA	NA	NA	NA	NA	NA	NA	NA	NA	NA	NA	NA	NA	NA	NA	NA	NA	NA	NA	NA	NA	NA	NA	NA	NA	NA	NA	NA	NA	NA	NA	NA	NA
Rv0356c	-	hypothetical protein Rv0356c	9	6	0.31	0.4306	1	0.06	0.8853	1	0.04	0.9313	1	-0.2	0.6456	1	-0.34	0.4377	0.99455	-0.09	0.8328	1	0.24	0.6573	1	-0.21	0.7053	1	0.04	0.9131	1	-0.43	0.3642	1	-0.33	0.4656	1	0.75	0.0842	0.52576	-0.17	0.6959	1	-0.07	0.8677	1	-0.04	0.9231	1
Rv0357c	purA	adenylosuccinate synthetase	24	1	NA	NA	NA	NA	NA	NA	NA	NA	NA	NA	NA	NA	NA	NA	NA	NA	NA	NA	NA	NA	NA	NA	NA	NA	NA	NA	NA	NA	NA	NA	NA	NA	NA	NA	NA	NA	NA	NA	NA	NA	NA	NA	NA	NA	NA
Rv0358	-	hypothetical protein Rv0358	13	1	NA	NA	NA	NA	NA	NA	NA	NA	NA	NA	NA	NA	NA	NA	NA	NA	NA	NA	NA	NA	NA	NA	NA	NA	NA	NA	NA	NA	NA	NA	NA	NA	NA	NA	NA	NA	NA	NA	NA	NA	NA	NA	NA	NA	NA
Rv0359	-	PROBABLE CONSERVED INTEGRAL MEMBRANE PROTEIN	11	11	0.48	0.1365	1	0.2	0.58	0.99641	-0.02	0.9568	1	-0.03	0.9398	1	0.08	0.8153	1	-0.11	0.7605	1	-0.13	0.7984	1	0.24	0.5587	1	0.33	0.3088	1	0.05	0.8883	1	0.26	0.4166	1	0.58	0.0574	0.4479	-0.13	0.7534	1	-0.13	0.7266	1	-0.02	0.9638	1
Rv0360c	-	hypothetical protein Rv0360c	9	7	0.08	0.8684	1	0.72	0.0892	0.53986	-0.11	0.8234	1	0.73	0.0896	0.9214	0.23	0.6281	1	0.59	0.2271	1	-0.12	0.8597	1	1.05	0.0417	0.84435	0.32	0.5318	1	0.14	0.7821	1	0.82	0.0641	0.6988	-0.7	0.2559	0.81488	-0.02	0.9662	1	0.38	0.4171	1	0.34	0.4791	1
Rv0361	-	PROBABLE CONSERVED MEMBRANE PROTEIN	8	3	NA	NA	NA	NA	NA	NA	NA	NA	NA	NA	NA	NA	NA	NA	NA	NA	NA	NA	NA	NA	NA	NA	NA	NA	NA	NA	NA	NA	NA	NA	NA	NA	NA	NA	NA	NA	NA	NA	NA	NA	NA	NA	NA	NA	NA
Rv0362	mgtE	POSSIBLE Mg2+ TRANSPORT TRANSMEMBRANE PROTEIN MGTE	16	12	0.47	0.1197	1	0.41	0.1625	0.70246	-0.02	0.9642	1	0.09	0.7961	1	0	0.9891	1	0.35	0.2621	1	0.48	0.1844	1	-0.01	0.9789	1	0.2	0.5327	1	0.46	0.117	0.79393	0.44	0.1845	0.99911	0.82	0.0108	0.17376	0.86	0.0047	0.11435	0.31	0.3241	1	0.5	0.129	0.98157
Rv0363c	fba	fructose-bisphosphate aldolase	17	2	NA	NA	NA	NA	NA	NA	NA	NA	NA	NA	NA	NA	NA	NA	NA	NA	NA	NA	NA	NA	NA	NA	NA	NA	NA	NA	NA	NA	NA	NA	NA	NA	NA	NA	NA	NA	NA	NA	NA	NA	NA	NA	NA	NA	NA
Rv0364	-	POSSIBLE CONSERVED TRANSMEMBRANE PROTEIN	13	4	-0.45	0.6916	1	0.38	0.6856	1	0.52	0.5703	1	1.12	0.2636	1	0.29	0.7719	1	1.02	0.32	1	-0.21	0.901	1	0.73	0.5621	1	0.58	0.6154	1	0.23	0.8238	1	1.3	0.2157	1	-0.26	0.8099	1	0.23	0.8176	1	0.8	0.3734	1	0.23	0.8123	1
Rv0365c	-	hypothetical protein Rv0365c	19	17	0.11	0.7456	1	0.28	0.3576	0.88064	0.18	0.6266	1	0.1	0.7529	1	0.35	0.2828	0.91505	0.02	0.9466	1	0	0.9988	1	0.68	0.069	1	0.48	0.189	0.94432	0.2	0.5178	1	-0.09	0.7975	1	0.15	0.6541	1	-0.07	0.852	1	0.11	0.7402	1	0.2	0.5709	1
Rv0366c	-	hypothetical protein Rv0366c	6	6	0.13	0.8272	1	0.3	0.5676	0.99641	0.63	0.2863	1	0.01	0.9829	1	0.03	0.9513	1	-0.15	0.7966	1	-0.59	0.4902	1	0.84	0.23	1	-0.14	0.7947	1	-0.23	0.6791	1	0.52	0.2965	1	-0.2	0.7156	1	0.34	0.4875	1	0.46	0.3939	1	0.21	0.6795	1
Rv0367c	-	hypothetical protein Rv0367c	2	2	NA	NA	NA	NA	NA	NA	NA	NA	NA	NA	NA	NA	NA	NA	NA	NA	NA	NA	NA	NA	NA	NA	NA	NA	NA	NA	NA	NA	NA	NA	NA	NA	NA	NA	NA	NA	NA	NA	NA	NA	NA	NA	NA	NA	NA
Rv0368c	-	hypothetical protein Rv0368c	17	14	-0.08	0.8401	1	-0.12	0.7388	1	0.06	0.8662	1	-0.12	0.7355	1	-0.6	0.1614	0.7694	-0.31	0.4179	1	-0.28	0.5914	1	-0.54	0.3257	1	-0.58	0.1563	0.90512	-0.32	0.411	1	0.1	0.7844	1	-0.42	0.2903	0.8269	-0.3	0.4516	1	-0.12	0.745	1	-0.13	0.7198	1
Rv0369c	-	POSSIBLE MEMBRANE OXIDOREDUCTASE	7	5	-0.93	0.1284	1	-0.52	0.3375	0.86852	0.78	0.2041	0.99131	-0.29	0.5898	1	0.37	0.5098	1	-0.36	0.5129	1	-0.29	0.6677	1	0.25	0.7185	1	0.02	0.9632	1	-0.29	0.5903	1	0.15	0.8038	1	-0.06	0.9181	1	-0.6	0.305	1	0.2	0.6781	1	0.59	0.3096	1
Rv0370c	-	POSSIBLE OXIDOREDUCTASE	21	13	0.03	0.9497	1	-0.61	0.2043	0.76478	-0.91	0.0767	0.68461	-0.22	0.6222	1	-0.74	0.165	0.78004	-0.16	0.7312	1	-0.49	0.4445	1	-0.66	0.3587	1	0.43	0.3126	1	0.02	0.9669	1	-0.16	0.7273	1	-0.63	0.2108	0.77164	-0.41	0.4883	1	-0.03	0.9509	1	0.26	0.5598	1
Rv0371c	-	hypothetical protein Rv0371c	7	4	-0.88	0.3148	1	-0.23	0.7679	1	-0.76	0.3631	1	-0.26	0.7528	1	-0.14	0.8732	1	-0.44	0.6024	1	-0.34	0.7465	1	0.18	0.8416	1	0.17	0.8128	1	-0.67	0.3991	1	0.64	0.3305	1	1.12	0.1134	0.60516	-0.23	0.7665	1	-0.58	0.4588	1	-0.28	0.7202	1
Rv0372c	-	hypothetical protein Rv0372c	6	3	NA	NA	NA	NA	NA	NA	NA	NA	NA	NA	NA	NA	NA	NA	NA	NA	NA	NA	NA	NA	NA	NA	NA	NA	NA	NA	NA	NA	NA	NA	NA	NA	NA	NA	NA	NA	NA	NA	NA	NA	NA	NA	NA	NA	NA
Rv0373c	-	PROBABLE CARBON MONOXYDE DEHYDROGENASE (LARGE CHAIN)	38	24	0.16	0.6428	1	0.51	0.0855	0.52872	0.34	0.428	1	0.18	0.5802	1	-0.15	0.672	1	0.53	0.0913	0.80239	0.05	0.9001	1	-0.01	0.9778	1	0.2	0.5899	1	0.53	0.0755	0.70057	0.28	0.4108	1	-0.08	0.7938	1	0.07	0.8341	1	0.2	0.5378	1	0.02	0.9512	1
Rv0374c	-	PROBABLE CARBON MONOXYDE DEHYDROGENASE (SMALL CHAIN)	6	3	NA	NA	NA	NA	NA	NA	NA	NA	NA	NA	NA	NA	NA	NA	NA	NA	NA	NA	NA	NA	NA	NA	NA	NA	NA	NA	NA	NA	NA	NA	NA	NA	NA	NA	NA	NA	NA	NA	NA	NA	NA	NA	NA	NA	NA
Rv0375c	-	PROBABLE CARBON MONOXYDE DEHYDROGENASE (MEDIUM CHAIN)	8	3	NA	NA	NA	NA	NA	NA	NA	NA	NA	NA	NA	NA	NA	NA	NA	NA	NA	NA	NA	NA	NA	NA	NA	NA	NA	NA	NA	NA	NA	NA	NA	NA	NA	NA	NA	NA	NA	NA	NA	NA	NA	NA	NA	NA	NA
Rv0376c	-	hypothetical protein Rv0376c	21	17	0.37	0.2862	1	0.1	0.7804	1	0.81	0.0307	0.43284	-0.54	0.1324	1	0.06	0.8525	1	0.03	0.9267	1	0.1	0.8187	1	-0.37	0.4535	1	0.02	0.9501	1	0.05	0.8743	1	-0.2	0.5662	1	-0.09	0.8081	1	-0.55	0.1312	0.83358	-0.25	0.4736	1	-0.13	0.7	1
Rv0377	-	PROBABLE TRANSCRIPTIONAL REGULATORY PROTEIN (PROBABLY LYSR-FAMILY)	9	5	0.57	0.4416	1	-0.24	0.767	1	0.36	0.6838	1	0.18	0.811	1	-0.27	0.7595	1	-0.26	0.7425	1	-0.09	0.9277	1	0.3	0.7467	1	-0.7	0.4318	1	0.13	0.8647	1	0.31	0.697	1	0.34	0.6217	0.9963	-0.18	0.8329	1	-0.02	0.9809	1	-0.74	0.4183	1
Rv0378	-	CONSERVED HYPOTHETICAL GLYCINE RICH PROTEIN	3	1	NA	NA	NA	NA	NA	NA	NA	NA	NA	NA	NA	NA	NA	NA	NA	NA	NA	NA	NA	NA	NA	NA	NA	NA	NA	NA	NA	NA	NA	NA	NA	NA	NA	NA	NA	NA	NA	NA	NA	NA	NA	NA	NA	NA	NA
Rv0379	secE2	POSSIBLE PROTEIN TRANSPORT PROTEIN SECE2	3	2	NA	NA	NA	NA	NA	NA	NA	NA	NA	NA	NA	NA	NA	NA	NA	NA	NA	NA	NA	NA	NA	NA	NA	NA	NA	NA	NA	NA	NA	NA	NA	NA	NA	NA	NA	NA	NA	NA	NA	NA	NA	NA	NA	NA	NA
Rv0380c	-	POSSIBLE RNA METHYLTRANSFERASE (RNA METHYLASE)	10	6	-1.06	0.1463	1	-0.86	0.2086	0.7653	0.78	0.1343	0.85446	-0.16	0.7929	1	0.57	0.3168	0.92993	0.06	0.9259	1	-0.74	0.4169	1	-0.02	0.9847	1	-0.23	0.7099	1	-0.52	0.401	1	-0.44	0.4851	1	0.08	0.8977	1	-0.54	0.4078	1	-0.02	0.9739	1	-0.07	0.9057	1
Rv0381c	-	hypothetical protein Rv0381c	17	13	-1.38	0.0003	0.02217	-2.09	0	0	-1.38	0.0001	0.00676	-1.39	0.0001	0.00739	-1.34	0	0	-1.36	0.0003	0.01555	-1.51	0.0016	0.12045	-1.26	0.0077	0.42086	-2.05	0	0	-1.85	0	0	-1.49	0	0	-1.63	0	0	-2.24	0	0	-1.38	0	0	-1.76	0	0
Rv0382c	pyrE	orotate phosphoribosyltransferase	12	1	NA	NA	NA	NA	NA	NA	NA	NA	NA	NA	NA	NA	NA	NA	NA	NA	NA	NA	NA	NA	NA	NA	NA	NA	NA	NA	NA	NA	NA	NA	NA	NA	NA	NA	NA	NA	NA	NA	NA	NA	NA	NA	NA	NA	NA
Rv0383c	-	POSSIBLE CONSERVED SECRETED PROTEIN	9	2	NA	NA	NA	NA	NA	NA	NA	NA	NA	NA	NA	NA	NA	NA	NA	NA	NA	NA	NA	NA	NA	NA	NA	NA	NA	NA	NA	NA	NA	NA	NA	NA	NA	NA	NA	NA	NA	NA	NA	NA	NA	NA	NA	NA	NA
Rv0384c	clpB	PROBABLE ENDOPEPTIDASE ATP BINDING PROTEIN (CHAIN B) CLPB (CLPB PROTEIN) (HEAT SHOCK PROTEIN F84.1)	25	1	NA	NA	NA	NA	NA	NA	NA	NA	NA	NA	NA	NA	NA	NA	NA	NA	NA	NA	NA	NA	NA	NA	NA	NA	NA	NA	NA	NA	NA	NA	NA	NA	NA	NA	NA	NA	NA	NA	NA	NA	NA	NA	NA	NA	NA
Rv0385	-	hypothetical protein Rv0385	19	17	-0.15	0.5891	1	0.37	0.1262	0.64134	0.28	0.2734	1	0.06	0.8235	1	0.25	0.2917	0.923	0.09	0.715	1	0.25	0.4219	1	0.05	0.8802	1	-0.25	0.3674	1	0.21	0.4092	1	0.24	0.3614	1	0.2	0.4386	0.91816	-0.11	0.6991	1	0.39	0.0894	0.80339	0.18	0.474	1
Rv0386	-	PROBABLE TRANSCRIPTIONAL REGULATORY PROTEIN (PROBABLY LUXR/UHPA-FAMILY)	44	36	0.04	0.8699	1	-0.39	0.086	0.52872	-0.17	0.4335	1	-0.13	0.544	1	-0.02	0.9154	1	-0.15	0.4839	1	-0.15	0.5946	1	-0.22	0.4511	1	-0.23	0.3102	1	-0.18	0.4079	1	-0.03	0.8951	1	0.21	0.3463	0.86633	-0.46	0.0473	0.48145	-0.28	0.2253	1	-0.26	0.2507	1
Rv0387c	-	hypothetical protein Rv0387c	14	12	-0.15	0.7152	1	-0.17	0.671	1	0.27	0.4599	1	-0.11	0.7827	1	-0.25	0.5059	1	-0.26	0.5101	1	-0.3	0.5762	1	-0.3	0.5659	1	-0.22	0.5706	1	-0.39	0.3268	1	-0.05	0.9056	1	-0.64	0.125	0.64158	-0.11	0.7855	1	-0.4	0.3262	1	-0.31	0.4399	1
Rv0388c	PPE9	PPE FAMILY PROTEIN	10	10	-0.37	0.1904	1	0.12	0.6646	1	0.28	0.366	1	0	0.9936	1	-0.25	0.357	0.95343	-0.22	0.4496	1	-0.91	0.044	0.95934	-0.44	0.2722	1	0.14	0.6819	1	-0.24	0.4232	1	0.07	0.8094	1	0.23	0.5105	0.95429	0	0.9883	1	-0.56	0.0597	0.66168	-0.18	0.51	1
Rv0389	purT	phosphoribosylglycinamide formyltransferase 2	9	9	-0.08	0.8727	1	0.01	0.9764	1	-0.26	0.5978	1	0.17	0.7424	1	-0.23	0.6666	1	-0.28	0.5813	1	0.05	0.9319	1	0.37	0.5113	1	-0.41	0.4408	1	-0.07	0.8767	1	-0.42	0.4121	1	-0.4	0.4517	0.92021	-0.28	0.5741	1	0.12	0.8036	1	-0.6	0.2495	1
Rv0390	-	hypothetical protein Rv0390	8	6	-2.23	0.0038	0.14304	-2.43	0.0024	0.05985	-2.2	0.0043	0.13726	-1.98	0.0055	0.16752	-1.08	0.0542	0.5041	-1.72	0.0081	0.19124	-1.51	0.0766	1	-1.43	0.1039	1	-2.18	0.003	0.09653	-1.74	0.0079	0.1791	-2.24	0.0028	0.09549	-1.78	0.009	0.15583	-2.21	0.0029	0.08324	-2.14	0.0052	0.13049	-2.38	0.0031	0.10056
Rv0391	metZ	O-succinylhomoserine sulfhydrylase	21	12	-1.59	0.0043	0.1596	-1.68	0.0013	0.0396	-1.01	0.0314	0.4396	-1.46	0.0061	0.17896	-0.66	0.1364	0.71978	-1.15	0.0235	0.36511	-0.62	0.2812	1	-0.76	0.2211	1	-2.2	0.001	0.0429	-1.71	0.0018	0.057	-1.54	0.0046	0.13496	-1.1	0.0226	0.27237	-1.6	0.003	0.0853	-1.5	0.004	0.1064	-2.14	0.0009	0.04081
Rv0392c	ndhA	PROBABLE MEMBRANE NADH DEHYDROGENASE NDHA	17	14	0.55	0.0837	0.98514	0.81	0.0145	0.19881	-0.23	0.587	1	-0.18	0.6545	1	-0.67	0.1264	0.69087	-0.07	0.8677	1	-0.42	0.4378	1	0.51	0.2911	1	0.12	0.7483	1	0.56	0.1208	0.79932	-0.11	0.8112	1	0.1	0.8732	1	0.01	0.9823	1	-0.14	0.722	1	-0.16	0.6937	1
Rv0393	-	CONSERVED 13E12 REPEAT FAMILY PROTEIN	10	9	0.11	0.6847	1	0.35	0.2102	0.7653	0.17	0.6003	1	0.06	0.8344	1	-0.41	0.1948	0.83388	0.06	0.8539	1	0.15	0.6982	1	0	0.9939	1	-0.65	0.0582	0.66538	0.29	0.3173	1	0.23	0.4835	1	0.3	0.3231	0.85444	0.21	0.4841	1	-0.2	0.532	1	0.01	0.9651	1
Rv0394c	-	POSSIBLE SECRETED PROTEIN	9	8	0.08	0.8243	1	-0.36	0.3352	0.86791	0.42	0.1886	0.98736	0.16	0.6122	1	-0.02	0.9603	1	-0.04	0.9159	1	-0.63	0.2019	1	-0.01	0.9797	1	-0.07	0.8248	1	-0.35	0.318	1	-0.49	0.1936	1	0.27	0.4379	0.91816	-0.21	0.56	1	-0.03	0.9321	1	0.01	0.986	1
Rv0395	-	hypothetical protein Rv0395	7	6	0.35	0.4766	1	0.43	0.3423	0.87326	0.14	0.7892	1	0.15	0.7726	1	0.4	0.3488	0.9481	0.34	0.4415	1	-0.25	0.6973	1	-0.76	0.3079	1	0.23	0.6374	1	-0.07	0.889	1	0.22	0.6248	1	-0.45	0.4044	0.89543	-0.5	0.3153	1	0.27	0.5626	1	0.01	0.978	1
Rv0396	-	hypothetical protein Rv0396	5	3	NA	NA	NA	NA	NA	NA	NA	NA	NA	NA	NA	NA	NA	NA	NA	NA	NA	NA	NA	NA	NA	NA	NA	NA	NA	NA	NA	NA	NA	NA	NA	NA	NA	NA	NA	NA	NA	NA	NA	NA	NA	NA	NA	NA	NA
Rv0397	-	CONSERVED 13E12 REPEAT FAMILY PROTEIN	3	3	NA	NA	NA	NA	NA	NA	NA	NA	NA	NA	NA	NA	NA	NA	NA	NA	NA	NA	NA	NA	NA	NA	NA	NA	NA	NA	NA	NA	NA	NA	NA	NA	NA	NA	NA	NA	NA	NA	NA	NA	NA	NA	NA	NA	NA
Rv0398c	-	POSSIBLE SECRETED PROTEIN	6	6	-0.06	0.9424	1	1.13	0.073	0.50046	0.72	0.4014	1	0.62	0.4508	1	0.07	0.9199	1	0.55	0.4421	1	0.81	0.3245	1	-1.9	0.2951	1	1.49	0.1633	0.91709	1.16	0.0719	0.68305	-0.37	0.6677	1	-0.18	0.8152	1	0	0.9984	1	0.06	0.9382	1	0.28	0.6964	1
Rv0399c	lpqK	POSSIBLE CONSERVED LIPOPROTEIN LPQK	25	16	0.27	0.4929	1	0.05	0.9021	1	0.39	0.3003	1	0.48	0.1555	1	0.16	0.6835	1	0.19	0.5885	1	0.15	0.7434	1	-0.89	0.1385	1	-0.2	0.5936	1	0.23	0.4931	1	0.27	0.4624	1	0.18	0.6626	1	-0.65	0.1254	0.81623	0.03	0.9332	1	0.06	0.8538	1
Rv0400c	fadE7	ACYL-CoA DEHYDROGENASE FADE7	11	8	-1.07	0.0745	0.93391	-1.01	0.0704	0.49108	-0.31	0.5636	1	0.07	0.8897	1	0.66	0.1002	0.64692	-0.51	0.3008	1	-0.65	0.3853	1	0.07	0.92	1	-0.35	0.4759	1	-0.67	0.1978	0.96247	-0.36	0.5429	1	-0.43	0.397	0.89364	-1.36	0.0374	0.42274	-0.21	0.6543	1	0.71	0.1604	1
Rv0401	-	PROBABLE CONSERVED TRANSMEMBRANE PROTEIN	3	1	NA	NA	NA	NA	NA	NA	NA	NA	NA	NA	NA	NA	NA	NA	NA	NA	NA	NA	NA	NA	NA	NA	NA	NA	NA	NA	NA	NA	NA	NA	NA	NA	NA	NA	NA	NA	NA	NA	NA	NA	NA	NA	NA	NA	NA
Rv0402c	mmpL1	PROBABLE CONSERVED TRANSMEMBRANE TRANSPORT PROTEIN MMPL1	56	46	NA	NA	NA	NA	NA	NA	NA	NA	NA	NA	NA	NA	NA	NA	NA	NA	NA	NA	NA	NA	NA	NA	NA	NA	NA	NA	NA	NA	NA	NA	NA	NA	NA	NA	NA	NA	NA	NA	NA	NA	NA	NA	NA	NA	NA
Rv0403c	mmpS1	PROBABLE CONSERVED MEMBRANE PROTEIN MMPS1	7	6	0.03	0.9537	1	0.4	0.3262	0.86327	0.22	0.6281	1	0.28	0.5193	1	0.74	0.0926	0.62306	-0.01	0.9826	1	0.54	0.2731	1	0.76	0.1164	1	0.48	0.2642	1	0.29	0.4956	1	0.63	0.1456	0.9155	0.03	0.9465	1	0.26	0.5663	1	0.42	0.2968	1	0.17	0.7001	1
Rv0404	fadD30	acyl-CoA synthetase	87	37	NA	NA	NA	NA	NA	NA	NA	NA	NA	NA	NA	NA	NA	NA	NA	NA	NA	NA	NA	NA	NA	NA	NA	NA	NA	NA	NA	NA	NA	NA	NA	NA	NA	NA	NA	NA	NA	NA	NA	NA	NA	NA	NA	NA	NA
Rv0405	pks6	PROBABLE MEMBRANE BOUND POLYKETIDE SYNTHASE PKS6	123	52	0.18	0.4581	1	-0.1	0.6719	1	0.16	0.5135	1	0.03	0.918	1	0.16	0.509	1	-0.12	0.6251	1	-0.07	0.833	1	-0.06	0.8533	1	-0.06	0.8146	1	-0.02	0.9476	1	-0.08	0.7368	1	-0.33	0.1998	0.75564	0.03	0.9031	1	0.05	0.8443	1	-0.02	0.9406	1
Rv0406c	-	BETA LACTAMASE LIKE PROTEIN	15	12	0.95	0.0201	0.43351	-0.07	0.8957	1	-1.45	0.008	0.19463	-0.44	0.3171	1	-0.69	0.1187	0.67711	-0.46	0.3542	1	-0.72	0.2407	1	0.63	0.1961	1	-0.18	0.6733	1	-0.45	0.2922	1	-0.41	0.3865	1	-0.21	0.6147	0.99258	0.08	0.8377	1	-0.66	0.1718	1	-1.15	0.0229	0.40247
Rv0407	fgd1	PROBABLE F420-DEPENDENT GLUCOSE-6-PHOSPHATE DEHYDROGENASE FGD1	20	19	0.35	0.3541	1	-1.86	0.0003	0.01234	-1.21	0.0053	0.15105	-1.14	0.0057	0.1723	0.02	0.9604	1	-1.91	0.0001	0.00605	-0.73	0.149	1	-0.08	0.8511	1	-1.49	0.0014	0.05531	-0.92	0.02	0.32705	-1.88	0.0005	0.02433	-1.38	0.0036	0.08484	-2.1	0	0	0.53	0.1027	0.86012	-1.58	0.0004	0.02073
Rv0408	pta	phosphate acetyltransferase	43	33	-0.34	0.2147	1	-0.89	0.0022	0.057	-0.47	0.1076	0.76736	-0.4	0.1481	1	-0.52	0.0651	0.56083	-0.15	0.568	1	-0.04	0.9143	1	0.65	0.0703	1	-0.25	0.3393	1	-0.65	0.0168	0.29144	-0.54	0.075	0.7444	-0.55	0.072	0.49962	-0.42	0.1724	0.94543	-0.09	0.7246	1	-0.53	0.0504	0.63238
Rv0409	ackA	acetate kinase	17	12	-0.19	0.6501	1	-0.24	0.6145	1	0.33	0.5123	1	-0.16	0.7157	1	-0.29	0.5332	1	-0.22	0.6136	1	-0.29	0.6313	1	0.28	0.6024	1	-0.02	0.9646	1	-0.17	0.6889	1	-0.08	0.8511	1	-0.23	0.5877	0.98173	-0.99	0.0586	0.54502	0.11	0.7876	1	-0.47	0.3008	1
Rv0410c	pknG	SERINE/THREONINE-PROTEIN KINASE PKNG (PROTEIN KINASE G) (STPK G)	32	1	NA	NA	NA	NA	NA	NA	NA	NA	NA	NA	NA	NA	NA	NA	NA	NA	NA	NA	NA	NA	NA	NA	NA	NA	NA	NA	NA	NA	NA	NA	NA	NA	NA	NA	NA	NA	NA	NA	NA	NA	NA	NA	NA	NA	NA
Rv0411c	glnH	PROBABLE GLUTAMINE-BINDING LIPOPROTEIN GLNH (GLNBP)	9	1	NA	NA	NA	NA	NA	NA	NA	NA	NA	NA	NA	NA	NA	NA	NA	NA	NA	NA	NA	NA	NA	NA	NA	NA	NA	NA	NA	NA	NA	NA	NA	NA	NA	NA	NA	NA	NA	NA	NA	NA	NA	NA	NA	NA	NA
Rv0412c	-	POSSIBLE CONSERVED MEMBRANE PROTEIN	23	1	NA	NA	NA	NA	NA	NA	NA	NA	NA	NA	NA	NA	NA	NA	NA	NA	NA	NA	NA	NA	NA	NA	NA	NA	NA	NA	NA	NA	NA	NA	NA	NA	NA	NA	NA	NA	NA	NA	NA	NA	NA	NA	NA	NA	NA
Rv0413	mutT3	POSSIBLE MUTATOR PROTEIN MUTT3 (7,8-DIHYDRO-8-OXOGUANINE-TRIPHOSPHATASE) (8-OXO-DGTPASE) (DGTP PYROPHOSPHOHYDROLASE)	7	7	-0.21	0.6158	1	0.52	0.1517	0.68574	-0.44	0.3617	1	-0.12	0.7636	1	-0.28	0.5534	1	0.24	0.5509	1	0.27	0.5847	1	0	0.9974	1	-0.31	0.4912	1	0.38	0.3022	1	0.28	0.4971	1	0.72	0.097	0.56312	0.75	0.062	0.56623	-0.1	0.8028	1	0.21	0.6074	1
Rv0414c	thiE	thiamine-phosphate pyrophosphorylase	10	1	NA	NA	NA	NA	NA	NA	NA	NA	NA	NA	NA	NA	NA	NA	NA	NA	NA	NA	NA	NA	NA	NA	NA	NA	NA	NA	NA	NA	NA	NA	NA	NA	NA	NA	NA	NA	NA	NA	NA	NA	NA	NA	NA	NA	NA
Rv0415	thiO	POSSIBLE THIAMINE BIOSYNTHESIS OXIDOREDUCTASE THIO	12	0	NA	NA	NA	NA	NA	NA	NA	NA	NA	NA	NA	NA	NA	NA	NA	NA	NA	NA	NA	NA	NA	NA	NA	NA	NA	NA	NA	NA	NA	NA	NA	NA	NA	NA	NA	NA	NA	NA	NA	NA	NA	NA	NA	NA	NA
Rv0416	thiS	sulfur carrier protein ThiS	4	1	NA	NA	NA	NA	NA	NA	NA	NA	NA	NA	NA	NA	NA	NA	NA	NA	NA	NA	NA	NA	NA	NA	NA	NA	NA	NA	NA	NA	NA	NA	NA	NA	NA	NA	NA	NA	NA	NA	NA	NA	NA	NA	NA	NA	NA
Rv0417	thiG	thiazole synthase	15	0	NA	NA	NA	NA	NA	NA	NA	NA	NA	NA	NA	NA	NA	NA	NA	NA	NA	NA	NA	NA	NA	NA	NA	NA	NA	NA	NA	NA	NA	NA	NA	NA	NA	NA	NA	NA	NA	NA	NA	NA	NA	NA	NA	NA	NA
Rv0418	lpqL	PROBABLE LIPOPROTEIN AMINOPEPTIDASE LPQL	28	19	-0.1	0.8202	1	-0.55	0.1923	0.74895	-0.1	0.8255	1	-0.41	0.3308	1	-0.17	0.683	1	-0.29	0.4873	1	-0.4	0.5021	1	0.62	0.1543	1	0.01	0.9757	1	0.16	0.6733	1	-0.13	0.756	1	-0.1	0.8227	1	-0.02	0.9606	1	-0.58	0.1836	1	-0.11	0.7869	1
Rv0419	lpqM	POSSIBLE LIPOPROTEIN PEPTIDASE LPQM	22	16	NA	NA	NA	NA	NA	NA	NA	NA	NA	NA	NA	NA	NA	NA	NA	NA	NA	NA	NA	NA	NA	NA	NA	NA	NA	NA	NA	NA	NA	NA	NA	NA	NA	NA	NA	NA	NA	NA	NA	NA	NA	NA	NA	NA	NA
Rv0420c	-	POSSIBLE TRANSMEMBRANE PROTEIN	10	9	-0.06	0.8848	1	0.13	0.7176	1	0.35	0.4056	1	0.31	0.4608	1	0.13	0.7641	1	-0.14	0.7499	1	0.63	0.2013	1	-0.44	0.5067	1	0.52	0.1365	0.8645	-0.04	0.9181	1	0.11	0.7891	1	0.31	0.4351	0.91612	0.44	0.251	1	0.2	0.606	1	0.64	0.1062	0.88648
Rv0421c	-	hypothetical protein Rv0421c	10	5	0.41	0.5737	1	1.35	0.0829	0.5247	-1.28	0.2029	0.99131	0.66	0.3945	1	0.07	0.9251	1	-0.18	0.8282	1	0.22	0.8159	1	0.22	0.8149	1	-0.63	0.4897	1	0.51	0.5115	1	1.26	0.091	0.77749	1.6	0.0309	0.32809	0.48	0.4796	1	0	0.9984	1	0.67	0.39	1
Rv0422c	thiD	phosphomethylpyrimidine kinase	14	0	NA	NA	NA	NA	NA	NA	NA	NA	NA	NA	NA	NA	NA	NA	NA	NA	NA	NA	NA	NA	NA	NA	NA	NA	NA	NA	NA	NA	NA	NA	NA	NA	NA	NA	NA	NA	NA	NA	NA	NA	NA	NA	NA	NA	NA
Rv0423c	thiC	thiamine biosynthesis protein ThiC	22	1	NA	NA	NA	NA	NA	NA	NA	NA	NA	NA	NA	NA	NA	NA	NA	NA	NA	NA	NA	NA	NA	NA	NA	NA	NA	NA	NA	NA	NA	NA	NA	NA	NA	NA	NA	NA	NA	NA	NA	NA	NA	NA	NA	NA	NA
Rv0424c	-	hypothetical protein Rv0424c	9	8	-0.25	0.5045	1	-1.16	0.0144	0.19881	0.39	0.2984	1	0.07	0.8582	1	-0.15	0.7036	1	-0.55	0.1883	1	-0.39	0.4578	1	0.2	0.6507	1	-0.1	0.8031	1	-0.71	0.0994	0.74973	-0.45	0.2707	1	-0.22	0.5718	0.97685	-0.46	0.2471	1	-0.11	0.7668	1	-0.34	0.4044	1
Rv0425c	ctpH	POSSIBLE METAL CATION TRANSPORTING P-TYPE ATPASE CTPH	39	30	-0.16	0.4293	1	-0.01	0.9736	1	0.08	0.6953	1	-0.04	0.8639	1	-0.22	0.2803	0.91223	0.25	0.2261	1	-0.12	0.6574	1	-0.05	0.8816	1	0.34	0.0974	0.7915	0.06	0.7698	1	0.28	0.1657	0.96658	0.92	0	0	1.17	0	0	0.28	0.1478	0.97884	-0.17	0.426	1
Rv0426c	-	POSSIBLE TRANSMEMBRANE PROTEIN	3	3	NA	NA	NA	NA	NA	NA	NA	NA	NA	NA	NA	NA	NA	NA	NA	NA	NA	NA	NA	NA	NA	NA	NA	NA	NA	NA	NA	NA	NA	NA	NA	NA	NA	NA	NA	NA	NA	NA	NA	NA	NA	NA	NA	NA	NA
Rv0427c	xthA	PROBABLE EXODEOXYRIBONUCLEASE III PROTEIN XTHA (EXONUCLEASE III) (EXO III) (AP ENDONUCLEASE VI)	14	12	0.02	0.9561	1	0	0.9984	1	-0.16	0.6673	1	-0.01	0.9838	1	-0.55	0.1755	0.79619	-0.27	0.4478	1	0.02	0.9689	1	0.26	0.5733	1	0.02	0.9527	1	-0.35	0.3595	1	-0.59	0.1701	0.97374	-0.32	0.3928	0.891	-0.07	0.8904	1	-0.35	0.3419	1	0.05	0.8836	1
Rv0428c	-	hypothetical protein Rv0428c	17	11	0.01	0.9876	1	-1.12	0.0544	0.42477	-1.05	0.0839	0.69452	-0.91	0.1127	1	-1.53	0.0168	0.28524	-0.34	0.4937	1	-0.95	0.2064	1	-0.35	0.608	1	-1.06	0.0533	0.63673	-0.56	0.2528	1	-0.94	0.1023	0.81791	-0.71	0.1634	0.70179	-0.56	0.2678	1	-1	0.0743	0.73248	-0.7	0.1932	1
Rv0429c	def	peptide deformylase	10	1	NA	NA	NA	NA	NA	NA	NA	NA	NA	NA	NA	NA	NA	NA	NA	NA	NA	NA	NA	NA	NA	NA	NA	NA	NA	NA	NA	NA	NA	NA	NA	NA	NA	NA	NA	NA	NA	NA	NA	NA	NA	NA	NA	NA	NA
Rv0430	-	hypothetical protein Rv0430	4	0	NA	NA	NA	NA	NA	NA	NA	NA	NA	NA	NA	NA	NA	NA	NA	NA	NA	NA	NA	NA	NA	NA	NA	NA	NA	NA	NA	NA	NA	NA	NA	NA	NA	NA	NA	NA	NA	NA	NA	NA	NA	NA	NA	NA	NA
Rv0431	-	PUTATIVE TUBERCULIN RELATED PEPTIDE	10	6	0.33	0.6997	1	0.54	0.515	0.9813	0.11	0.9009	1	0.2	0.8201	1	-1.7	0.1109	0.67305	0.61	0.5445	1	0.42	0.6507	1	0.4	0.7143	1	-0.25	0.7739	1	0.24	0.7939	1	-0.38	0.6583	1	-0.82	0.3722	0.87662	0.08	0.9309	1	-0.15	0.8547	1	0	0.995	1
Rv0432	sodC	PROBABLE PERIPLASMIC SUPEROXIDE DISMUTASE	13	12	-0.62	0.142	1	-0.78	0.0669	0.47837	-1.23	0.0124	0.25503	-0.44	0.2652	1	-1.05	0.0236	0.34366	-0.63	0.1348	0.93192	-0.46	0.3853	1	-0.57	0.3094	1	-0.74	0.0988	0.7948	-0.45	0.2652	1	-0.96	0.0353	0.52313	-1.45	0.0056	0.11342	-0.7	0.0861	0.67361	-0.68	0.1072	0.86012	-0.52	0.2237	1
Rv0433	-	hypothetical protein Rv0433	23	17	-0.27	0.4119	1	-0.86	0.0225	0.26639	-0.22	0.521	1	-0.49	0.1709	1	-0.84	0.0315	0.40027	-0.44	0.2001	1	-0.52	0.2606	1	-0.53	0.2553	1	-0.38	0.2734	1	-0.47	0.1682	0.91039	-0.2	0.5648	1	-0.09	0.7669	1	-0.53	0.1432	0.87365	-0.63	0.0732	0.732	-0.39	0.276	1
Rv0434	-	hypothetical protein Rv0434	13	7	-0.07	0.8719	1	-0.56	0.2049	0.76478	0.05	0.8981	1	-0.11	0.7708	1	-0.31	0.4489	0.99617	-0.4	0.3466	1	-0.29	0.6119	1	0.01	0.9825	1	0.08	0.8443	1	-0.32	0.4482	1	-0.09	0.8252	1	-0.16	0.6838	1	-0.27	0.515	1	-0.05	0.8915	1	-0.25	0.5384	1
Rv0435c	-	PUTATIVE CONSERVED ATPASE	24	20	NA	NA	NA	NA	NA	NA	NA	NA	NA	NA	NA	NA	NA	NA	NA	NA	NA	NA	NA	NA	NA	NA	NA	NA	NA	NA	NA	NA	NA	NA	NA	NA	NA	NA	NA	NA	NA	NA	NA	NA	NA	NA	NA	NA	NA
Rv0436c	pssA	PROBABLE CDP-DIACYLGLYCEROL--SERINE O-PHOSPHATIDYLTRANSFERASE PSSA (PS SYNTHASE) (PHOSPHATIDYLSERINE SYNTHASE)	17	8	0.09	0.9108	1	-1.48	0.143	0.67284	-0.84	0.3711	1	-1.96	0.0776	0.85862	-3.04	0.0392	0.43812	-1.23	0.2146	1	-1.41	0.314	1	-1.05	0.4479	1	-0.44	0.614	1	-0.92	0.3361	1	-1.34	0.1966	1	-0.75	0.4789	0.93915	-2.44	0.0507	0.49826	-2.64	0.0479	0.56663	-1.6	0.1241	0.9593
Rv0437c	psd	phosphatidylserine decarboxylase	8	4	0.36	0.7616	1	-2.38	0.2275	0.78591	-0.96	0.5859	1	-2.38	0.2302	1	-2.38	0.229	0.87772	-2.38	0.2367	1	-2.38	0.329	1	1.01	0.3726	1	0.53	0.6149	1	-2.38	0.2234	0.99572	-2.38	0.2343	1	-2.38	0.2259	0.78858	-1.32	0.4668	1	-2.38	0.2321	1	-2.38	0.2235	1
Rv0438c	moeA2	PROBABLE MOLYBDOPTERIN BIOSYNTHESIS PROTEIN MOEA2	15	13	-0.02	0.9501	1	-0.43	0.2242	0.77925	-0.23	0.5223	1	0.12	0.7445	1	0.14	0.6869	1	-0.15	0.6591	1	-0.64	0.2013	1	0.28	0.4873	1	-0.23	0.4925	1	0	0.9911	1	-0.56	0.1354	0.88827	-1.06	0.0105	0.1703	-0.32	0.4107	1	-0.51	0.1601	1	0.04	0.9188	1
Rv0439c	-	short chain dehydrogenase	19	16	-0.1	0.7785	1	-0.27	0.4542	0.9436	-0.23	0.5258	1	0.18	0.5664	1	-0.08	0.8321	1	-0.11	0.7539	1	-0.16	0.7265	1	-0.08	0.8608	1	-0.16	0.6474	1	-0.25	0.4689	1	-0.29	0.4395	1	-0.33	0.385	0.88692	0.1	0.7776	1	0.04	0.8976	1	0.05	0.8842	1
Rv0440	groEL	chaperonin GroEL	13	0	NA	NA	NA	NA	NA	NA	NA	NA	NA	NA	NA	NA	NA	NA	NA	NA	NA	NA	NA	NA	NA	NA	NA	NA	NA	NA	NA	NA	NA	NA	NA	NA	NA	NA	NA	NA	NA	NA	NA	NA	NA	NA	NA	NA	NA
Rv0441c	-	hypothetical protein Rv0441c	10	9	0.41	0.2616	1	-0.6	0.1403	0.66802	-0.03	0.9409	1	0.04	0.9049	1	-0.28	0.4857	1	0.18	0.6016	1	-0.4	0.4416	1	0.45	0.2778	1	0.27	0.52	1	-0.37	0.3158	1	-0.14	0.7061	1	-0.47	0.2108	0.77164	-0.17	0.6367	1	0.11	0.7378	1	-0.64	0.1167	0.92388
Rv0442c	PPE10	PPE FAMILY PROTEIN	25	21	NA	NA	NA	NA	NA	NA	NA	NA	NA	NA	NA	NA	NA	NA	NA	NA	NA	NA	NA	NA	NA	NA	NA	NA	NA	NA	NA	NA	NA	NA	NA	NA	NA	NA	NA	NA	NA	NA	NA	NA	NA	NA	NA	NA	NA
Rv0443	-	hypothetical protein Rv0443	15	13	0.09	0.7623	1	0.11	0.6577	1	0.17	0.481	1	-0.21	0.4212	1	0.3	0.2467	0.88818	0.09	0.718	1	0.02	0.9543	1	-0.36	0.3226	1	-0.12	0.6232	1	0.02	0.9278	1	0.19	0.432	1	-0.08	0.7569	1	0.12	0.6126	1	-0.01	0.965	1	-0.04	0.8622	1
Rv0444c	-	hypothetical protein Rv0444c	9	7	0.31	0.4685	1	0.32	0.494	0.96831	0.53	0.2923	1	0.05	0.9353	1	0.05	0.9152	1	0.26	0.5674	1	0.12	0.8427	1	-0.11	0.8667	1	0.27	0.5807	1	0.27	0.5471	1	0.22	0.6447	1	0.91	0.0542	0.43688	1.23	0.1475	0.88103	0.33	0.4562	1	0.62	0.1694	1
Rv0445c	sigK	RNA polymerase sigma factor SigK	10	8	-0.02	0.9565	1	-0.07	0.8246	1	0.25	0.431	1	0	0.9868	1	-0.51	0.1731	0.79205	-0.09	0.804	1	0.02	0.9643	1	0.11	0.8029	1	0.01	0.9686	1	-0.12	0.7215	1	-0.01	0.9862	1	0.09	0.7847	1	-0.33	0.4067	1	-0.12	0.7262	1	0.06	0.8455	1
Rv0446c	-	POSSIBLE CONSERVED TRANSMEMBRANE PROTEIN	17	13	-0.19	0.5817	1	-0.07	0.8204	1	0.34	0.2855	1	-0.16	0.6375	1	-0.37	0.3101	0.92993	-0.01	0.9813	1	0.06	0.8766	1	-0.2	0.655	1	-0.2	0.5346	1	-0.09	0.7583	1	0.23	0.4698	1	0.09	0.7675	1	-0.1	0.7666	1	-0.05	0.8836	1	-0.01	0.9709	1
Rv0447c	ufaA1	PROBABLE CYCLOPROPANE-FATTY-ACYL-PHOSPHOLIPID SYNTHASE UFAA1 (CYCLOPROPANE FATTY ACID SYNTHASE) (CFA SYNTHASE)	27	23	-0.07	0.7798	1	-0.4	0.105	0.58431	-0.13	0.6153	1	-0.03	0.8808	1	-0.64	0.0195	0.31373	-0.02	0.9224	1	-0.18	0.573	1	0.68	0.0305	0.77291	-0.16	0.5184	1	-0.22	0.3461	1	0.03	0.8913	1	-0.2	0.4472	0.91937	0.06	0.8248	1	-0.27	0.2605	1	-0.08	0.7451	1
Rv0448c	-	hypothetical protein Rv0448c	16	15	0.09	0.7438	1	-0.17	0.5257	0.98517	0.12	0.6746	1	-0.19	0.4869	1	-0.03	0.9261	1	-0.23	0.4076	1	-0.17	0.6209	1	0.07	0.8303	1	-0.44	0.1563	0.90512	-0.11	0.6714	1	-0.19	0.512	1	-0.04	0.8895	1	-0.3	0.2989	1	-0.27	0.326	1	-0.28	0.3307	1
Rv0449c	-	hypothetical protein Rv0449c	23	20	0.15	0.5419	1	-0.58	0.047	0.39815	-0.11	0.6946	1	-0.43	0.1294	1	-0.43	0.1608	0.76745	-0.42	0.1228	0.89903	-0.57	0.142	1	-0.15	0.6647	1	-0.24	0.4069	1	-0.51	0.073	0.68935	-0.19	0.515	1	0.15	0.5625	0.97624	-0.14	0.6323	1	-0.37	0.1977	1	-0.57	0.0509	0.63466
Rv0450c	mmpL4	PROBABLE CONSERVED TRANSMEMBRANE TRANSPORT PROTEIN MMPL4	84	47	-0.23	0.3972	1	-2.76	0	0	-1.81	0	0	-1.76	0	0	-1.56	0	0	-2.23	0	0	-1.52	0.0026	0.17583	-1.94	0.0011	0.12909	-1.47	0.0002	0.01247	-1.43	0	0	-1.85	0	0	-2.04	0	0	-2.63	0	0	-1	0.0028	0.07868	-2.43	0	0
Rv0451c	mmpS4	PROBABLE CONSERVED MEMBRANE PROTEIN MMPS4	15	11	-1.05	0.1245	1	-3.53	0.0029	0.06767	-2.01	0.0157	0.2941	-2.06	0.0144	0.3024	-1.64	0.0371	0.42174	-2.05	0.0145	0.28928	-1.94	0.0862	1	-3.02	0.0387	0.84379	-1.69	0.0281	0.44316	-1.57	0.0389	0.49244	-2.67	0.0079	0.19104	-3.01	0.0051	0.10882	-3.02	0.0038	0.10041	-1.64	0.0336	0.45736	-4.28	0.0027	0.08903
Rv0452	-	POSSIBLE TRANSCRIPTIONAL REGULATORY PROTEIN	10	10	0.63	0.0834	0.98451	0.4	0.3519	0.8767	-0.01	0.9903	1	0.13	0.7726	1	-0.44	0.4016	0.98602	0.6	0.1577	0.99687	-0.01	0.9875	1	-0.01	0.9857	1	-1.06	0.0527	0.63335	0.53	0.1697	0.91116	-0.57	0.2595	1	0.01	0.9764	1	0.28	0.5781	1	-0.17	0.6936	1	0.12	0.7663	1
Rv0453	PPE11	PPE FAMILY PROTEIN	24	19	0.09	0.7752	1	-0.28	0.4205	0.92798	-0.37	0.298	1	-0.35	0.3375	1	-0.16	0.6535	1	-0.28	0.4151	1	-0.57	0.2691	1	-0.13	0.7731	1	-0.24	0.4972	1	-0.14	0.6496	1	-0.17	0.6275	1	-0.19	0.5903	0.98229	-0.48	0.1956	0.9756	-0.39	0.2701	1	-0.27	0.4324	1
Rv0454	-	hypothetical protein Rv0454	6	6	-0.35	0.3358	1	0.02	0.9462	1	0.24	0.5004	1	-0.5	0.1922	1	-0.3	0.4262	0.99157	-0.15	0.6723	1	-0.43	0.3856	1	0.01	0.9729	1	-0.1	0.7775	1	-0.23	0.5362	1	-0.15	0.709	1	-0.32	0.4075	0.89681	0.16	0.6812	1	-0.14	0.7063	1	-0.08	0.8147	1
Rv0455c	-	hypothetical protein Rv0455c	11	1	NA	NA	NA	NA	NA	NA	NA	NA	NA	NA	NA	NA	NA	NA	NA	NA	NA	NA	NA	NA	NA	NA	NA	NA	NA	NA	NA	NA	NA	NA	NA	NA	NA	NA	NA	NA	NA	NA	NA	NA	NA	NA	NA	NA	NA
Rv0456A	-	hypothetical protein Rv0456A	4	3	NA	NA	NA	NA	NA	NA	NA	NA	NA	NA	NA	NA	NA	NA	NA	NA	NA	NA	NA	NA	NA	NA	NA	NA	NA	NA	NA	NA	NA	NA	NA	NA	NA	NA	NA	NA	NA	NA	NA	NA	NA	NA	NA	NA	NA
Rv0456c	echA2	enoyl-CoA hydratase	11	10	-0.06	0.8715	1	0.47	0.142	0.6713	-0.31	0.3855	1	0.3	0.3689	1	0.05	0.9024	1	0.26	0.448	1	0.49	0.2193	1	0.16	0.7383	1	0.46	0.1589	0.90512	0.67	0.0242	0.37281	0.28	0.4799	1	-0.04	0.9118	1	0.36	0.229	1	0.68	0.0316	0.44225	0.65	0.0421	0.58742
Rv0457c	-	PROBABLE PEPTIDASE	39	32	0.19	0.4233	1	0.36	0.0995	0.57205	-0.03	0.891	1	0.15	0.5214	1	0.39	0.0655	0.56083	-0.03	0.8947	1	0.18	0.5306	1	0.18	0.5158	1	-0.13	0.5781	1	0.24	0.261	1	-0.05	0.8221	1	-0.04	0.8846	1	-0.32	0.1845	0.9684	-0.09	0.6838	1	-0.08	0.723	1
Rv0458	-	PROBABLE ALDEHYDE DEHYDROGENASE	23	21	0.31	0.1679	1	-0.23	0.3734	0.89446	0.01	0.9755	1	-0.1	0.6901	1	-0.11	0.6602	1	-0.14	0.5885	1	-0.11	0.7274	1	0.03	0.9241	1	-0.16	0.5386	1	-0.11	0.6501	1	-0.09	0.7167	1	0.26	0.3772	0.88255	-0.01	0.9658	1	-0.03	0.9071	1	-0.18	0.455	1
Rv0459	-	hypothetical protein Rv0459	5	5	0.35	0.4092	1	-0.06	0.8743	1	-0.06	0.8779	1	0.23	0.4451	1	0.35	0.2003	0.84215	0.06	0.8324	1	0.28	0.5571	1	0.39	0.4887	1	0.04	0.9073	1	-0.05	0.893	1	0.49	0.1754	0.9783	-0.2	0.603	0.98834	-0.28	0.4863	1	0.17	0.6572	1	-0.5	0.1625	1
Rv0460	-	CONSERVED HYDROPHOBIC PROTEIN	3	3	NA	NA	NA	NA	NA	NA	NA	NA	NA	NA	NA	NA	NA	NA	NA	NA	NA	NA	NA	NA	NA	NA	NA	NA	NA	NA	NA	NA	NA	NA	NA	NA	NA	NA	NA	NA	NA	NA	NA	NA	NA	NA	NA	NA	NA
Rv0461	-	PROBABLE TRANSMEMBRANE PROTEIN	15	14	0.16	0.5398	1	0.21	0.3673	0.88874	-0.16	0.5631	1	-0.06	0.8126	1	0.2	0.3939	0.98147	0.29	0.2183	1	0.26	0.4011	1	0.15	0.6459	1	-0.04	0.8755	1	0.1	0.6495	1	0.03	0.8932	1	-0.13	0.6321	1	-0.25	0.3715	1	-0.22	0.3853	1	0.17	0.4594	1
Rv0462	lpd	dihydrolipoamide dehydrogenase	27	0	NA	NA	NA	NA	NA	NA	NA	NA	NA	NA	NA	NA	NA	NA	NA	NA	NA	NA	NA	NA	NA	NA	NA	NA	NA	NA	NA	NA	NA	NA	NA	NA	NA	NA	NA	NA	NA	NA	NA	NA	NA	NA	NA	NA	NA
Rv0463	-	PROBABLE CONSERVED MEMBRANE PROTEIN	4	3	NA	NA	NA	NA	NA	NA	NA	NA	NA	NA	NA	NA	NA	NA	NA	NA	NA	NA	NA	NA	NA	NA	NA	NA	NA	NA	NA	NA	NA	NA	NA	NA	NA	NA	NA	NA	NA	NA	NA	NA	NA	NA	NA	NA	NA
Rv0464c	-	hypothetical protein Rv0464c	15	10	-0.56	0.2097	1	-1.31	0.0126	0.18415	-0.48	0.2872	1	-0.39	0.3634	1	-0.29	0.4632	1	-0.41	0.3375	1	-0.27	0.6207	1	-0.36	0.525	1	-0.18	0.6688	1	-0.81	0.0823	0.7189	-0.55	0.2174	1	-0.65	0.1557	0.69546	-0.61	0.1969	0.9756	-0.81	0.0837	0.77578	-0.4	0.3562	1
Rv0465c	-	PROBABLE TRANSCRIPTIONAL REGULATORY PROTEIN	28	26	0.43	0.0934	1	-1.81	0	0	-1.69	0	0	-1.1	0	0	-0.11	0.636	1	-1.26	0	0	-0.27	0.3838	1	-0.16	0.6076	1	-1.67	0	0	-0.96	0.0006	0.02418	-1.66	0	0	-1.7	0	0	-1.99	0	0	-1.08	0.0001	0.00554	-1.81	0	0
Rv0466	-	hypothetical protein Rv0466	8	8	0.03	0.9472	1	0.59	0.1377	0.65974	-0.24	0.5572	1	0.44	0.234	1	-1.26	0.0099	0.20361	0.23	0.5485	1	0.41	0.3539	1	0.22	0.6445	1	0.47	0.2058	0.9684	0.77	0.0326	0.44853	0.24	0.5704	1	1.1	0.0155	0.21776	2.02	0.0125	0.21591	0.08	0.8558	1	0.31	0.4927	1
Rv0467	icl	isocitrate lyase	19	1	NA	NA	NA	NA	NA	NA	NA	NA	NA	NA	NA	NA	NA	NA	NA	NA	NA	NA	NA	NA	NA	NA	NA	NA	NA	NA	NA	NA	NA	NA	NA	NA	NA	NA	NA	NA	NA	NA	NA	NA	NA	NA	NA	NA	NA
Rv0468	fadB2	3-hydroxybutyryl-CoA dehydrogenase	12	10	0.14	0.7122	1	-1.13	0.0171	0.22297	0.4	0.3709	1	0.3	0.4509	1	0.73	0.0503	0.4907	-0.51	0.1992	1	-0.16	0.7455	1	0.77	0.1138	1	-0.06	0.8839	1	-0.46	0.241	1	0.21	0.6184	1	-0.47	0.2599	0.81845	-0.61	0.16	0.91593	-0.25	0.5307	1	-0.59	0.1635	1
Rv0469	umaA	POSSIBLE MYCOLIC ACID SYNTHASE UMAA	24	18	0.1	0.7443	1	0.02	0.9602	1	0.36	0.2421	1	-0.24	0.4513	1	-0.12	0.722	1	0.19	0.5328	1	0.05	0.8942	1	0.22	0.5783	1	0.19	0.5678	1	-0.01	0.9699	1	-0.3	0.3633	1	0.15	0.6395	1	-0.15	0.6517	1	0.11	0.7306	1	0.16	0.5999	1
Rv0470A	-	hypothetical protein Rv0470A	11	10	0.29	0.4658	1	-0.9	0.0747	0.50689	-0.38	0.3939	1	-0.51	0.2824	1	-0.89	0.076	0.59304	-0.57	0.2159	1	-0.32	0.585	1	0.04	0.9394	1	-0.54	0.2447	1	-0.38	0.3653	1	-0.52	0.2589	1	-0.29	0.5064	0.95137	-0.14	0.7431	1	-0.72	0.144	0.97286	-0.58	0.2157	1
Rv0470c	pcaA	MYCOLIC ACID SYNTHASE PCAA (CYCLOPROPANE SYNTHASE)	12	8	2.2	0.0073	0.21737	-1.32	0.1483	0.67935	-0.02	0.981	1	0.51	0.4933	1	-1.09	0.2066	0.84885	-0.03	0.9666	1	-0.51	0.6613	1	0.47	0.5496	1	1.83	0.0061	0.16557	1.04	0.0891	0.72871	0.73	0.2935	1	1.04	0.174	0.7187	1.3	0.0369	0.41946	0.68	0.2346	1	0.27	0.6677	1
Rv0471c	-	hypothetical protein Rv0471c	12	11	0.02	0.9489	1	0.08	0.7941	1	0.4	0.1981	0.99131	0.12	0.7035	1	0.05	0.8645	1	-0.09	0.7755	1	0.08	0.8332	1	-0.44	0.3311	1	-0.39	0.2523	1	0.12	0.6878	1	-0.01	0.9696	1	0.01	0.9738	1	0.15	0.6321	1	-0.04	0.8831	1	0.16	0.6213	1
Rv0472c	-	PROBABLE TRANSCRIPTIONAL REGULATORY PROTEIN (POSSIBLY TETR-FAMILY)	11	10	-0.6	0.2219	1	0.04	0.9332	1	-0.35	0.5345	1	-0.36	0.4532	1	-2.29	0.0013	0.0546	0.08	0.866	1	0.26	0.5905	1	-0.28	0.6637	1	0.58	0.1657	0.91753	-0.12	0.776	1	1.01	0.0269	0.43793	-0.11	0.8234	1	0.3	0.6061	1	0.11	0.8366	1	0.34	0.4943	1
Rv0473	-	POSSIBLE CONSERVED TRANSMEMBRANE PROTEIN	16	15	0.1	0.7096	1	0.57	0.0165	0.21656	0.33	0.2387	1	0.52	0.024	0.4256	0.13	0.6147	1	0.56	0.0274	0.39755	0.52	0.0758	1	-0.05	0.8815	1	0.8	0.001	0.0429	0.63	0.0083	0.18398	0.57	0.0205	0.38095	0.99	0.0007	0.02586	1.33	0.0031	0.0853	0.69	0.0052	0.13049	0.6	0.0102	0.23124
Rv0474	-	PROBABLE TRANSCRIPTIONAL REGULATORY PROTEIN	7	7	0.08	0.8087	1	0.23	0.4333	0.93607	0.61	0.0803	0.68461	-0.05	0.8891	1	0.23	0.4029	0.98602	0.28	0.3767	1	0.24	0.5373	1	0	0.9983	1	0.52	0.1168	0.83664	0.14	0.6306	1	0.51	0.0827	0.75297	0.81	0.0322	0.33633	0.39	0.2915	1	0.31	0.3179	1	-0.05	0.8613	1
Rv0475	hbhA	IRON-REGULATED HEPARIN BINDING HEMAGGLUTININ HBHA (ADHESIN)	9	7	0.9	0.0192	0.42312	0.97	0.0153	0.20555	0.95	0.0257	0.3944	1.07	0.0109	0.25139	1.31	0.0007	0.03491	0.86	0.037	0.48562	0.72	0.166	1	0.66	0.2048	1	1.2	0.0053	0.14892	0.73	0.0698	0.67109	1.07	0.0125	0.27404	2.13	0	0	1.83	0.0001	0.00518	1.34	0.001	0.0344	0.75	0.0831	0.79323
Rv0476	-	POSSIBLE CONSERVED TRANSMEMBRANE PROTEIN	6	6	-0.1	0.8162	1	0.47	0.203	0.76268	0.49	0.2017	0.99131	0.29	0.5118	1	0.33	0.4136	0.98759	0.81	0.0313	0.4413	0.21	0.6944	1	0.69	0.0923	1	0.51	0.2013	0.96445	0.47	0.166	0.90841	0.68	0.0731	0.7384	0.13	0.7092	1	1.09	0.0079	0.1584	0.4	0.277	1	0.81	0.0163	0.32518
Rv0477	-	POSSIBLE CONSERVED SECRETED PROTEIN	5	5	0.45	0.2356	1	0.51	0.1541	0.68744	0.21	0.6099	1	0.46	0.2419	1	-0.08	0.8465	1	0.68	0.0521	0.62239	0.52	0.2445	1	0.92	0.0302	0.77291	0.47	0.2098	0.97319	0.46	0.2128	0.98131	0.55	0.1417	0.90347	0.63	0.1055	0.58465	0.55	0.2207	1	0.46	0.1967	1	0.27	0.4911	1
Rv0478	deoC	deoxyribose-phosphate aldolase	4	4	0.22	0.5231	1	0.9	0.0141	0.1981	0.38	0.221	1	0.69	0.0311	0.50443	0.09	0.8192	1	0.57	0.1121	0.86181	1.14	0.0034	0.20248	0.24	0.6439	1	0.79	0.0366	0.51602	0.75	0.026	0.38854	0.69	0.0622	0.68968	0.59	0.0628	0.46836	0.28	0.4457	1	0.67	0.0508	0.58582	0.32	0.3096	1
Rv0479c	-	PROBABLE CONSERVED MEMBRANE PROTEIN	13	1	NA	NA	NA	NA	NA	NA	NA	NA	NA	NA	NA	NA	NA	NA	NA	NA	NA	NA	NA	NA	NA	NA	NA	NA	NA	NA	NA	NA	NA	NA	NA	NA	NA	NA	NA	NA	NA	NA	NA	NA	NA	NA	NA	NA	NA
Rv0480c	-	POSSIBLE AMIDOHYDROLASE	16	13	-0.1	0.7578	1	-0.31	0.3582	0.88064	-0.36	0.2758	1	-0.4	0.1932	1	-0.07	0.8099	1	-0.26	0.3899	1	-0.01	0.9739	1	-0.06	0.8769	1	-0.85	0.0199	0.35	-0.22	0.4664	1	-0.23	0.4605	1	-0.73	0.0288	0.31569	-0.57	0.0819	0.65436	-0.29	0.3377	1	-0.36	0.2508	1
Rv0481c	-	hypothetical protein Rv0481c	11	11	0.45	0.1962	1	-0.26	0.4763	0.96218	-0.07	0.8428	1	0.08	0.8001	1	-0.02	0.9591	1	-0.01	0.9815	1	0.22	0.5755	1	0.25	0.5377	1	0.33	0.2646	1	-0.01	0.9685	1	0.56	0.0758	0.74461	0.22	0.483	0.94258	0.07	0.8365	1	0.2	0.5288	1	-0.02	0.9659	1
Rv0482	murB	UDP-N-acetylenolpyruvoylglucosamine reductase	13	0	NA	NA	NA	NA	NA	NA	NA	NA	NA	NA	NA	NA	NA	NA	NA	NA	NA	NA	NA	NA	NA	NA	NA	NA	NA	NA	NA	NA	NA	NA	NA	NA	NA	NA	NA	NA	NA	NA	NA	NA	NA	NA	NA	NA	NA
Rv0483	lprQ	PROBABLE CONSERVED LIPOPROTEIN LPRQ	29	27	NA	NA	NA	NA	NA	NA	NA	NA	NA	NA	NA	NA	NA	NA	NA	NA	NA	NA	NA	NA	NA	NA	NA	NA	NA	NA	NA	NA	NA	NA	NA	NA	NA	NA	NA	NA	NA	NA	NA	NA	NA	NA	NA	NA	NA
Rv0484c	-	PROBABLE SHORT-CHAIN TYPE OXIDOREDUCTASE	11	8	0.28	0.5524	1	0.06	0.9035	1	-0.26	0.6314	1	-0.07	0.8753	1	-0.44	0.4219	0.98979	0.05	0.9228	1	-0.55	0.4466	1	-0.04	0.9553	1	-0.16	0.7356	1	-0.04	0.9266	1	0.16	0.7398	1	-0.04	0.9264	1	-0.01	0.9905	1	0.09	0.8548	1	-0.19	0.7007	1
Rv0485	-	POSSIBLE TRANSCRIPTIONAL REGULATORY PROTEIN	23	20	-3.29	0	0	-3.6	0	0	-2.68	0	0	-3.51	0	0	-3.35	0	0	-3.05	0	0	-4.35	0.0001	0.0114	-1.44	0.0063	0.37518	-2.6	0	0	-3.73	0	0	-1.79	0.0001	0.00562	-3.8	0	0	-3.3	0	0	-4.67	0	0	-4.65	0	0
Rv0486	-	MANNOSYLTRANSFERASE	13	3	NA	NA	NA	NA	NA	NA	NA	NA	NA	NA	NA	NA	NA	NA	NA	NA	NA	NA	NA	NA	NA	NA	NA	NA	NA	NA	NA	NA	NA	NA	NA	NA	NA	NA	NA	NA	NA	NA	NA	NA	NA	NA	NA	NA	NA
Rv0487	-	hypothetical protein Rv0487	9	9	-0.23	0.4239	1	-0.19	0.4988	0.96831	-0.63	0.0707	0.65914	-0.3	0.327	1	0.1	0.6935	1	-0.07	0.814	1	0.17	0.6085	1	-0.78	0.0783	1	-0.15	0.599	1	-0.08	0.7543	1	-0.55	0.0935	0.78872	0.61	0.0488	0.40904	-0.22	0.4405	1	0.56	0.0344	0.4637	-0.4	0.1987	1
Rv0488	-	PROBABLE CONSERVED INTEGRAL MEMBRANE PROTEIN	9	9	0.24	0.4775	1	-0.18	0.6274	1	-0.03	0.9422	1	-0.15	0.6693	1	0.47	0.1726	0.79158	-0.3	0.4181	1	-0.19	0.6866	1	0.5	0.2287	1	-0.06	0.8605	1	-0.13	0.7069	1	-0.06	0.8641	1	0.05	0.8734	1	-0.35	0.3663	1	0.26	0.42	1	0.26	0.4286	1
Rv0489	gpm1	phosphoglyceromutase	12	0	NA	NA	NA	NA	NA	NA	NA	NA	NA	NA	NA	NA	NA	NA	NA	NA	NA	NA	NA	NA	NA	NA	NA	NA	NA	NA	NA	NA	NA	NA	NA	NA	NA	NA	NA	NA	NA	NA	NA	NA	NA	NA	NA	NA	NA
Rv0490	senX3	PUTATIVE TWO COMPONENT SENSOR HISTIDINE KINASE SENX3	16	11	-0.48	0.3367	1	-1.09	0.0625	0.45903	-0.94	0.1074	0.76736	-0.81	0.1444	1	-0.52	0.3158	0.92993	-1.27	0.0393	0.50911	-0.88	0.2522	1	-0.01	0.9819	1	-1.11	0.0643	0.69147	-0.95	0.0886	0.72871	-1.07	0.067	0.71014	-1.09	0.0613	0.46537	-0.98	0.0924	0.70628	-0.93	0.1001	0.84979	-0.93	0.1011	0.8665
Rv0491	regX3	TWO COMPONENT SENSORY TRANSDUCTION PROTEIN REGX3 (TRANSCRIPTIONAL REGULATORY PROTEIN) (PROBABLY LUXR-FAMILY)	9	6	-0.1	0.8519	1	-0.42	0.4305	0.93607	-0.17	0.758	1	-0.93	0.1267	1	-0.6	0.3189	0.92993	-0.37	0.4912	1	-0.58	0.4569	1	0.06	0.9267	1	0.17	0.7085	1	-0.54	0.3296	1	-0.34	0.5066	1	0.37	0.4584	0.92388	-0.7	0.2344	1	-0.89	0.1446	0.97458	-0.34	0.5113	1
Rv0492A	-	hypothetical protein Rv0492A	5	5	-0.26	0.4628	1	-0.12	0.718	1	-1.69	0.0011	0.04771	0.2	0.5414	1	-0.18	0.635	1	0.04	0.9099	1	-0.31	0.5094	1	0.12	0.749	1	0.18	0.5985	1	0.08	0.8141	1	-0.83	0.0614	0.68968	0.18	0.5928	0.98307	0.07	0.9	1	-0.45	0.2202	1	0	0.9928	1
Rv0492c	-	PROBABLE OXIDOREDUCTASE GMC-TYPE	18	15	-0.16	0.5593	1	-0.42	0.176	0.72411	-0.77	0.0141	0.27578	-0.45	0.1244	1	-0.54	0.0827	0.5953	-0.52	0.0931	0.80906	-0.82	0.0612	1	0.08	0.8218	1	-0.58	0.0601	0.66983	-0.47	0.1142	0.78631	-0.35	0.23	1	-0.33	0.2988	0.83605	-0.4	0.1708	0.9452	-0.67	0.0303	0.43645	-0.23	0.4062	1
Rv0493c	-	hypothetical protein Rv0493c	17	15	0.06	0.8783	1	-0.59	0.0859	0.52872	0.06	0.8533	1	0.23	0.45	1	0.23	0.4554	0.99805	-0.26	0.4207	1	-0.06	0.8785	1	0.42	0.2459	1	-0.09	0.7877	1	-0.45	0.2053	0.97634	-0.16	0.6046	1	0.58	0.073	0.49994	0.16	0.6113	1	-0.14	0.6575	1	-0.4	0.2512	1
Rv0494	-	PROBABLE TRANSCRIPTIONAL REGULATORY PROTEIN (PROBABLY GNTR-FAMILY)	8	7	-0.11	0.7917	1	-0.18	0.7213	1	-0.97	0.0903	0.71772	-0.05	0.9158	1	-1.36	0.0262	0.36424	-0.27	0.6121	1	0.21	0.7014	1	-0.11	0.8771	1	-1.03	0.07	0.69651	0.18	0.6912	1	-0.41	0.4014	1	-0.8	0.1515	0.68926	-0.54	0.2639	1	-0.18	0.7046	1	-0.46	0.329	1
Rv0495c	-	hypothetical protein Rv0495c	14	6	0.14	0.882	1	-0.19	0.8509	1	-0.13	0.9079	1	0.28	0.7585	1	-0.73	0.5283	1	0.08	0.9371	1	0.37	0.748	1	0.76	0.4837	1	0.27	0.7791	1	0.03	0.9777	1	0.22	0.8256	1	-1.56	0.2966	0.83399	-0.55	0.6218	1	-0.13	0.8957	1	-0.29	0.8047	1
Rv0496	-	hypothetical protein Rv0496	8	8	0.49	0.2613	1	0.57	0.1494	0.67939	-0.24	0.5589	1	0.76	0.0261	0.45015	0.22	0.5346	1	0.04	0.9212	1	0.15	0.7246	1	0.99	0.0266	0.7422	0.11	0.8107	1	0.51	0.1387	0.8501	-0.18	0.6648	1	-0.16	0.7005	1	-0.6	0.1725	0.94543	0.35	0.3694	1	0.09	0.8002	1
Rv0497	-	PROBABLE CONSERVED TRANSMEMBRANE PROTEIN	14	11	-1.44	0.0079	0.23177	-0.52	0.2746	0.83601	-1.14	0.0257	0.3944	-1.42	0.0074	0.19554	-0.32	0.4696	1	-1	0.0412	0.532	-1.11	0.0909	1	0.58	0.2505	1	-0.25	0.6181	1	-0.68	0.1402	0.85666	-0.56	0.1991	1	-2.24	0.0009	0.03123	-0.84	0.0781	0.63466	-0.46	0.306	1	-0.09	0.8599	1
Rv0498	-	hypothetical protein Rv0498	12	10	-0.73	0.0309	0.57345	-0.31	0.3127	0.8608	-0.19	0.5575	1	-0.28	0.3522	1	-0.34	0.2675	0.90948	-0.96	0.0071	0.17487	-0.91	0.0527	1	-0.52	0.2398	1	-0.6	0.0666	0.69147	-0.75	0.0206	0.33143	-0.78	0.0249	0.41912	-0.56	0.086	0.532	-0.63	0.0622	0.56623	-0.12	0.6698	1	-0.86	0.0108	0.24346
Rv0499	-	hypothetical protein Rv0499	6	6	-0.33	0.4058	1	-0.8	0.0554	0.43005	0.15	0.6759	1	-0.36	0.3011	1	-0.59	0.114	0.67532	-0.38	0.3179	1	-0.17	0.7043	1	0.24	0.5585	1	0.05	0.9039	1	-0.47	0.2123	0.98131	-0.18	0.5999	1	-0.42	0.2844	0.8269	-0.41	0.244	1	-0.29	0.3927	1	-0.35	0.3013	1
Rv0500	proC	pyrroline-5-carboxylate reductase	13	1	NA	NA	NA	NA	NA	NA	NA	NA	NA	NA	NA	NA	NA	NA	NA	NA	NA	NA	NA	NA	NA	NA	NA	NA	NA	NA	NA	NA	NA	NA	NA	NA	NA	NA	NA	NA	NA	NA	NA	NA	NA	NA	NA	NA	NA
Rv0500A	-	hypothetical protein Rv0500A	4	2	NA	NA	NA	NA	NA	NA	NA	NA	NA	NA	NA	NA	NA	NA	NA	NA	NA	NA	NA	NA	NA	NA	NA	NA	NA	NA	NA	NA	NA	NA	NA	NA	NA	NA	NA	NA	NA	NA	NA	NA	NA	NA	NA	NA	NA
Rv0500B	-	hypothetical protein Rv0500B	1	1	NA	NA	NA	NA	NA	NA	NA	NA	NA	NA	NA	NA	NA	NA	NA	NA	NA	NA	NA	NA	NA	NA	NA	NA	NA	NA	NA	NA	NA	NA	NA	NA	NA	NA	NA	NA	NA	NA	NA	NA	NA	NA	NA	NA	NA
Rv0501	galE2	POSSIBLE UDP-GLUCOSE 4-EPIMERASE GALE2 (GALACTOWALDENASE) (UDP-GALACTOSE 4-EPIMERASE) (URIDINE DIPHOSPHATE GALACTOSE 4-EPIMERASE) (URIDINE DIPHOSPHO-GALACTOSE 4-EPIMERASE)	25	22	0.44	0.1399	1	1.05	0	0	0.3	0.3282	1	0.81	0.0025	0.095	0.38	0.2011	0.84238	0.38	0.2054	1	0.33	0.3724	1	0.69	0.0637	1	0.45	0.1115	0.82692	0.74	0.0083	0.18398	0.66	0.0304	0.47567	0.76	0.01	0.16556	0.96	0.0058	0.13224	0.65	0.0139	0.26285	0.74	0.0148	0.30283
Rv0502	-	hypothetical protein Rv0502	19	14	0.52	0.0726	0.92507	1.33	0	0	0.75	0.015	0.28636	0.75	0.007	0.18745	0.34	0.2367	0.8804	0.7	0.0234	0.36511	0.92	0.0039	0.21917	1.03	0.0032	0.25035	0.94	0.002	0.07062	0.8	0.0066	0.15582	1.19	0	0	1.3	0	0	1.42	0	0	1.04	0.0002	0.00998	0.98	0.0003	0.0171
Rv0503c	cmaA2	CYCLOPROPANE-FATTY-ACYL-PHOSPHOLIPID SYNTHASE 2 CMAA2 (CYCLOPROPANE FATTY ACID SYNTHASE) (CFA SYNTHASE) (CYCLOPROPANE MYCOLIC ACID SYNTHASE 2) (MYCOLIC ACID TRANS-CYCLOPROPANE SYNTHETASE)	21	21	-0.76	0	0	-0.41	0.0187	0.23463	-1.02	0	0	-0.63	0.001	0.04866	-1.42	0	0	-1.06	0	0	-0.66	0.0093	0.37864	-0.82	0.0018	0.17955	-0.64	0.001	0.0429	-0.59	0.0015	0.04946	-0.55	0.0025	0.08827	-0.31	0.1002	0.57033	-0.48	0.0095	0.18136	-1.2	0	0	-0.52	0.0041	0.12393
Rv0504c	-	hypothetical protein Rv0504c	9	5	-0.8	0.574	1	0.48	0.6444	1	0.28	0.7557	1	-0.15	0.7322	1	-0.6	0.6446	1	-0.45	0.6841	1	0.2	0.7153	1	-1.79	0.5531	1	-0.14	0.8765	1	-0.02	0.9812	1	-1.29	0.3305	1	-0.38	0.761	1	-1.25	0.3321	1	0.16	0.7755	1	-0.81	0.5895	1
Rv0505c	serB1	POSSIBLE PHOSPHOSERINE PHOSPHATASE SERB1 (PSP) (O-PHOSPHOSERINE PHOSPHOHYDROLASE) (PSPASE)	21	5	0.02	0.9842	1	0.35	0.6763	1	0.94	0.2508	1	-0.71	0.4806	1	0.65	0.3479	0.9481	1.19	0.2421	1	0.26	0.8412	1	0.26	0.8137	1	0.68	0.4239	1	0.44	0.6364	1	1.45	0.1233	0.86805	-1	0.3655	0.8738	0.79	0.5009	1	0.6	0.5226	1	-0.08	0.9288	1
Rv0506	mmpS2	PROBABLE CONSERVED MEMBRANE PROTEIN MMPS2	9	7	0.35	0.5212	1	0.44	0.3768	0.89573	-0.18	0.7577	1	0.45	0.39	1	0.07	0.8975	1	-0.03	0.9629	1	-0.12	0.8801	1	0.52	0.4115	1	0.3	0.5565	1	0.1	0.8594	1	0.15	0.7684	1	-0.36	0.5762	0.97915	0.04	0.9378	1	0.27	0.6174	1	0.08	0.8875	1
Rv0507	mmpL2	PROBABLE CONSERVED TRANSMEMBRANE TRANSPORT PROTEIN MMPL2	81	55	NA	NA	NA	NA	NA	NA	NA	NA	NA	NA	NA	NA	NA	NA	NA	NA	NA	NA	NA	NA	NA	NA	NA	NA	NA	NA	NA	NA	NA	NA	NA	NA	NA	NA	NA	NA	NA	NA	NA	NA	NA	NA	NA	NA	NA
Rv0508	-	hypothetical protein Rv0508	8	6	0.4	0.401	1	0.87	0.0578	0.44232	0.82	0.0877	0.70915	0.82	0.0709	0.82959	0.82	0.0772	0.59315	1.28	0.009	0.21	1.35	0.0114	0.4332	0.64	0.2427	1	1	0.0406	0.55668	0.92	0.0332	0.44888	0.66	0.1861	0.99911	1.27	0.0053	0.11014	0.97	0.0292	0.36409	1.17	0.0092	0.19735	0.68	0.1574	1
Rv0509	hemA	glutamyl-tRNA reductase	22	1	NA	NA	NA	NA	NA	NA	NA	NA	NA	NA	NA	NA	NA	NA	NA	NA	NA	NA	NA	NA	NA	NA	NA	NA	NA	NA	NA	NA	NA	NA	NA	NA	NA	NA	NA	NA	NA	NA	NA	NA	NA	NA	NA	NA	NA
Rv0510	hemC	porphobilinogen deaminase	12	0	NA	NA	NA	NA	NA	NA	NA	NA	NA	NA	NA	NA	NA	NA	NA	NA	NA	NA	NA	NA	NA	NA	NA	NA	NA	NA	NA	NA	NA	NA	NA	NA	NA	NA	NA	NA	NA	NA	NA	NA	NA	NA	NA	NA	NA
Rv0511	hemD	PROBABLE UROPORPHYRIN-III C-METHYLTRANSFERASE HEMD (UROPORPHYRINOGEN III METHYLASE) (UROGEN III METHYLASE) (SUMT) (UROGEN III METHYLASE) (UROM)	18	0	NA	NA	NA	NA	NA	NA	NA	NA	NA	NA	NA	NA	NA	NA	NA	NA	NA	NA	NA	NA	NA	NA	NA	NA	NA	NA	NA	NA	NA	NA	NA	NA	NA	NA	NA	NA	NA	NA	NA	NA	NA	NA	NA	NA	NA
Rv0512	hemB	delta-aminolevulinic acid dehydratase	22	1	NA	NA	NA	NA	NA	NA	NA	NA	NA	NA	NA	NA	NA	NA	NA	NA	NA	NA	NA	NA	NA	NA	NA	NA	NA	NA	NA	NA	NA	NA	NA	NA	NA	NA	NA	NA	NA	NA	NA	NA	NA	NA	NA	NA	NA
Rv0513	-	POSSIBLE CONSERVED TRANSMEMBRANE PROTEIN	7	6	-1.39	0.0297	0.56086	-1.05	0.0908	0.54436	0.04	0.9369	1	-0.95	0.0978	0.96802	-0.95	0.1126	0.67532	-0.27	0.5842	1	-0.65	0.3585	1	-1.02	0.2213	1	-0.64	0.2221	0.99282	-0.69	0.2093	0.98025	-0.38	0.487	1	-0.75	0.1709	0.71621	-1.81	0.0116	0.2048	-0.32	0.5108	1	-0.31	0.5398	1
Rv0514	-	POSSIBLE TRANSMEMBRANE PROTEIN	2	1	NA	NA	NA	NA	NA	NA	NA	NA	NA	NA	NA	NA	NA	NA	NA	NA	NA	NA	NA	NA	NA	NA	NA	NA	NA	NA	NA	NA	NA	NA	NA	NA	NA	NA	NA	NA	NA	NA	NA	NA	NA	NA	NA	NA	NA
Rv0515	-	CONSERVED 13E12 REPEAT FAMILY PROTEIN	18	18	NA	NA	NA	NA	NA	NA	NA	NA	NA	NA	NA	NA	NA	NA	NA	NA	NA	NA	NA	NA	NA	NA	NA	NA	NA	NA	NA	NA	NA	NA	NA	NA	NA	NA	NA	NA	NA	NA	NA	NA	NA	NA	NA	NA	NA
Rv0516c	-	hypothetical protein Rv0516c	10	10	0.04	0.8769	1	-0.41	0.1928	0.74978	-0.05	0.8741	1	-0.15	0.5745	1	-0.05	0.8599	1	-0.12	0.6666	1	-0.34	0.3647	1	0.31	0.3464	1	0.04	0.8877	1	-0.18	0.506	1	0.09	0.6994	1	-0.25	0.3659	0.8738	-0.03	0.9257	1	-0.48	0.104	0.86012	0.06	0.8363	1
Rv0517	-	POSSIBLE MEMBRANE ACYLTRANSFERASE	22	21	NA	NA	NA	NA	NA	NA	NA	NA	NA	NA	NA	NA	NA	NA	NA	NA	NA	NA	NA	NA	NA	NA	NA	NA	NA	NA	NA	NA	NA	NA	NA	NA	NA	NA	NA	NA	NA	NA	NA	NA	NA	NA	NA	NA	NA
Rv0518	-	POSSIBLE EXPORTED PROTEIN	12	10	0.4	0.3123	1	0.14	0.7128	1	0.36	0.3164	1	0.08	0.8389	1	0.65	0.0564	0.51678	0.04	0.9132	1	-0.06	0.9187	1	0.13	0.7932	1	0.22	0.5561	1	0.07	0.853	1	0.27	0.4715	1	-0.22	0.5911	0.98229	-0.02	0.9539	1	0.06	0.8856	1	0.02	0.9564	1
Rv0519c	-	POSSIBLE CONSERVED MEMBRANE PROTEIN	10	10	-0.13	0.647	1	0.05	0.8477	1	-0.29	0.2904	1	-0.05	0.8367	1	0.24	0.3298	0.93859	0.01	0.9663	1	0.05	0.8983	1	-0.44	0.2548	1	0.23	0.4077	1	-0.18	0.4949	1	-0.25	0.3864	1	0.04	0.8916	1	-0.55	0.0742	0.61762	0.19	0.4562	1	-0.08	0.7703	1
Rv0520	-	POSSIBLE METHYLTRANSFERASE/METHYLASE (FRAGMENT)	6	6	-0.02	0.9537	1	0.25	0.455	0.94407	0.47	0.0693	0.65523	0.35	0.2291	1	0.12	0.7385	1	0.3	0.3028	1	0.08	0.8363	1	-0.3	0.4768	1	0.05	0.8449	1	0.14	0.6262	1	-0.06	0.8516	1	0.53	0.0411	0.37873	0.29	0.2709	1	0.18	0.5412	1	0.36	0.2968	1
Rv0521	-	POSSIBLE METHYLTRANSFERASE/METHYLASE (FRAGMENT)	6	5	0.01	0.9812	1	0.11	0.7889	1	-0.01	0.9772	1	0.06	0.8658	1	0.2	0.6221	1	0.12	0.737	1	-0.6	0.321	1	-0.44	0.4286	1	-0.32	0.4325	1	-0.14	0.7344	1	-0.18	0.6778	1	-0.17	0.7057	1	-0.24	0.5704	1	0.07	0.8506	1	-0.15	0.703	1
Rv0522	gabP	PROBABLE GABA PERMEASE GABP (4-AMINO BUTYRATE TRANSPORT CARRIER) (GAMA-AMINOBUTYRATE PERMEASE)	23	19	0.03	0.9178	1	0.3	0.218	0.77459	0.15	0.5774	1	0.21	0.4247	1	0.21	0.4203	0.98979	0.22	0.4238	1	-0.04	0.9036	1	0.5	0.1281	1	0.25	0.3485	1	0.4	0.1156	0.7898	-0.27	0.3599	1	-0.13	0.6427	1	0.26	0.3368	1	0.11	0.6701	1	0.15	0.5585	1
Rv0523c	-	hypothetical protein Rv0523c	10	9	0.31	0.5763	1	0.66	0.1919	0.74847	0.1	0.8696	1	0.11	0.8428	1	0.62	0.2368	0.8804	0.46	0.3464	1	0.04	0.9607	1	0.02	0.9834	1	0.03	0.9575	1	0.36	0.4833	1	0.46	0.399	1	0.1	0.8493	1	0.01	0.9886	1	0.44	0.4281	1	0.32	0.5554	1
Rv0524	hemL	glutamate-1-semialdehyde aminotransferase	21	0	NA	NA	NA	NA	NA	NA	NA	NA	NA	NA	NA	NA	NA	NA	NA	NA	NA	NA	NA	NA	NA	NA	NA	NA	NA	NA	NA	NA	NA	NA	NA	NA	NA	NA	NA	NA	NA	NA	NA	NA	NA	NA	NA	NA	NA
Rv0525	-	hypothetical protein Rv0525	10	1	NA	NA	NA	NA	NA	NA	NA	NA	NA	NA	NA	NA	NA	NA	NA	NA	NA	NA	NA	NA	NA	NA	NA	NA	NA	NA	NA	NA	NA	NA	NA	NA	NA	NA	NA	NA	NA	NA	NA	NA	NA	NA	NA	NA	NA
Rv0526	-	POSSIBLE THIOREDOXIN PROTEIN (THIOL-DISULFIDE INTERCHANGE PROTEIN)	7	0	NA	NA	NA	NA	NA	NA	NA	NA	NA	NA	NA	NA	NA	NA	NA	NA	NA	NA	NA	NA	NA	NA	NA	NA	NA	NA	NA	NA	NA	NA	NA	NA	NA	NA	NA	NA	NA	NA	NA	NA	NA	NA	NA	NA	NA
Rv0527	ccdA	POSSIBLE CYTOCHROME C-TYPE BIOGENESIS PROTEIN CCDA	5	0	NA	NA	NA	NA	NA	NA	NA	NA	NA	NA	NA	NA	NA	NA	NA	NA	NA	NA	NA	NA	NA	NA	NA	NA	NA	NA	NA	NA	NA	NA	NA	NA	NA	NA	NA	NA	NA	NA	NA	NA	NA	NA	NA	NA	NA
Rv0528	-	PROBABLE CONSERVED TRANSMEMBRANE PROTEIN	16	0	NA	NA	NA	NA	NA	NA	NA	NA	NA	NA	NA	NA	NA	NA	NA	NA	NA	NA	NA	NA	NA	NA	NA	NA	NA	NA	NA	NA	NA	NA	NA	NA	NA	NA	NA	NA	NA	NA	NA	NA	NA	NA	NA	NA	NA
Rv0529	ccsA	POSSIBLE CYTOCHROME C-TYPE BIOGENESIS PROTEIN CCSA	18	0	NA	NA	NA	NA	NA	NA	NA	NA	NA	NA	NA	NA	NA	NA	NA	NA	NA	NA	NA	NA	NA	NA	NA	NA	NA	NA	NA	NA	NA	NA	NA	NA	NA	NA	NA	NA	NA	NA	NA	NA	NA	NA	NA	NA	NA
Rv0530	-	hypothetical protein Rv0530	17	15	NA	NA	NA	NA	NA	NA	NA	NA	NA	NA	NA	NA	NA	NA	NA	NA	NA	NA	NA	NA	NA	NA	NA	NA	NA	NA	NA	NA	NA	NA	NA	NA	NA	NA	NA	NA	NA	NA	NA	NA	NA	NA	NA	NA	NA
Rv0531	-	POSSIBLE CONSERVED MEMBRANE PROTEIN	4	0	NA	NA	NA	NA	NA	NA	NA	NA	NA	NA	NA	NA	NA	NA	NA	NA	NA	NA	NA	NA	NA	NA	NA	NA	NA	NA	NA	NA	NA	NA	NA	NA	NA	NA	NA	NA	NA	NA	NA	NA	NA	NA	NA	NA	NA
Rv0532	PE_PGRS6	PE-PGRS FAMILY PROTEIN	20	16	0.02	0.9393	1	-0.14	0.6432	1	-0.53	0.1336	0.85446	0.07	0.8178	1	-0.25	0.4092	0.98758	0.16	0.6146	1	-0.62	0.1658	1	0.25	0.5125	1	-0.47	0.1372	0.86523	-0.17	0.5752	1	0.36	0.219	1	-0.07	0.8276	1	0.78	0.0335	0.40019	-0.16	0.6075	1	-0.02	0.9461	1
Rv0533c	fabH	3-oxoacyl-(acyl carrier protein) synthase III	15	12	-0.12	0.7394	1	0.09	0.7916	1	-0.1	0.7882	1	-0.03	0.9404	1	-0.14	0.7115	1	0.02	0.9595	1	0.02	0.9552	1	-0.01	0.9888	1	0.22	0.5448	1	0.07	0.8352	1	0.1	0.7803	1	0.14	0.7236	1	0.27	0.4355	1	-0.19	0.621	1	-0.08	0.8274	1
Rv0534c	menA	1,4-dihydroxy-2-naphthoate octaprenyltransferase	12	1	NA	NA	NA	NA	NA	NA	NA	NA	NA	NA	NA	NA	NA	NA	NA	NA	NA	NA	NA	NA	NA	NA	NA	NA	NA	NA	NA	NA	NA	NA	NA	NA	NA	NA	NA	NA	NA	NA	NA	NA	NA	NA	NA	NA	NA
Rv0535	pnp	5'-methylthioadenosine phosphorylase	10	7	0.18	0.7149	1	-0.31	0.5583	0.99641	-0.47	0.4057	1	-0.34	0.5325	1	-0.72	0.244	0.8849	-0.51	0.3758	1	-0.49	0.5195	1	-0.43	0.5992	1	-0.1	0.8531	1	0.01	0.9812	1	-0.26	0.6487	1	-0.34	0.541	0.96816	-0.25	0.6613	1	-0.56	0.3208	1	-0.31	0.5781	1
Rv0536	galE3	PROBABLE UDP-GLUCOSE 4-EPIMERASE GALE3 (GALACTOWALDENASE) (UDP-GALACTOSE 4-EPIMERASE) (URIDINE DIPHOSPHATE GALACTOSE 4-EPIMERASE) (URIDINE DIPHOSPHO-GALACTOSE 4-EPIMERASE)	12	9	0.66	0.1339	1	0	0.9975	1	-0.05	0.921	1	-0.17	0.7394	1	0.13	0.7899	1	-0.05	0.9085	1	-0.05	0.9351	1	0.34	0.5999	1	-0.42	0.4796	1	-0.06	0.8952	1	-0.19	0.6906	1	0.09	0.87	1	-0.18	0.7134	1	-0.18	0.7047	1	-0.13	0.7972	1
Rv0537c	-	PROBABLE INTEGRAL MEMBRANE PROTEIN	20	16	-0.14	0.5773	1	0	0.9977	1	0.04	0.8735	1	0.03	0.9186	1	-0.37	0.1705	0.78921	-0.02	0.9221	1	-0.11	0.7325	1	-0.55	0.1611	1	-0.16	0.5565	1	0.05	0.8223	1	-0.16	0.5731	1	0.8	0.0019	0.05454	-0.14	0.5913	1	0.03	0.9042	1	-0.25	0.3347	1
Rv0538	-	POSSIBLE CONSERVED MEMBRANE PROTEIN	15	13	0.51	0.2319	1	-0.31	0.4148	0.92329	0.04	0.926	1	-0.09	0.808	1	0.22	0.565	1	-0.57	0.1777	1	-0.46	0.3841	1	-0.26	0.6074	1	-1.1	0.0164	0.31242	-0.14	0.6987	1	0	0.9947	1	-0.15	0.6738	1	-0.4	0.318	1	-0.6	0.1316	0.94583	-0.47	0.2356	1
Rv0539	-	PROBABLE DOLICHYL-PHOSPHATE SUGAR SYNTHASE (DOLICHOL-PHOSPHATE SUGAR SYNTHETASE) (DOLICHOL-PHOSPHATE SUGAR TRANSFERASE) (SUGAR PHOSPHORYLDOLICHOL SYNTHASE)	6	4	-0.8	0.2096	1	-1.75	0.0282	0.30328	-0.71	0.3004	1	-0.63	0.3169	1	-0.52	0.3872	0.9778	-1.8	0.0323	0.4522	-1.56	0.1404	1	-0.76	0.4042	1	-1.59	0.0444	0.57907	-2.26	0.0162	0.28856	-2.06	0.0211	0.38095	-0.84	0.1989	0.75564	-0.14	0.8498	1	-1.08	0.1139	0.88417	-0.79	0.2164	1
Rv0540	-	hypothetical protein Rv0540	11	7	1.07	0.1768	1	-0.71	0.3809	0.89875	0.13	0.8684	1	-1.33	0.1374	1	-3.14	0.0225	0.33624	-0.63	0.4288	1	-0.76	0.4877	1	0.39	0.6242	1	0.7	0.3796	1	-0.03	0.9616	1	-0.17	0.8384	1	1.22	0.0417	0.38249	-1.38	0.1305	0.833	-0.49	0.6051	1	-0.96	0.2478	1
Rv0541c	-	PROBABLE CONSERVED INTEGRAL MEMBRANE PROTEIN	19	1	NA	NA	NA	NA	NA	NA	NA	NA	NA	NA	NA	NA	NA	NA	NA	NA	NA	NA	NA	NA	NA	NA	NA	NA	NA	NA	NA	NA	NA	NA	NA	NA	NA	NA	NA	NA	NA	NA	NA	NA	NA	NA	NA	NA	NA
Rv0542c	menE	O-succinylbenzoic acid--CoA ligase	15	1	NA	NA	NA	NA	NA	NA	NA	NA	NA	NA	NA	NA	NA	NA	NA	NA	NA	NA	NA	NA	NA	NA	NA	NA	NA	NA	NA	NA	NA	NA	NA	NA	NA	NA	NA	NA	NA	NA	NA	NA	NA	NA	NA	NA	NA
Rv0543c	-	hypothetical protein Rv0543c	3	0	NA	NA	NA	NA	NA	NA	NA	NA	NA	NA	NA	NA	NA	NA	NA	NA	NA	NA	NA	NA	NA	NA	NA	NA	NA	NA	NA	NA	NA	NA	NA	NA	NA	NA	NA	NA	NA	NA	NA	NA	NA	NA	NA	NA	NA
Rv0544c	-	POSSIBLE CONSERVED TRANSMEMBRANE PROTEIN	7	6	0.11	0.8613	1	0.68	0.2237	0.7792	0.71	0.1847	0.98576	0.33	0.5962	1	-0.17	0.7828	1	0.64	0.2786	1	0.15	0.8596	1	0.11	0.902	1	0.49	0.4131	1	0.7	0.2012	0.97072	0.3	0.6131	1	0.45	0.4319	0.91387	0.75	0.2914	1	0.2	0.7453	1	0.36	0.538	1
Rv0545c	pitA	PROBABLE LOW-AFFINITY INORGANIC PHOSPHATE TRANSPORTER INTEGRAL MEMBRANE PROTEIN PITA	14	13	-0.75	0.1766	1	0.12	0.7912	1	0.25	0.6136	1	-0.03	0.9441	1	-0.71	0.1887	0.82812	0.28	0.5502	1	0.33	0.5758	1	-0.26	0.713	1	0.18	0.6952	1	0.62	0.1133	0.78622	0.59	0.1802	0.99068	-0.92	0.1184	0.61997	-0.16	0.8059	1	-0.11	0.8236	1	0.03	0.9493	1
Rv0546c	-	hypothetical protein Rv0546c	8	5	0.52	0.2786	1	0.13	0.7908	1	0.54	0.2453	1	-0.28	0.5735	1	0.38	0.3492	0.9481	0.61	0.1394	0.94593	0.74	0.1488	1	-1.16	0.1772	1	0.62	0.273	1	0.74	0.0856	0.72669	0.31	0.5562	1	0.45	0.3866	0.8885	0.43	0.3749	1	0.34	0.4325	1	-0.03	0.9418	1
Rv0547c	-	short chain dehydrogenase	10	9	0.02	0.9592	1	-0.45	0.1801	0.73103	-0.21	0.5503	1	-0.64	0.0797	0.86886	-0.3	0.3937	0.98147	-0.32	0.3239	1	-0.51	0.2595	1	-0.28	0.536	1	-0.16	0.6056	1	-0.4	0.2255	0.99618	-0.15	0.6543	1	-0.02	0.9587	1	-0.35	0.2635	1	-0.24	0.4553	1	0.3	0.3112	1
Rv0548c	menB	naphthoate synthase	13	1	NA	NA	NA	NA	NA	NA	NA	NA	NA	NA	NA	NA	NA	NA	NA	NA	NA	NA	NA	NA	NA	NA	NA	NA	NA	NA	NA	NA	NA	NA	NA	NA	NA	NA	NA	NA	NA	NA	NA	NA	NA	NA	NA	NA	NA
Rv0549c	-	hypothetical protein Rv0549c	4	4	0.44	0.4019	1	0.2	0.6824	1	-0.87	0.1659	0.93419	0.67	0.106	1	0.45	0.34	0.94257	0.68	0.1285	0.91393	-0.11	0.8628	1	-0.58	0.4199	1	-0.38	0.4745	1	0.1	0.8124	1	0.41	0.328	1	-0.23	0.6204	0.99614	-0.06	0.8966	1	0.52	0.2204	1	0.42	0.3829	1
Rv0550c	-	hypothetical protein Rv0550c	3	3	NA	NA	NA	NA	NA	NA	NA	NA	NA	NA	NA	NA	NA	NA	NA	NA	NA	NA	NA	NA	NA	NA	NA	NA	NA	NA	NA	NA	NA	NA	NA	NA	NA	NA	NA	NA	NA	NA	NA	NA	NA	NA	NA	NA	NA
Rv0551c	fadD8	acyl-CoA synthetase	33	29	NA	NA	NA	NA	NA	NA	NA	NA	NA	NA	NA	NA	NA	NA	NA	NA	NA	NA	NA	NA	NA	NA	NA	NA	NA	NA	NA	NA	NA	NA	NA	NA	NA	NA	NA	NA	NA	NA	NA	NA	NA	NA	NA	NA	NA
Rv0552	-	hypothetical protein Rv0552	19	14	0.12	0.7697	1	0.54	0.1095	0.59686	-0.12	0.7562	1	0.62	0.0854	0.89907	0.02	0.9674	1	0.82	0.0214	0.3543	0.31	0.5136	1	0.66	0.1371	1	0.03	0.9295	1	0.48	0.1498	0.87314	0.14	0.7153	1	0.8	0.0373	0.36838	0.09	0.8108	1	0.56	0.0957	0.83068	-0.08	0.8435	1
Rv0553	menC	O-succinylbenzoate synthase	12	2	NA	NA	NA	NA	NA	NA	NA	NA	NA	NA	NA	NA	NA	NA	NA	NA	NA	NA	NA	NA	NA	NA	NA	NA	NA	NA	NA	NA	NA	NA	NA	NA	NA	NA	NA	NA	NA	NA	NA	NA	NA	NA	NA	NA	NA
Rv0554	bpoC	POSSIBLE PEROXIDASE BPOC (NON-HAEM PEROXIDASE)	14	13	1.25	0.0002	0.01663	1.8	0	0	0.87	0.0285	0.41807	1.12	0.0001	0.00739	0.51	0.1725	0.79158	1	0.0018	0.06035	1.19	0.0035	0.20537	0.98	0.0116	0.54452	0.83	0.0104	0.23804	1.51	0	0	0.54	0.1329	0.88322	1.34	0.0001	0.00481	1.26	0.0003	0.0133	1.51	0.0002	0.00998	0.96	0.0027	0.08903
Rv0555	menD	2-succinyl-6-hydroxy-2,4-cyclohexadiene-1-carboxylic acid synthase/2-oxoglutarate decarboxylase	15	0	NA	NA	NA	NA	NA	NA	NA	NA	NA	NA	NA	NA	NA	NA	NA	NA	NA	NA	NA	NA	NA	NA	NA	NA	NA	NA	NA	NA	NA	NA	NA	NA	NA	NA	NA	NA	NA	NA	NA	NA	NA	NA	NA	NA	NA
Rv0556	-	PROBABLE CONSERVED TRANSMEMBRANE PROTEIN	13	1	NA	NA	NA	NA	NA	NA	NA	NA	NA	NA	NA	NA	NA	NA	NA	NA	NA	NA	NA	NA	NA	NA	NA	NA	NA	NA	NA	NA	NA	NA	NA	NA	NA	NA	NA	NA	NA	NA	NA	NA	NA	NA	NA	NA	NA
Rv0557	pimB	MANNOSYLTRANSFERASE PIMB	14	8	-0.2	0.7571	1	0.35	0.5309	0.9859	0.26	0.6949	1	0.73	0.1916	1	-0.33	0.6159	1	0.63	0.3615	1	0.27	0.7212	1	0.4	0.604	1	-0.43	0.5546	1	0.63	0.2626	1	-0.46	0.4928	1	-0.03	0.9704	1	-0.1	0.8771	1	-0.15	0.8144	1	0.66	0.309	1
Rv0558	ubiE	ubiquinone/menaquinone biosynthesis methyltransferase	15	1	NA	NA	NA	NA	NA	NA	NA	NA	NA	NA	NA	NA	NA	NA	NA	NA	NA	NA	NA	NA	NA	NA	NA	NA	NA	NA	NA	NA	NA	NA	NA	NA	NA	NA	NA	NA	NA	NA	NA	NA	NA	NA	NA	NA	NA
Rv0559c	-	POSSIBLE CONSERVED SECRETED PROTEIN	7	7	-0.4	0.137	1	-0.21	0.3804	0.89875	-0.1	0.7314	1	-0.41	0.1097	1	0.14	0.6353	1	-0.1	0.6388	1	-0.17	0.6083	1	0.28	0.3789	1	0.4	0.1362	0.8645	-0.27	0.2345	1	-0.15	0.5414	1	-0.1	0.6714	1	0.01	0.9773	1	-0.05	0.8233	1	-0.02	0.9365	1
Rv0560c	-	POSSIBLE BENZOQUINONE METHYLTRANSFERASE (METHYLASE)	15	12	0.51	0.2294	1	-0.21	0.6769	1	0.64	0.2053	0.99131	0.12	0.8106	1	0.36	0.4165	0.98978	-0.02	0.9604	1	0.41	0.5004	1	-0.37	0.6036	1	0.13	0.8045	1	0.13	0.7667	1	-0.08	0.8862	1	-0.57	0.2658	0.82213	0.56	0.1984	0.9756	0.22	0.6658	1	-0.58	0.2736	1
Rv0561c	-	POSSIBLE OXIDOREDUCTASE	18	8	1.09	0.1386	1	-2.63	0.0226	0.26679	-1.63	0.0865	0.70149	-1.63	0.0768	0.85862	-2.1	0.044	0.46761	-2.23	0.0358	0.48119	-1.94	0.1628	1	-0.74	0.5079	1	-0.51	0.4942	1	-2.07	0.0423	0.51614	-0.95	0.2482	1	-0.55	0.5135	0.95429	-0.25	0.7579	1	-2.72	0.0226	0.35087	-1.46	0.1074	0.88951
Rv0562	grcC1	PROBABLE POLYPRENYL-DIPHOSPHATE SYNTHASE GRCC1 (POLYPRENYL PYROPHOSPHATE SYNTHETASE)	14	0	NA	NA	NA	NA	NA	NA	NA	NA	NA	NA	NA	NA	NA	NA	NA	NA	NA	NA	NA	NA	NA	NA	NA	NA	NA	NA	NA	NA	NA	NA	NA	NA	NA	NA	NA	NA	NA	NA	NA	NA	NA	NA	NA	NA	NA
Rv0563	htpX	heat shock protein HtpX	11	10	0.22	0.7828	1	1.15	0.0632	0.46016	0.45	0.5499	1	0.95	0.2193	1	1.75	0.0076	0.17528	2.32	0	0	1.75	0.0179	0.59518	1.16	0.1562	1	0.5	0.4674	1	2.09	0.0001	0.00554	1.27	0.0615	0.68968	1.63	0.0409	0.37863	1.2	0.0546	0.5187	1.31	0.0277	0.41394	1.15	0.1283	0.98068
Rv0564c	gpsA	NAD(P)H-dependent glycerol-3-phosphate dehydrogenase	12	9	0.18	0.6297	1	0.4	0.2773	0.83601	-0.19	0.6433	1	0.29	0.4055	1	-0.9	0.0514	0.49899	0.37	0.2944	1	0.09	0.8482	1	-0.14	0.786	1	-0.04	0.9203	1	0.19	0.6129	1	0.26	0.504	1	0.06	0.8741	1	0.33	0.4201	1	0.28	0.4479	1	-0.08	0.8335	1
Rv0565c	-	PROBABLE MONOOXYGENASE	36	28	NA	NA	NA	NA	NA	NA	NA	NA	NA	NA	NA	NA	NA	NA	NA	NA	NA	NA	NA	NA	NA	NA	NA	NA	NA	NA	NA	NA	NA	NA	NA	NA	NA	NA	NA	NA	NA	NA	NA	NA	NA	NA	NA	NA	NA
Rv0566c	-	nucleotide-binding protein	6	5	0.56	0.2314	1	0.01	0.9906	1	-0.12	0.7835	1	0.37	0.3737	1	0.52	0.2025	0.8434	0.19	0.7155	1	0.42	0.3805	1	0.15	0.804	1	-0.55	0.2383	1	0.34	0.4547	1	-0.49	0.2844	1	-0.31	0.5072	0.95137	-0.28	0.5458	1	-0.72	0.1355	0.96155	-0.3	0.489	1
Rv0567	-	PROBABLE METHYLTRANSFERASE/METHYLASE	19	18	0.08	0.695	1	-0.34	0.1309	0.64881	-0.11	0.6077	1	-0.07	0.7484	1	0.1	0.6609	1	-0.02	0.9263	1	0.03	0.9017	1	-0.25	0.378	1	0.2	0.3441	1	-0.12	0.5955	1	0.18	0.4408	1	0.31	0.1234	0.63861	0.1	0.6574	1	0.03	0.9054	1	-0.03	0.9067	1
Rv0568	cyp135B1	POSSIBLE CYTOCHROME P450 135B1 CYP135B1	12	11	-0.42	0.2512	1	-0.49	0.18	0.73103	-0.26	0.4854	1	-0.49	0.1558	1	-0.79	0.0437	0.46621	-0.34	0.3267	1	-0.02	0.9582	1	-0.37	0.4085	1	-0.65	0.0817	0.72529	-0.69	0.0644	0.64079	-0.22	0.5265	1	-0.92	0.0233	0.27505	-0.42	0.2331	1	-0.88	0.03	0.43645	-0.6	0.0999	0.86277
Rv0569	-	hypothetical protein Rv0569	3	3	NA	NA	NA	NA	NA	NA	NA	NA	NA	NA	NA	NA	NA	NA	NA	NA	NA	NA	NA	NA	NA	NA	NA	NA	NA	NA	NA	NA	NA	NA	NA	NA	NA	NA	NA	NA	NA	NA	NA	NA	NA	NA	NA	NA	NA
Rv0570	nrdZ	PROBABLE RIBONUCLEOSIDE-DIPHOSPHATE REDUCTASE (LARGE SUBUNIT) NRDZ (RIBONUCLEOTIDE REDUCTASE)	37	29	-0.14	0.656	1	-0.18	0.5443	0.99212	0.28	0.3385	1	-0.15	0.6135	1	-0.13	0.6823	1	0.08	0.7933	1	0.06	0.8619	1	0.28	0.4484	1	-0.47	0.1343	0.86215	-0.07	0.8077	1	0.14	0.6258	1	-0.08	0.789	1	0.01	0.9639	1	-0.19	0.5235	1	-0.08	0.7951	1
Rv0571c	-	hypothetical protein Rv0571c	14	9	0.7	0.2045	1	1.34	0.0029	0.06767	-0.31	0.6051	1	0.23	0.6544	1	0.26	0.6126	1	-0.04	0.9352	1	-0.15	0.8443	1	0.51	0.4818	1	0.03	0.9549	1	0.36	0.4731	1	0.32	0.6675	1	0.95	0.1455	0.67923	0.65	0.3109	1	0.07	0.9126	1	-0.08	0.8704	1
Rv0572c	-	hypothetical protein Rv0572c	8	8	0.06	0.857	1	-0.15	0.6582	1	-0.09	0.8107	1	0.01	0.9819	1	0.24	0.5278	1	0.05	0.8808	1	0.15	0.7262	1	-0.1	0.8259	1	0.49	0.1143	0.83664	0.14	0.6455	1	-0.21	0.5717	1	0	0.9904	1	0.1	0.7677	1	0.18	0.5694	1	0.34	0.2354	1
Rv0573c	-	nicotinate phosphoribosyltransferase	17	15	-0.23	0.5203	1	0.01	0.9651	1	-0.08	0.8243	1	0.05	0.8942	1	-0.12	0.7094	1	-0.07	0.832	1	-0.45	0.3351	1	0.05	0.9061	1	-0.42	0.2337	1	0.16	0.5848	1	0.04	0.9164	1	0.57	0.118	0.6195	-0.16	0.6505	1	0.08	0.8188	1	0.1	0.7667	1
Rv0574c	-	hypothetical protein Rv0574c	21	16	0.52	0.0554	0.78664	0.24	0.3895	0.9083	0.3	0.2998	1	0.09	0.7461	1	0.29	0.3093	0.92993	0.21	0.4608	1	-0.08	0.8317	1	-0.04	0.9161	1	-0.18	0.5371	1	0.06	0.8293	1	0.05	0.8686	1	0.02	0.9395	1	-0.05	0.8739	1	0.15	0.5694	1	0.37	0.202	1
Rv0575c	-	hypothetical protein Rv0575c	14	11	0.05	0.8629	1	0.17	0.5792	0.99641	0.21	0.5039	1	0.02	0.9521	1	0.16	0.6098	1	0.19	0.5138	1	-0.06	0.8813	1	0.22	0.583	1	0.29	0.3658	1	0.37	0.1985	0.9647	0.08	0.8117	1	-0.65	0.0663	0.47923	0.18	0.5781	1	0.11	0.7046	1	0.02	0.9437	1
Rv0576	-	PROBABLE TRANSCRIPTIONAL REGULATORY PROTEIN (POSSIBLY ARSR-FAMILY)	19	13	-0.13	0.7369	1	0.44	0.2555	0.81915	0.72	0.0497	0.56984	0.13	0.7295	1	-0.47	0.2352	0.88035	-0.17	0.6811	1	0.38	0.4091	1	-0.06	0.9053	1	0.31	0.3946	1	0.24	0.5471	1	0.11	0.8109	1	-0.29	0.5152	0.95561	0.28	0.6263	1	0.21	0.6429	1	-0.24	0.5232	1
Rv0577	TB27.3	hypothetical protein Rv0577	13	12	0.2	0.5012	1	0.02	0.9615	1	-0.4	0.2559	1	0.08	0.8084	1	-0.33	0.3475	0.9481	-0.21	0.5083	1	0.18	0.639	1	0.48	0.1837	1	0.45	0.1671	0.91904	0.05	0.8702	1	0.29	0.3232	1	0.29	0.4137	0.89905	-0.1	0.749	1	-0.12	0.7115	1	0.04	0.8904	1
Rv0578c	PE_PGRS7	PE-PGRS FAMILY PROTEIN	28	17	-0.08	0.8624	1	-0.18	0.6959	1	-0.28	0.5589	1	-0.26	0.5718	1	0.18	0.6602	1	-0.25	0.6243	1	-0.7	0.3189	1	-0.18	0.753	1	-0.48	0.3117	1	-0.28	0.5667	1	-0.62	0.2133	1	-0.4	0.392	0.88969	-0.76	0.1172	0.79394	-0.76	0.1318	0.94583	-0.6	0.2144	1
Rv0579	-	hypothetical protein Rv0579	15	12	-0.15	0.6432	1	0.06	0.8397	1	-0.15	0.6433	1	-0.02	0.9512	1	0.09	0.7749	1	0.25	0.4047	1	0.16	0.6697	1	0.46	0.2123	1	0.11	0.7188	1	-0.08	0.7889	1	-0.08	0.8027	1	0.1	0.8108	1	0.17	0.5626	1	0.13	0.6464	1	0.12	0.6959	1
Rv0580c	-	hypothetical protein Rv0580c	10	9	-0.2	0.6312	1	-0.02	0.9579	1	-0.74	0.1314	0.85446	0.23	0.6047	1	-0.14	0.7818	1	-0.2	0.6687	1	-0.33	0.5759	1	-0.66	0.2952	1	-0.44	0.321	1	0.39	0.3105	1	0.06	0.8953	1	0.21	0.6385	1	-0.02	0.9583	1	0.14	0.7358	1	-0.03	0.9455	1
Rv0581	-	hypothetical protein Rv0581	5	5	-0.06	0.9224	1	-0.83	0.2105	0.7653	-0.66	0.2875	1	-0.27	0.6305	1	0.15	0.7758	1	-0.75	0.2471	1	-0.55	0.506	1	-0.84	0.341	1	-0.31	0.5645	1	-0.67	0.2663	1	-0.41	0.4656	1	0.33	0.5758	0.97915	-0.08	0.8747	1	-0.57	0.3265	1	-0.07	0.8965	1
Rv0582	-	hypothetical protein Rv0582	9	4	0.83	0.3091	1	1.35	0.0296	0.30998	0.44	0.5315	1	0.56	0.3853	1	0.96	0.157	0.76173	0.68	0.3148	1	0.26	0.7667	1	2.18	0.0151	0.59068	0.67	0.3144	1	1.48	0.0128	0.24554	1.58	0.0227	0.40255	-0.59	0.5059	0.95137	1.61	0.048	0.48221	0.73	0.2726	1	0.16	0.8085	1
Rv0583c	lpqN	PROBABLE CONSERVED LIPOPROTEIN LPQN	8	8	0.2	0.5517	1	0.5	0.0924	0.55109	0.23	0.4471	1	0.01	0.9801	1	0.24	0.4094	0.98758	0.38	0.2526	1	0.17	0.6455	1	0.22	0.5926	1	0.3	0.3463	1	0.45	0.1143	0.78631	0.23	0.5061	1	-0.06	0.8418	1	0.11	0.7819	1	0.19	0.5115	1	0.06	0.8589	1
Rv0584	-	POSSIBLE CONSERVED EXPORTED PROTEIN	63	53	NA	NA	NA	NA	NA	NA	NA	NA	NA	NA	NA	NA	NA	NA	NA	NA	NA	NA	NA	NA	NA	NA	NA	NA	NA	NA	NA	NA	NA	NA	NA	NA	NA	NA	NA	NA	NA	NA	NA	NA	NA	NA	NA	NA	NA
Rv0585c	-	PROBABLE CONSERVED INTEGRAL MEMBRANE PROTEIN	42	28	-0.14	0.6061	1	-0.69	0.0199	0.24582	-0.1	0.7186	1	-0.25	0.3697	1	-0.15	0.5842	1	-0.16	0.5441	1	-0.46	0.2433	1	-0.33	0.3798	1	-0.41	0.1535	0.90229	-0.52	0.0678	0.66142	0.02	0.9366	1	-0.4	0.1926	0.74537	-0.12	0.6648	1	-0.25	0.3623	1	-0.17	0.5277	1
Rv0586	-	PROBABLE TRANSCRIPTIONAL REGULATORY PROTEIN (GNTR-FAMILY)	12	8	0.58	0.3194	1	-0.74	0.2302	0.78977	0.81	0.2156	1	0.77	0.22	1	1.03	0.067	0.57	-0.18	0.8094	1	-0.21	0.7854	1	0.2	0.7786	1	0.03	0.9617	1	-0.6	0.3299	1	0.88	0.1026	0.81791	0.29	0.6314	1	0.29	0.7098	1	0.52	0.3411	1	-0.01	0.9879	1
Rv0587	yrbE2A	CONSERVED HYPOTHETICAL INTEGRAL MEMBRANE PROTEIN YRBE2A	12	11	0.58	0.124	1	0.95	0.0237	0.27288	0.83	0.0288	0.42092	0.51	0.1243	1	-0.19	0.6506	1	0.73	0.0581	0.66234	0.66	0.0918	1	0.87	0.0225	0.70689	1.48	0.0012	0.04788	1.14	0.0041	0.10906	0.39	0.3168	1	1.13	0.0151	0.2143	0.17	0.6153	1	0.47	0.2263	1	0.84	0.0142	0.29411
Rv0588	yrbE2B	CONSERVED HYPOTHETICAL INTEGRAL MEMBRANE PROTEIN YRBE2B	15	9	-0.16	0.7553	1	0.12	0.8128	1	-0.1	0.8548	1	0.02	0.9598	1	-0.72	0.241	0.88087	0	0.9932	1	-0.07	0.9148	1	0.41	0.5276	1	0.8	0.1232	0.84385	0.41	0.393	1	-0.3	0.5895	1	-0.43	0.4409	0.91905	0.17	0.7507	1	0.35	0.4963	1	0.01	0.9809	1
Rv0589	mce2A	MCE-FAMILY PROTEIN MCE2A	27	14	0.09	0.8152	1	-0.18	0.6516	1	-0.51	0.2738	1	0.18	0.634	1	0.07	0.8767	1	-0.09	0.8277	1	-0.44	0.4449	1	-0.31	0.5896	1	0.23	0.5329	1	0.12	0.7615	1	-0.48	0.2736	1	-0.21	0.6331	1	0.1	0.8152	1	0.13	0.7528	1	0.06	0.8865	1
Rv0590	mce2B	MCE-FAMILY PROTEIN MCE2B	10	9	0.01	0.989	1	0.35	0.4624	0.95397	1.03	0.0517	0.5746	-0.31	0.5749	1	0	0.9954	1	-0.23	0.6307	1	0.3	0.6057	1	0.56	0.3877	1	0.09	0.8539	1	0.34	0.4267	1	0.39	0.4796	1	0.05	0.9164	1	-0.38	0.4684	1	-0.19	0.708	1	0.1	0.8477	1
Rv0590A	-	MCE-FAMILY RELATED PROTEIN	7	4	-1.19	0.121	1	-0.44	0.4808	0.96354	-0.42	0.5372	1	0.05	0.9361	1	-0.55	0.4303	0.99362	0.02	0.9725	1	-0.34	0.6891	1	-0.91	0.3646	1	-0.33	0.6006	1	0.23	0.6719	1	-0.69	0.318	1	0.48	0.3724	0.87662	-0.37	0.5304	1	0.28	0.6135	1	-0.66	0.3148	1
Rv0591	mce2C	MCE-FAMILY PROTEIN MCE2C	22	19	0.05	0.8878	1	0.34	0.2895	0.83721	0.38	0.2752	1	0.32	0.3123	1	0.35	0.239	0.88087	0.03	0.936	1	0.14	0.7497	1	-0.29	0.4941	1	0.05	0.8704	1	-0.14	0.659	1	0.2	0.5203	1	-0.47	0.1758	0.72165	0.12	0.6911	1	-0.14	0.6874	1	0.17	0.5786	1
Rv0592	mce2D	MCE-FAMILY PROTEIN MCE2D	29	23	0.11	0.729	1	0.44	0.1756	0.72411	0.12	0.7277	1	0.01	0.9834	1	0.49	0.1405	0.72335	0.24	0.4453	1	-0.22	0.6228	1	-0.55	0.2945	1	0.05	0.8934	1	0.32	0.2914	1	0.27	0.4183	1	-0.02	0.9401	1	0.14	0.6646	1	-0.03	0.9328	1	0.16	0.6269	1
Rv0593	lprL	POSSIBLE MCE-FAMILY LIPOPROTEIN LPRL (MCE-FAMILY LIPOPROTEIN MCE2E)	19	15	0.42	0.217	1	-0.24	0.5409	0.98991	0.09	0.8275	1	-0.17	0.6529	1	-0.06	0.8638	1	0.2	0.6204	1	-0.42	0.4512	1	-1.2	0.084	1	-0.06	0.8722	1	-0.27	0.5049	1	0.11	0.7835	1	-0.51	0.2237	0.78502	0.28	0.486	1	-0.15	0.7073	1	-0.21	0.6015	1
Rv0594	mce2F	MCE-FAMILY PROTEIN MCE2F	30	28	NA	NA	NA	NA	NA	NA	NA	NA	NA	NA	NA	NA	NA	NA	NA	NA	NA	NA	NA	NA	NA	NA	NA	NA	NA	NA	NA	NA	NA	NA	NA	NA	NA	NA	NA	NA	NA	NA	NA	NA	NA	NA	NA	NA	NA
Rv0595c	-	hypothetical protein Rv0595c	8	8	-0.11	0.7911	1	-1.43	0.0184	0.23307	-0.48	0.3433	1	-0.36	0.5071	1	-0.08	0.8716	1	-0.61	0.225	1	-0.61	0.3734	1	-0.17	0.7984	1	-0.62	0.2194	0.99029	-0.47	0.3236	1	0.23	0.6174	1	-0.37	0.436	0.91699	-0.33	0.4817	1	-0.73	0.1533	0.98181	-0.41	0.3938	1
Rv0596c	-	hypothetical protein Rv0596c	5	2	NA	NA	NA	NA	NA	NA	NA	NA	NA	NA	NA	NA	NA	NA	NA	NA	NA	NA	NA	NA	NA	NA	NA	NA	NA	NA	NA	NA	NA	NA	NA	NA	NA	NA	NA	NA	NA	NA	NA	NA	NA	NA	NA	NA	NA
Rv0597c	-	hypothetical protein Rv0597c	14	10	-0.34	0.5121	1	-0.15	0.7481	1	-0.08	0.8722	1	0.02	0.966	1	-0.22	0.6736	1	-0.06	0.8953	1	-0.6	0.4062	1	-0.08	0.9032	1	-0.18	0.7084	1	-0.14	0.7715	1	-0.08	0.8728	1	-0.49	0.3445	0.86621	-0.3	0.573	1	-0.08	0.8597	1	-0.06	0.9037	1
Rv0598c	-	hypothetical protein Rv0598c	7	7	0.16	0.7531	1	0.14	0.7524	1	0.01	0.9836	1	-0.19	0.7279	1	-0.32	0.5779	1	-0.5	0.3823	1	-0.38	0.5917	1	-0.63	0.4274	1	-0.57	0.3244	1	-0.64	0.2497	1	-0.24	0.6612	1	-0.96	0.1393	0.66963	-0.63	0.3079	1	-0.13	0.8003	1	0.16	0.7493	1
Rv0599c	-	hypothetical protein Rv0599c	6	5	0.61	0.4454	1	0.28	0.6444	1	0.89	0.2029	0.99131	-0.18	0.7923	1	-0.58	0.464	1	0.02	0.981	1	-1.38	0.2453	1	1.4	0.0484	0.8959	-0.8	0.2884	1	-0.05	0.9305	1	0.07	0.925	1	-0.71	0.3526	0.87025	0.45	0.6376	1	-1.03	0.1965	1	-0.16	0.8181	1
Rv0600c	-	PROBABLE TWO COMPONENT SENSOR KINASE -SECOND PART	4	4	0	0.9968	1	-0.16	0.7282	1	-0.63	0.3677	1	-0.95	0.0829	0.88206	-0.32	0.4511	0.99717	0.1	0.8342	1	-0.83	0.2893	1	0.3	0.6421	1	-0.28	0.5761	1	-0.33	0.4934	1	-0.21	0.6342	1	-1.1	0.0546	0.43715	-0.12	0.7919	1	-0.42	0.3471	1	0	0.9997	1
Rv0601c	-	PROBABLE TWO COMPONENT SENSOR KINASE -FIRST PART	4	2	NA	NA	NA	NA	NA	NA	NA	NA	NA	NA	NA	NA	NA	NA	NA	NA	NA	NA	NA	NA	NA	NA	NA	NA	NA	NA	NA	NA	NA	NA	NA	NA	NA	NA	NA	NA	NA	NA	NA	NA	NA	NA	NA	NA	NA
Rv0602c	tcrA	PROBABLE TWO COMPONENT DNA BINDING TRANSCRIPTIONAL REGULATORY PROTEIN TCRA	11	9	0.56	0.2227	1	0.26	0.5601	0.99641	-0.02	0.9709	1	-0.05	0.9136	1	0.43	0.3144	0.92993	0.27	0.5471	1	-0.15	0.8014	1	0.44	0.4173	1	-0.31	0.484	1	0.19	0.6922	1	0.73	0.1003	0.81012	-0.91	0.0877	0.53505	-0.17	0.707	1	-0.1	0.8258	1	-0.24	0.5841	1
Rv0603	-	POSSIBLE EXPORTED PROTEIN	1	0	NA	NA	NA	NA	NA	NA	NA	NA	NA	NA	NA	NA	NA	NA	NA	NA	NA	NA	NA	NA	NA	NA	NA	NA	NA	NA	NA	NA	NA	NA	NA	NA	NA	NA	NA	NA	NA	NA	NA	NA	NA	NA	NA	NA	NA
Rv0604	lpqO	PROBABLE CONSERVED LIPOPROTEIN LPQO	7	6	0.05	0.9184	1	0.22	0.6789	1	0.1	0.849	1	-0.1	0.8421	1	-0.02	0.9593	1	0.04	0.9456	1	-0.73	0.3934	1	-0.38	0.6076	1	-0.77	0.2041	0.96488	-0.09	0.843	1	0.09	0.8556	1	0.32	0.6008	0.98772	0.5	0.4116	1	-0.63	0.2737	1	-0.38	0.4928	1
Rv0605	-	POSSIBLE RESOLVASE	10	8	0.1	0.7748	1	-0.11	0.766	1	0.26	0.4471	1	0.11	0.7557	1	0.15	0.6568	1	0.08	0.8126	1	0.19	0.6734	1	-0.41	0.4211	1	0.48	0.2006	0.96445	0	0.9981	1	0.55	0.0978	0.80291	0.38	0.2555	0.81425	0.42	0.3497	1	0.08	0.8237	1	0.32	0.3455	1
Rv0606	-	POSSIBLE TRANSPOSASE (FRAGMENT)	8	7	0.14	0.8197	1	-0.69	0.2584	0.8235	-0.24	0.6909	1	0.16	0.7593	1	-0.45	0.4555	0.99805	-0.52	0.4194	1	-0.18	0.8082	1	0.26	0.7096	1	0.48	0.3682	1	-0.23	0.6691	1	-0.14	0.798	1	0.3	0.5474	0.96998	0.06	0.909	1	-0.35	0.566	1	0.18	0.727	1
Rv0607	-	hypothetical protein Rv0607	1	1	NA	NA	NA	NA	NA	NA	NA	NA	NA	NA	NA	NA	NA	NA	NA	NA	NA	NA	NA	NA	NA	NA	NA	NA	NA	NA	NA	NA	NA	NA	NA	NA	NA	NA	NA	NA	NA	NA	NA	NA	NA	NA	NA	NA	NA
Rv0608	-	hypothetical protein Rv0608	2	1	NA	NA	NA	NA	NA	NA	NA	NA	NA	NA	NA	NA	NA	NA	NA	NA	NA	NA	NA	NA	NA	NA	NA	NA	NA	NA	NA	NA	NA	NA	NA	NA	NA	NA	NA	NA	NA	NA	NA	NA	NA	NA	NA	NA	NA
Rv0609	-	hypothetical protein Rv0609	7	5	0.24	0.7456	1	0.01	0.9811	1	0.55	0.3199	1	0.26	0.6337	1	-0.26	0.675	1	-0.35	0.559	1	-0.49	0.543	1	-1.54	0.1346	1	-0.79	0.1999	0.96329	-0.15	0.8006	1	0.18	0.7672	1	-0.61	0.3246	0.85444	0.47	0.3643	1	-0.05	0.9362	1	-0.1	0.8399	1
Rv0609A	-	hypothetical protein Rv0609A	2	1	NA	NA	NA	NA	NA	NA	NA	NA	NA	NA	NA	NA	NA	NA	NA	NA	NA	NA	NA	NA	NA	NA	NA	NA	NA	NA	NA	NA	NA	NA	NA	NA	NA	NA	NA	NA	NA	NA	NA	NA	NA	NA	NA	NA	NA
Rv0610c	-	hypothetical protein Rv0610c	11	10	0.7	0.092	1	-0.01	0.9816	1	-0.13	0.8073	1	-0.33	0.514	1	0.14	0.7637	1	0.29	0.5243	1	0.01	0.9898	1	0.4	0.5011	1	0.58	0.1865	0.94286	0.13	0.775	1	0.16	0.7109	1	0.07	0.8808	1	-0.32	0.5247	1	0.13	0.7684	1	-0.1	0.8261	1
Rv0611c	-	hypothetical protein Rv0611c	13	11	-0.43	0.3291	1	0.3	0.4086	0.92317	-0.63	0.2113	0.99446	-0.69	0.1359	1	-0.17	0.6849	1	-0.1	0.808	1	0.49	0.343	1	-0.04	0.9477	1	-0.6	0.2027	0.96445	-0.03	0.9379	1	0.32	0.4449	1	0.45	0.2399	0.80302	0.01	0.9758	1	0.06	0.8839	1	-0.37	0.4073	1
Rv0612	-	hypothetical protein Rv0612	6	5	-0.89	0.052	0.76561	-0.47	0.3757	0.89573	-1.47	0.0079	0.19338	-0.17	0.6971	1	-1.78	0.0025	0.08244	-0.14	0.7654	1	-0.99	0.1116	1	-0.06	0.9125	1	-1.2	0.0152	0.30024	0.04	0.9027	1	-0.09	0.829	1	-0.12	0.7773	1	-0.84	0.0718	0.60954	-1.02	0.0272	0.408	-0.27	0.5258	1
Rv0613c	-	hypothetical protein Rv0613c	17	17	0.28	0.2956	1	0.2	0.4777	0.96218	-0.68	0.0476	0.56164	0.2	0.4838	1	-0.23	0.4482	0.99617	0.1	0.7377	1	-0.29	0.456	1	-0.29	0.5174	1	0.01	0.9771	1	0.14	0.6016	1	0.52	0.0675	0.71014	-0.11	0.708	1	0.13	0.6971	1	-0.11	0.7133	1	-0.12	0.6726	1
Rv0614	-	hypothetical protein Rv0614	14	12	0.1	0.7614	1	-0.27	0.4225	0.93085	-0.44	0.2335	1	-0.25	0.4937	1	-0.59	0.1199	0.67752	-0.02	0.9542	1	-0.35	0.4655	1	-0.31	0.5217	1	-0.62	0.093	0.76826	-0.28	0.4125	1	0.29	0.3912	1	0.04	0.9114	1	-0.13	0.7004	1	-0.19	0.5699	1	-0.24	0.4797	1
Rv0615	-	PROBABLE INTEGRAL MEMBRANE PROTEIN	4	3	NA	NA	NA	NA	NA	NA	NA	NA	NA	NA	NA	NA	NA	NA	NA	NA	NA	NA	NA	NA	NA	NA	NA	NA	NA	NA	NA	NA	NA	NA	NA	NA	NA	NA	NA	NA	NA	NA	NA	NA	NA	NA	NA	NA	NA
Rv0616c	-	hypothetical protein Rv0616c	7	5	0.16	0.8084	1	-0.46	0.5574	0.99641	0.27	0.6921	1	0.11	0.8637	1	-1.29	0.1641	0.7767	-0.44	0.5704	1	-0.39	0.692	1	-0.61	0.5789	1	-0.16	0.822	1	-0.27	0.7252	1	0.19	0.7698	1	-0.51	0.5254	0.96111	0.11	0.8734	1	-0.54	0.4816	1	-0.39	0.6133	1
Rv0617	-	hypothetical protein Rv0617	3	3	NA	NA	NA	NA	NA	NA	NA	NA	NA	NA	NA	NA	NA	NA	NA	NA	NA	NA	NA	NA	NA	NA	NA	NA	NA	NA	NA	NA	NA	NA	NA	NA	NA	NA	NA	NA	NA	NA	NA	NA	NA	NA	NA	NA	NA
Rv0618	galTa	PROBABLE GALACTOSE-1-PHOSPHATE URIDYLYLTRANSFERASE GALTA	9	4	-0.18	0.7829	1	0.5	0.5119	0.97765	-0.41	0.5487	1	0.61	0.2993	1	-0.41	0.5509	1	0.17	0.795	1	1.01	0.1443	1	0.33	0.6732	1	0.17	0.8	1	0.23	0.7339	1	0.18	0.7742	1	0.66	0.3168	0.85063	0.05	0.9331	1	0.11	0.8541	1	0.01	0.991	1
Rv0619	galTb	PROBABLE GALACTOSE-1-PHOSPHATE URIDYLYLTRANSFERASE GALTB	12	7	-0.44	0.4108	1	-2	0.008	0.13468	-0.6	0.2715	1	-0.6	0.2875	1	-0.93	0.117	0.67711	-0.33	0.5478	1	0.41	0.5113	1	-0.54	0.4729	1	-0.3	0.5552	1	-1.01	0.0817	0.7189	-1.15	0.0677	0.71014	-0.57	0.2831	0.8269	-0.84	0.1504	0.88903	0.1	0.8294	1	-0.96	0.0876	0.80807
Rv0620	galK	galactokinase	9	6	-0.27	0.803	1	0.09	0.9464	1	-1.56	0.2651	1	0.39	0.7726	1	-0.27	0.8009	1	0.75	0.3214	1	-1.27	0.4853	1	1.06	0.3878	1	-0.25	0.8163	1	0.1	0.9147	1	0.63	0.4699	1	0.83	0.453	0.92124	1.37	0.1085	0.7595	-0.69	0.5729	1	-0.61	0.6279	1
Rv0621	-	POSSIBLE MEMBRANE PROTEIN	9	6	0.52	0.5044	1	-0.1	0.9052	1	-0.25	0.7773	1	-0.22	0.7999	1	0.05	0.9516	1	-0.37	0.6617	1	-0.7	0.5881	1	0.08	0.9423	1	-0.49	0.602	1	0.38	0.5816	1	-0.16	0.8522	1	-0.15	0.8538	1	0.4	0.574	1	-0.78	0.4121	1	0.33	0.6611	1
Rv0622	-	POSSIBLE MEMBRANE PROTEIN	13	9	-0.31	0.5097	1	0.42	0.2878	0.83601	-0.05	0.9023	1	-0.01	0.9887	1	-0.05	0.9076	1	0.25	0.5319	1	0.02	0.9726	1	-0.58	0.3908	1	0.76	0.0676	0.69147	0.27	0.5033	1	-0.08	0.8519	1	-0.14	0.7508	1	0.23	0.5668	1	0.1	0.8239	1	0.17	0.6836	1
Rv0623	-	hypothetical protein Rv0623	3	2	NA	NA	NA	NA	NA	NA	NA	NA	NA	NA	NA	NA	NA	NA	NA	NA	NA	NA	NA	NA	NA	NA	NA	NA	NA	NA	NA	NA	NA	NA	NA	NA	NA	NA	NA	NA	NA	NA	NA	NA	NA	NA	NA	NA	NA
Rv0624	-	hypothetical protein Rv0624	6	6	0.42	0.4254	1	0.57	0.4149	0.92329	0.78	0.2206	1	-0.24	0.6984	1	0.19	0.7448	1	0.66	0.2584	1	0.27	0.7189	1	-0.06	0.9304	1	0.69	0.334	1	0.52	0.3606	1	0.52	0.3859	1	0.07	0.9016	1	1.17	0.114	0.78155	0.57	0.3558	1	0.21	0.6957	1
Rv0625c	-	PROBABLE CONSERVED TRANSMEMBRANE PROTEIN	10	9	0.12	0.7907	1	-0.03	0.944	1	0.04	0.9238	1	-0.16	0.7209	1	-0.34	0.5046	1	0.07	0.8939	1	-0.63	0.3715	1	0.81	0.1083	1	-0.21	0.6631	1	0.28	0.5079	1	0.16	0.7262	1	-0.57	0.2751	0.8269	0.08	0.8599	1	-0.61	0.2231	1	-0.22	0.6638	1
Rv0626	-	hypothetical protein Rv0626	4	3	NA	NA	NA	NA	NA	NA	NA	NA	NA	NA	NA	NA	NA	NA	NA	NA	NA	NA	NA	NA	NA	NA	NA	NA	NA	NA	NA	NA	NA	NA	NA	NA	NA	NA	NA	NA	NA	NA	NA	NA	NA	NA	NA	NA	NA
Rv0627	-	hypothetical protein Rv0627	1	0	NA	NA	NA	NA	NA	NA	NA	NA	NA	NA	NA	NA	NA	NA	NA	NA	NA	NA	NA	NA	NA	NA	NA	NA	NA	NA	NA	NA	NA	NA	NA	NA	NA	NA	NA	NA	NA	NA	NA	NA	NA	NA	NA	NA	NA
Rv0628c	-	hypothetical protein Rv0628c	4	3	NA	NA	NA	NA	NA	NA	NA	NA	NA	NA	NA	NA	NA	NA	NA	NA	NA	NA	NA	NA	NA	NA	NA	NA	NA	NA	NA	NA	NA	NA	NA	NA	NA	NA	NA	NA	NA	NA	NA	NA	NA	NA	NA	NA	NA
Rv0629c	recD	PROBABLE EXONUCLEASE V (ALPHA CHAIN) RECD (EXODEOXYRIBONUCLEASE V ALPHA CHAIN) (EXODEOXYRIBONUCLEASE V POLYPEPTIDE)	16	10	-0.02	0.964	1	-0.49	0.3456	0.87604	0.19	0.7227	1	-0.16	0.7737	1	-0.56	0.2997	0.92466	-0.64	0.2509	1	-0.72	0.3424	1	-0.13	0.8471	1	-0.54	0.2976	1	-0.6	0.2726	1	-0.33	0.5183	1	0.86	0.1015	0.57363	-0.22	0.6833	1	-0.17	0.7274	1	-0.3	0.5688	1
Rv0630c	recB	PROBABLE EXONUCLEASE V (BETA CHAIN) RECB (EXODEOXYRIBONUCLEASE V BETA CHAIN)(EXODEOXYRIBONUCLEASE V POLYPEPTIDE) (CHI-SPECIFIC ENDONUCLEASE)	34	25	0.04	0.906	1	-0.74	0.0642	0.46647	-0.54	0.1839	0.98359	-0.55	0.1399	1	-0.6	0.1333	0.71105	-0.41	0.2718	1	-0.95	0.1075	1	-0.72	0.1865	1	-0.72	0.078	0.71984	-0.61	0.1111	0.77977	0.34	0.3147	1	-0.64	0.1039	0.57981	-0.51	0.1996	0.9756	-0.71	0.088	0.79982	-0.61	0.111	0.90262
Rv0631c	recC	PROBABLE EXONUCLEASE V (GAMMA CHAIN) RECC (EXODEOXYRIBONUCLEASE V GAMMA CHAIN)(EXODEOXYRIBONUCLEASE V POLYPEPTIDE)	19	11	0.55	0.2383	1	-0.16	0.7669	1	0.02	0.9757	1	-0.18	0.7533	1	0.3	0.5461	1	-0.14	0.7884	1	-0.51	0.5083	1	-0.63	0.4316	1	0.09	0.8693	1	0.08	0.8645	1	0.41	0.4029	1	-0.12	0.8265	1	0.26	0.6363	1	0.06	0.902	1	-0.32	0.547	1
Rv0632c	echA3	enoyl-CoA hydratase	14	10	0.26	0.5222	1	0.23	0.5892	0.99641	0.39	0.3372	1	0.23	0.5678	1	0.05	0.9045	1	0.22	0.6078	1	0.34	0.4965	1	-0.17	0.7711	1	0.48	0.2568	1	0.27	0.5284	1	-0.16	0.7134	1	0.7	0.0952	0.56268	0.25	0.5835	1	0.69	0.081	0.76318	-0.03	0.9389	1
Rv0633c	-	POSSIBLE EXPORTED PROTEIN	14	11	0.04	0.8803	1	-0.51	0.147	0.67835	0.28	0.3793	1	0	0.9941	1	0.01	0.9829	1	-0.34	0.3141	1	-0.06	0.8838	1	-0.08	0.8496	1	-0.43	0.225	1	-0.66	0.0595	0.61187	-0.36	0.2746	1	-0.19	0.5708	0.97685	-0.48	0.1796	0.96447	-0.39	0.2492	1	0.07	0.8222	1
Rv0634A	-	hypothetical protein Rv0634A	6	4	-0.78	0.2252	1	-2.14	0.0153	0.20555	-1.73	0.0302	0.43035	-0.55	0.4375	1	0.04	0.9481	1	-3.16	0.0054	0.13991	0.8	0.2051	1	-2.26	0.0739	1	-2.47	0.0088	0.21025	-1.11	0.0951	0.74321	-2.55	0.0074	0.18339	0.8	0.089	0.53886	-3.05	0.0077	0.15675	-0.73	0.2676	1	-1.17	0.0893	0.80979
Rv0634B	rpmG	50S ribosomal protein L33	4	0	NA	NA	NA	NA	NA	NA	NA	NA	NA	NA	NA	NA	NA	NA	NA	NA	NA	NA	NA	NA	NA	NA	NA	NA	NA	NA	NA	NA	NA	NA	NA	NA	NA	NA	NA	NA	NA	NA	NA	NA	NA	NA	NA	NA	NA
Rv0634c	-	POSSIBLE GLYOXALASE II (HYDROXYACYLGLUTATHIONE HYDROLASE) (GLX II)	13	12	0.4	0.3319	1	-0.62	0.2162	0.7709	-0.37	0.4815	1	-0.59	0.2489	1	0.03	0.9495	1	-0.82	0.113	0.86526	-0.73	0.29	1	-0.04	0.9474	1	-0.21	0.6521	1	-0.38	0.4202	1	-0.37	0.4327	1	-0.21	0.6425	1	-0.61	0.2212	1	-0.47	0.3184	1	-0.96	0.0734	0.75975
Rv0635	-	hypothetical protein Rv0635	14	1	NA	NA	NA	NA	NA	NA	NA	NA	NA	NA	NA	NA	NA	NA	NA	NA	NA	NA	NA	NA	NA	NA	NA	NA	NA	NA	NA	NA	NA	NA	NA	NA	NA	NA	NA	NA	NA	NA	NA	NA	NA	NA	NA	NA	NA
Rv0636	-	hypothetical protein Rv0636	7	0	NA	NA	NA	NA	NA	NA	NA	NA	NA	NA	NA	NA	NA	NA	NA	NA	NA	NA	NA	NA	NA	NA	NA	NA	NA	NA	NA	NA	NA	NA	NA	NA	NA	NA	NA	NA	NA	NA	NA	NA	NA	NA	NA	NA	NA
Rv0637	-	hypothetical protein Rv0637	8	2	NA	NA	NA	NA	NA	NA	NA	NA	NA	NA	NA	NA	NA	NA	NA	NA	NA	NA	NA	NA	NA	NA	NA	NA	NA	NA	NA	NA	NA	NA	NA	NA	NA	NA	NA	NA	NA	NA	NA	NA	NA	NA	NA	NA	NA
Rv0638	secE	preprotein translocase subunit SecE	9	1	NA	NA	NA	NA	NA	NA	NA	NA	NA	NA	NA	NA	NA	NA	NA	NA	NA	NA	NA	NA	NA	NA	NA	NA	NA	NA	NA	NA	NA	NA	NA	NA	NA	NA	NA	NA	NA	NA	NA	NA	NA	NA	NA	NA	NA
Rv0639	nusG	transcription antitermination protein NusG	12	0	NA	NA	NA	NA	NA	NA	NA	NA	NA	NA	NA	NA	NA	NA	NA	NA	NA	NA	NA	NA	NA	NA	NA	NA	NA	NA	NA	NA	NA	NA	NA	NA	NA	NA	NA	NA	NA	NA	NA	NA	NA	NA	NA	NA	NA
Rv0640	rplK	50S ribosomal protein L11	5	0	NA	NA	NA	NA	NA	NA	NA	NA	NA	NA	NA	NA	NA	NA	NA	NA	NA	NA	NA	NA	NA	NA	NA	NA	NA	NA	NA	NA	NA	NA	NA	NA	NA	NA	NA	NA	NA	NA	NA	NA	NA	NA	NA	NA	NA
Rv0641	rplA	50S ribosomal protein L1	7	0	NA	NA	NA	NA	NA	NA	NA	NA	NA	NA	NA	NA	NA	NA	NA	NA	NA	NA	NA	NA	NA	NA	NA	NA	NA	NA	NA	NA	NA	NA	NA	NA	NA	NA	NA	NA	NA	NA	NA	NA	NA	NA	NA	NA	NA
Rv0642c	mmaA4	METHOXY MYCOLIC ACID SYNTHASE 4 MMAA4 (METHYL MYCOLIC ACID SYNTHASE 4) (MMA4) (HYDROXY MYCOLIC ACID SYNTHASE)	19	19	-2.06	0	0	-0.76	0.0045	0.09161	-0.68	0.0161	0.29467	-1.23	0.0001	0.00739	-0.91	0.0015	0.05985	-0.3	0.238	1	-0.57	0.0857	1	-1.59	0.0008	0.1064	0.12	0.6056	1	-0.86	0.001	0.03595	-0.76	0.0066	0.16881	0.44	0.0617	0.46537	0.83	0.0048	0.11537	0.08	0.7198	1	-0.57	0.0268	0.44741
Rv0643c	mmaA3	METHOXY MYCOLIC ACID SYNTHASE 3 MMAA3 (METHYL MYCOLIC ACID SYNTHASE 3) (MMA3) (HYDROXY MYCOLIC ACID SYNTHASE)	23	22	-0.32	0.1083	1	-0.5	0.0178	0.22763	0.39	0.0585	0.60417	-0.14	0.4903	1	0.54	0.0015	0.05985	-0.09	0.6631	1	-0.17	0.5046	1	0.25	0.2955	1	0.26	0.1948	0.95233	-0.29	0.1536	0.88424	-0.24	0.228	1	0.32	0.15	0.6874	-0.06	0.8027	1	0.33	0.0891	0.8025	-0.23	0.272	1
Rv0644c	mmaA2	METHOXY MYCOLIC ACID SYNTHASE 2 MMAA2 (METHYL MYCOLIC ACID SYNTHASE 2) (MMA2) (HYDROXY MYCOLIC ACID SYNTHASE)	12	11	-0.07	0.798	1	0.47	0.0668	0.47837	0.16	0.561	1	0.22	0.4255	1	-0.25	0.4102	0.98758	0.12	0.6743	1	0.41	0.2054	1	-0.38	0.3545	1	0.42	0.1075	0.8139	0.4	0.1222	0.80257	0.47	0.0623	0.68968	1.07	0.0001	0.00481	1.34	0.0004	0.01735	0.12	0.6656	1	0.14	0.5962	1
Rv0645c	mmaA1	METHOXY MYCOLIC ACID SYNTHASE 1 MMAA1 (METHYL MYCOLIC ACID SYNTHASE 1) (MMA1) (HYDROXY MYCOLIC ACID SYNTHASE)	20	20	0.15	0.2791	1	0.6	0	0	0.59	0	0	0.47	0.0004	0.02455	0.23	0.087	0.61363	0.63	0	0	0.67	0	0	-0.06	0.7518	1	0.93	0	0	0.64	0	0	0.82	0	0	1.37	0	0	1.64	0	0	0.51	0.0001	0.00554	0.61	0	0
Rv0646c	lipG	PROBABLE LIPASE/ESTERASE LIPG	10	8	0.66	0.0443	0.69864	0.18	0.668	1	0.46	0.2259	1	0.59	0.0668	0.8126	-0.4	0.4037	0.98602	0.36	0.3907	1	0.51	0.2521	1	0.9	0.0282	0.76026	0.79	0.0315	0.47608	0.78	0.019	0.3172	0.94	0.0177	0.34619	0.68	0.0697	0.49135	0.65	0.0647	0.58143	0.4	0.3047	1	0.35	0.38	1
Rv0647c	-	hypothetical protein Rv0647c	15	2	NA	NA	NA	NA	NA	NA	NA	NA	NA	NA	NA	NA	NA	NA	NA	NA	NA	NA	NA	NA	NA	NA	NA	NA	NA	NA	NA	NA	NA	NA	NA	NA	NA	NA	NA	NA	NA	NA	NA	NA	NA	NA	NA	NA	NA
Rv0648	-	ALPHA-MANNOSIDASE	38	31	NA	NA	NA	NA	NA	NA	NA	NA	NA	NA	NA	NA	NA	NA	NA	NA	NA	NA	NA	NA	NA	NA	NA	NA	NA	NA	NA	NA	NA	NA	NA	NA	NA	NA	NA	NA	NA	NA	NA	NA	NA	NA	NA	NA	NA
Rv0649	fabD2	POSSIBLE MALONYL COA-ACYL CARRIER PROTEIN TRANSACYLASE FABD2 (MCT)	4	2	NA	NA	NA	NA	NA	NA	NA	NA	NA	NA	NA	NA	NA	NA	NA	NA	NA	NA	NA	NA	NA	NA	NA	NA	NA	NA	NA	NA	NA	NA	NA	NA	NA	NA	NA	NA	NA	NA	NA	NA	NA	NA	NA	NA	NA
Rv0650	-	POSSIBLE SUGAR KINASE	5	4	0.08	0.9119	1	-0.26	0.7004	1	-1.15	0.1881	0.98736	-0.39	0.5847	1	-0.93	0.2797	0.91223	-0.61	0.4223	1	-1.32	0.3505	1	0.65	0.3456	1	-0.37	0.6153	1	0.22	0.7182	1	0.07	0.908	1	-0.27	0.695	1	0.09	0.8905	1	-0.42	0.5664	1	-0.4	0.5956	1
Rv0651	rplJ	50S ribosomal protein L10	5	0	NA	NA	NA	NA	NA	NA	NA	NA	NA	NA	NA	NA	NA	NA	NA	NA	NA	NA	NA	NA	NA	NA	NA	NA	NA	NA	NA	NA	NA	NA	NA	NA	NA	NA	NA	NA	NA	NA	NA	NA	NA	NA	NA	NA	NA
Rv0652	rplL	50S ribosomal protein L7/L12	0	0	NA	NA	NA	NA	NA	NA	NA	NA	NA	NA	NA	NA	NA	NA	NA	NA	NA	NA	NA	NA	NA	NA	NA	NA	NA	NA	NA	NA	NA	NA	NA	NA	NA	NA	NA	NA	NA	NA	NA	NA	NA	NA	NA	NA	NA
Rv0653c	-	POSSIBLE TRANSCRIPTIONAL REGULATORY PROTEIN (PROBABLY TETR-FAMILY)	11	8	0.22	0.6373	1	0.45	0.243	0.80262	0.06	0.9021	1	0.24	0.5581	1	-0.07	0.8585	1	0.26	0.5442	1	-0.01	0.9861	1	0.36	0.4735	1	-0.34	0.4605	1	-0.05	0.9021	1	-0.02	0.9539	1	-0.62	0.2016	0.75923	-0.26	0.5571	1	0.28	0.4778	1	0.19	0.6378	1
Rv0654	-	PROBABLE DIOXYGENASE	27	25	0.04	0.8471	1	0.2	0.2773	0.83601	-0.17	0.4328	1	0.09	0.6631	1	-0.22	0.3351	0.93892	0.03	0.8803	1	0.05	0.8389	1	0.15	0.5437	1	0.18	0.3791	1	0.03	0.8774	1	-0.07	0.7395	1	0.07	0.7483	1	0.11	0.606	1	-0.04	0.8558	1	-0.03	0.8885	1
Rv0655	mkl	POSSIBLE RIBONUCLEOTIDE-TRANSPORT ATP-BINDING PROTEIN ABC TRANSPORTER MKL	14	10	-1.31	0.0163	0.38257	-1.73	0.0024	0.05985	-1.49	0.0049	0.1459	-1.33	0.0067	0.18437	-1.32	0.0103	0.20748	-2.06	0.0007	0.02879	-1.77	0.0236	0.71354	-0.69	0.2297	1	-1.21	0.0201	0.35021	-1.42	0.0041	0.10906	-1.4	0.0094	0.22459	-2.43	0.0002	0.00867	-2	0.0005	0.02036	-2.15	0.0006	0.02324	-1.14	0.0206	0.37704
Rv0656c	-	hypothetical protein Rv0656c	5	5	0.54	0.3468	1	0.05	0.9267	1	0.46	0.4413	1	-0.19	0.7437	1	-0.25	0.6844	1	0.54	0.3369	1	-1.46	0.2032	1	1.11	0.0351	0.82133	0.12	0.8327	1	0.1	0.8631	1	0.71	0.1517	0.92693	0.29	0.6003	0.98771	0.01	0.9886	1	-0.2	0.7423	1	0.16	0.7599	1
Rv0657c	-	hypothetical protein Rv0657c	2	1	NA	NA	NA	NA	NA	NA	NA	NA	NA	NA	NA	NA	NA	NA	NA	NA	NA	NA	NA	NA	NA	NA	NA	NA	NA	NA	NA	NA	NA	NA	NA	NA	NA	NA	NA	NA	NA	NA	NA	NA	NA	NA	NA	NA	NA
Rv0658c	-	PROBABLE CONSERVED INTEGRAL MEMBRANE PROTEIN	17	14	0.13	0.7107	1	0.31	0.3465	0.87604	0.02	0.9417	1	0.21	0.6034	1	0.58	0.0692	0.57643	0.45	0.1624	1	-0.39	0.4095	1	0.2	0.6201	1	-0.18	0.5865	1	0.08	0.7912	1	-0.31	0.3853	1	-0.37	0.2824	0.8269	-0.2	0.5664	1	0.45	0.1364	0.96155	-0.05	0.8751	1
Rv0659c	-	hypothetical protein Rv0659c	4	4	-0.04	0.9426	1	-0.47	0.4412	0.93607	0.29	0.5872	1	0.01	0.986	1	-0.22	0.7317	1	0.06	0.9133	1	-0.07	0.8823	1	-0.55	0.5469	1	0.2	0.6909	1	-0.17	0.761	1	-0.37	0.5537	1	0.18	0.7339	1	0.17	0.7819	1	0.05	0.9324	1	0	0.9992	1
Rv0660c	-	hypothetical protein Rv0660c	2	2	NA	NA	NA	NA	NA	NA	NA	NA	NA	NA	NA	NA	NA	NA	NA	NA	NA	NA	NA	NA	NA	NA	NA	NA	NA	NA	NA	NA	NA	NA	NA	NA	NA	NA	NA	NA	NA	NA	NA	NA	NA	NA	NA	NA	NA
Rv0661c	-	hypothetical protein Rv0661c	5	5	0.27	0.6076	1	-0.22	0.7018	1	0.07	0.9083	1	-0.62	0.3259	1	-1.02	0.1623	0.77184	-0.36	0.5503	1	-0.47	0.5831	1	-0.1	0.897	1	0	0.9944	1	0.03	0.9584	1	0.45	0.3635	1	1	0.0515	0.42281	0.79	0.1273	0.82052	0.24	0.658	1	-0.07	0.9055	1
Rv0662c	-	hypothetical protein Rv0662c	6	5	0.05	0.9235	1	0.14	0.7582	1	-0.39	0.4827	1	0.17	0.6704	1	0.25	0.5791	1	-1	0.0726	0.74085	-0.37	0.5758	1	-0.13	0.8376	1	-0.1	0.8379	1	0.24	0.5575	1	-0.97	0.0894	0.77718	-0.92	0.1162	0.61409	0.32	0.625	1	-0.18	0.6954	1	-0.06	0.8932	1
Rv0663	atsD	POSSIBLE ARYLSULFATASE ATSD (ARYL-SULFATE SULPHOHYDROLASE) (ARYLSULPHATASE)	46	29	0.11	0.6936	1	-0.18	0.5439	0.99212	-0.05	0.8817	1	-0.23	0.4622	1	-0.02	0.9405	1	-0.05	0.8732	1	0.07	0.8493	1	-0.49	0.2564	1	0.17	0.5704	1	-0.2	0.4986	1	-0.32	0.3182	1	-0.14	0.6334	1	-0.2	0.5318	1	-0.05	0.8606	1	-0.24	0.4343	1
Rv0664	-	hypothetical protein Rv0664	3	2	NA	NA	NA	NA	NA	NA	NA	NA	NA	NA	NA	NA	NA	NA	NA	NA	NA	NA	NA	NA	NA	NA	NA	NA	NA	NA	NA	NA	NA	NA	NA	NA	NA	NA	NA	NA	NA	NA	NA	NA	NA	NA	NA	NA	NA
Rv0665	-	hypothetical protein Rv0665	5	4	-0.9	0.2932	1	-0.55	0.496	0.96831	-0.3	0.6898	1	-0.53	0.4978	1	-0.16	0.8341	1	-0.5	0.5184	1	-0.59	0.5733	1	-0.16	0.8681	1	-0.35	0.6525	1	-1.02	0.2431	1	-0.15	0.8368	1	-0.35	0.6442	1	-0.22	0.7704	1	-0.1	0.8909	1	-0.1	0.8915	1
Rv0666	-	POSSIBLE MEMBRANE PROTEIN	0	0	NA	NA	NA	NA	NA	NA	NA	NA	NA	NA	NA	NA	NA	NA	NA	NA	NA	NA	NA	NA	NA	NA	NA	NA	NA	NA	NA	NA	NA	NA	NA	NA	NA	NA	NA	NA	NA	NA	NA	NA	NA	NA	NA	NA	NA
Rv0667	rpoB	DNA-directed RNA polymerase subunit beta	38	0	NA	NA	NA	NA	NA	NA	NA	NA	NA	NA	NA	NA	NA	NA	NA	NA	NA	NA	NA	NA	NA	NA	NA	NA	NA	NA	NA	NA	NA	NA	NA	NA	NA	NA	NA	NA	NA	NA	NA	NA	NA	NA	NA	NA	NA
Rv0668	rpoC	DNA-directed RNA polymerase subunit beta'	52	6	0.39	0.502	1	1.27	0.021	0.25468	1.39	0.0211	0.34933	1.02	0.0951	0.9582	0.73	0.2016	0.8427	1.42	0.0184	0.3328	1.38	0.0238	0.71354	0.32	0.6534	1	1.56	0.0105	0.23804	1.32	0.0152	0.2782	1.02	0.0896	0.77718	2.11	0.0019	0.05454	2.15	0.0027	0.08161	1.2	0.0309	0.43848	1.09	0.0566	0.67938
Rv0669c	-	POSSIBLE HYDROLASE	37	33	NA	NA	NA	NA	NA	NA	NA	NA	NA	NA	NA	NA	NA	NA	NA	NA	NA	NA	NA	NA	NA	NA	NA	NA	NA	NA	NA	NA	NA	NA	NA	NA	NA	NA	NA	NA	NA	NA	NA	NA	NA	NA	NA	NA	NA
Rv0670	end	endonuclease IV	5	4	-0.12	0.8578	1	-0.96	0.2355	0.79228	0.58	0.3397	1	-0.56	0.4553	1	-0.58	0.4405	0.99592	-0.3	0.6721	1	-0.16	0.8558	1	-0.17	0.8413	1	-0.44	0.5636	1	-0.61	0.4316	1	-0.07	0.9188	1	-0.8	0.3249	0.85444	0	0.9948	1	-0.37	0.6166	1	-0.13	0.8513	1
Rv0671	lpqP	POSSIBLE CONSERVED LIPOPROTEIN LPQP	14	12	0.53	0.1408	1	0.2	0.6269	1	-0.45	0.3405	1	-0.11	0.8058	1	0.23	0.5653	1	-0.06	0.8816	1	-0.7	0.3114	1	0.61	0.1985	1	0.14	0.7262	1	-0.32	0.4613	1	-0.44	0.3382	1	0.02	0.9562	1	-0.07	0.8734	1	-0.38	0.4108	1	-0.2	0.6407	1
Rv0672	fadE8	PROBABLE ACYL-CoA DEHYDROGENASE FADE8	27	20	-0.17	0.6226	1	-0.04	0.9076	1	-0.15	0.6617	1	0.02	0.9456	1	-0.18	0.6047	1	0.17	0.5876	1	-0.04	0.9285	1	0.25	0.5266	1	0.12	0.7135	1	0.07	0.8269	1	0.05	0.8779	1	-0.26	0.4429	0.91937	0.06	0.8477	1	0.11	0.7332	1	0.22	0.489	1
Rv0673	echA4	enoyl-CoA hydratase	9	5	0.23	0.6894	1	-0.07	0.9145	1	0.69	0.264	1	0.21	0.7434	1	0.05	0.9385	1	0.16	0.809	1	-0.7	0.4854	1	-0.22	0.7974	1	0.09	0.8885	1	0.02	0.9724	1	0.26	0.7023	1	0.43	0.5559	0.97144	0.41	0.4863	1	0.07	0.9158	1	-0.04	0.9532	1
Rv0674	-	hypothetical protein Rv0674	7	3	NA	NA	NA	NA	NA	NA	NA	NA	NA	NA	NA	NA	NA	NA	NA	NA	NA	NA	NA	NA	NA	NA	NA	NA	NA	NA	NA	NA	NA	NA	NA	NA	NA	NA	NA	NA	NA	NA	NA	NA	NA	NA	NA	NA	NA
Rv0675	echA5	enoyl-CoA hydratase	4	2	NA	NA	NA	NA	NA	NA	NA	NA	NA	NA	NA	NA	NA	NA	NA	NA	NA	NA	NA	NA	NA	NA	NA	NA	NA	NA	NA	NA	NA	NA	NA	NA	NA	NA	NA	NA	NA	NA	NA	NA	NA	NA	NA	NA	NA
Rv0676c	mmpL5	PROBABLE CONSERVED TRANSMEMBRANE TRANSPORT PROTEIN MMPL5	32	29	NA	NA	NA	NA	NA	NA	NA	NA	NA	NA	NA	NA	NA	NA	NA	NA	NA	NA	NA	NA	NA	NA	NA	NA	NA	NA	NA	NA	NA	NA	NA	NA	NA	NA	NA	NA	NA	NA	NA	NA	NA	NA	NA	NA	NA
Rv0677c	mmpS5	POSSIBLE CONSERVED MEMBRANE PROTEIN MMPS5	6	5	0.78	0.0489	0.74208	0.17	0.6707	1	0.7	0.1306	0.85285	0.17	0.6796	1	0.26	0.5117	1	0.31	0.4354	1	0.15	0.7714	1	0.11	0.8337	1	0.43	0.2709	1	0.09	0.8231	1	0.06	0.8924	1	0.08	0.8544	1	0.1	0.815	1	-0.11	0.7999	1	-0.28	0.5137	1
Rv0678	-	hypothetical protein Rv0678	5	5	-0.54	0.3346	1	0.04	0.9341	1	0.56	0.1412	0.87755	-0.39	0.4487	1	0.35	0.4494	0.99617	0.34	0.4029	1	0.34	0.5146	1	0.67	0.1957	1	0.01	0.9854	1	0.39	0.3074	1	-0.26	0.6003	1	-0.02	0.9672	1	0.57	0.2742	1	-0.07	0.8791	1	0.37	0.3689	1
Rv0679c	-	CONSERVED HYPOTHETICAL THREONINE RICH PROTEIN	6	4	0.38	0.5962	1	0.57	0.3296	0.86472	0.51	0.4133	1	0.61	0.2718	1	-1.35	0.1043	0.66057	0.35	0.556	1	-0.55	0.5727	1	-0.24	0.8111	1	-0.4	0.5501	1	0.53	0.3174	1	-0.12	0.8536	1	0.12	0.8569	1	0.5	0.3413	1	-0.26	0.7043	1	0.32	0.5938	1
Rv0680c	-	PROBABLE CONSERVED TRANSMEMBRANE PROTEIN	3	3	NA	NA	NA	NA	NA	NA	NA	NA	NA	NA	NA	NA	NA	NA	NA	NA	NA	NA	NA	NA	NA	NA	NA	NA	NA	NA	NA	NA	NA	NA	NA	NA	NA	NA	NA	NA	NA	NA	NA	NA	NA	NA	NA	NA	NA
Rv0681	-	PROBABLE TRANSCRIPTIONAL REGULATORY PROTEIN (POSSIBLY TETR-FAMILY)	12	11	0.49	0.1286	1	0.19	0.5821	0.99641	0.73	0.0375	0.49809	0.34	0.3043	1	-0.15	0.6802	1	0.21	0.5415	1	0.15	0.7336	1	1.18	0.0595	1	-0.06	0.8574	1	0.33	0.3153	1	0.27	0.4179	1	0.4	0.23	0.79489	0.71	0.0699	0.60368	0.2	0.5317	1	-0.14	0.6934	1
Rv0682	rpsL	30S ribosomal protein S12	9	0	NA	NA	NA	NA	NA	NA	NA	NA	NA	NA	NA	NA	NA	NA	NA	NA	NA	NA	NA	NA	NA	NA	NA	NA	NA	NA	NA	NA	NA	NA	NA	NA	NA	NA	NA	NA	NA	NA	NA	NA	NA	NA	NA	NA	NA
Rv0683	rpsG	30S ribosomal protein S7	5	0	NA	NA	NA	NA	NA	NA	NA	NA	NA	NA	NA	NA	NA	NA	NA	NA	NA	NA	NA	NA	NA	NA	NA	NA	NA	NA	NA	NA	NA	NA	NA	NA	NA	NA	NA	NA	NA	NA	NA	NA	NA	NA	NA	NA	NA
Rv0684	fusA1	elongation factor G	34	0	NA	NA	NA	NA	NA	NA	NA	NA	NA	NA	NA	NA	NA	NA	NA	NA	NA	NA	NA	NA	NA	NA	NA	NA	NA	NA	NA	NA	NA	NA	NA	NA	NA	NA	NA	NA	NA	NA	NA	NA	NA	NA	NA	NA	NA
Rv0685	tuf	elongation factor Tu	11	1	NA	NA	NA	NA	NA	NA	NA	NA	NA	NA	NA	NA	NA	NA	NA	NA	NA	NA	NA	NA	NA	NA	NA	NA	NA	NA	NA	NA	NA	NA	NA	NA	NA	NA	NA	NA	NA	NA	NA	NA	NA	NA	NA	NA	NA
Rv0686	-	PROBABLE MEMBRANE PROTEIN	12	12	0.27	0.3271	1	0.3	0.2087	0.7653	0.03	0.902	1	0.08	0.777	1	0.16	0.5669	1	-0.1	0.7195	1	0	0.9942	1	0.3	0.3608	1	0.4	0.1271	0.84663	0.34	0.1516	0.87849	0.2	0.4289	1	-0.27	0.3065	0.84224	0.25	0.3457	1	0.09	0.7353	1	0.27	0.2701	1
Rv0687	fabG	3-ketoacyl-(acyl-carrier-protein) reductase	17	9	0.13	0.8444	1	0.09	0.8871	1	-0.11	0.8841	1	0.03	0.9702	1	-0.32	0.6495	1	-0.2	0.7739	1	-0.09	0.9254	1	0.22	0.8097	1	-0.2	0.7828	1	-0.02	0.981	1	-0.44	0.5659	1	-0.67	0.3809	0.88463	0.11	0.8792	1	-0.31	0.669	1	0.02	0.9833	1
Rv0688	-	PUTATIVE FERREDOXIN REDUCTASE	19	15	0.08	0.8162	1	0.5	0.1095	0.59686	0.26	0.4365	1	0.25	0.4482	1	0.07	0.8558	1	0.5	0.1249	0.9059	0.42	0.262	1	-0.05	0.9151	1	0.42	0.1809	0.93305	0.32	0.3051	1	0.2	0.5728	1	0.05	0.8853	1	-0.27	0.4656	1	0.08	0.7944	1	0.14	0.6439	1
Rv0689c	-	hypothetical protein Rv0689c	5	3	NA	NA	NA	NA	NA	NA	NA	NA	NA	NA	NA	NA	NA	NA	NA	NA	NA	NA	NA	NA	NA	NA	NA	NA	NA	NA	NA	NA	NA	NA	NA	NA	NA	NA	NA	NA	NA	NA	NA	NA	NA	NA	NA	NA	NA
Rv0690c	-	hypothetical protein Rv0690c	17	10	-0.08	0.8653	1	-0.53	0.2554	0.81915	-0.25	0.5572	1	-0.61	0.1874	1	-0.16	0.7015	1	-0.11	0.794	1	-0.12	0.8289	1	0.13	0.8045	1	0.07	0.8685	1	-0.4	0.3603	1	-0.38	0.421	1	-0.17	0.7088	1	-0.8	0.1118	0.77649	-0.15	0.718	1	-0.5	0.2628	1
Rv0691c	-	PROBABLE TRANSCRIPTIONAL REGULATORY PROTEIN	9	9	0.03	0.9308	1	0.55	0.1042	0.58345	0.07	0.8703	1	-0.12	0.7522	1	0.29	0.4491	0.99617	-0.01	0.9808	1	0.16	0.7399	1	0.68	0.1306	1	-0.06	0.8843	1	0.59	0.0873	0.72871	0.25	0.5194	1	0.11	0.7542	1	-0.06	0.8859	1	0.06	0.8559	1	0.4	0.3065	1
Rv0692	-	hypothetical protein Rv0692	7	6	-0.09	0.8796	1	-2.14	0.018	0.22873	-1.33	0.0844	0.69702	-1.22	0.1082	1	-2.34	0.0172	0.28715	-2.06	0.0232	0.36511	-1.54	0.1775	1	0.36	0.5943	1	-0.88	0.2118	0.97319	-1.22	0.0967	0.74485	-1.09	0.1474	0.92038	-0.94	0.1829	0.7327	-2.02	0.0248	0.33473	-1.11	0.1211	0.91891	-0.52	0.4145	1
Rv0693	pqqE	PROBABLE COENZYME PQQ SYNTHESIS PROTEIN E PQQE (COENZYME PQQ SYNTHESIS PROTEIN III)	18	12	-0.66	0.13	1	-1.2	0.0194	0.24265	-0.52	0.2441	1	-0.52	0.2282	1	-0.78	0.0941	0.62672	-0.76	0.0951	0.80906	-0.14	0.7854	1	-0.74	0.2293	1	-0.55	0.2128	0.97482	-0.8	0.0777	0.70752	-0.53	0.2088	1	-1.44	0.0087	0.15428	-0.71	0.1348	0.84233	-0.7	0.1066	0.86012	-0.73	0.1078	0.88951
Rv0694	lldD1	POSSIBLE L-LACTATE DEHYDROGENASE (CYTOCHROME) LLDD1	17	9	0.74	0.2131	1	0.56	0.3431	0.87362	-0.54	0.3906	1	-0.57	0.3759	1	-0.03	0.9571	1	0.1	0.8763	1	-0.57	0.5038	1	-1.29	0.2019	1	-0.24	0.7247	1	0.41	0.5208	1	-1.22	0.0821	0.75297	1.19	0.1069	0.58725	0.48	0.357	1	0.39	0.5529	1	0	0.9947	1
Rv0695	-	hypothetical protein Rv0695	12	9	-0.83	0.1378	1	-0.16	0.7521	1	-0.26	0.6228	1	-0.08	0.8734	1	-0.73	0.1841	0.82163	-0.65	0.2479	1	-0.44	0.533	1	-0.51	0.4854	1	-0.12	0.8311	1	-0.08	0.8592	1	-0.69	0.217	1	0.22	0.6588	1	-0.25	0.6653	1	0	0.9974	1	0.53	0.2376	1
Rv0696	-	PROBABLE MEMBRANE SUGAR TRANSFERASE	26	18	-0.88	0.0239	0.4941	-1.68	0.0004	0.01596	-1.27	0.0025	0.08599	-0.57	0.1229	1	-0.78	0.0353	0.41538	-0.84	0.0245	0.37169	-1.07	0.0479	1	-0.49	0.328	1	-0.77	0.0381	0.5334	-1.24	0.0031	0.08899	-1.38	0.0018	0.0684	-1.6	0.0004	0.0155	-0.88	0.0246	0.33473	-0.94	0.0156	0.28038	-1.09	0.0064	0.17371
Rv0697	-	PROBABLE DEHYDROGENASE	27	7	0.88	0.2205	1	-0.05	0.9555	1	0.25	0.7795	1	0.57	0.453	1	-0.84	0.2618	0.90575	-0.25	0.7399	1	0.69	0.4033	1	-0.42	0.6712	1	0.56	0.3602	1	0.4	0.5216	1	-0.34	0.6488	1	0.37	0.5227	0.95998	-0.08	0.9115	1	-0.11	0.8836	1	0.08	0.9074	1
Rv0698	-	hypothetical protein Rv0698	12	9	-1.06	0.0746	0.93391	0.32	0.5585	0.99641	0.11	0.872	1	0.53	0.3309	1	-0.99	0.0913	0.62165	-0.1	0.8339	1	0.61	0.2621	1	-0.53	0.4597	1	-0.56	0.3315	1	0.83	0.1074	0.77293	0.48	0.5423	1	-0.09	0.8682	1	0.41	0.4104	1	-0.25	0.636	1	0.54	0.2431	1
Rv0699	-	hypothetical protein Rv0699	2	1	NA	NA	NA	NA	NA	NA	NA	NA	NA	NA	NA	NA	NA	NA	NA	NA	NA	NA	NA	NA	NA	NA	NA	NA	NA	NA	NA	NA	NA	NA	NA	NA	NA	NA	NA	NA	NA	NA	NA	NA	NA	NA	NA	NA	NA
Rv0700	rpsJ	30S ribosomal protein S10	6	0	NA	NA	NA	NA	NA	NA	NA	NA	NA	NA	NA	NA	NA	NA	NA	NA	NA	NA	NA	NA	NA	NA	NA	NA	NA	NA	NA	NA	NA	NA	NA	NA	NA	NA	NA	NA	NA	NA	NA	NA	NA	NA	NA	NA	NA
Rv0701	rplC	50S ribosomal protein L3	16	0	NA	NA	NA	NA	NA	NA	NA	NA	NA	NA	NA	NA	NA	NA	NA	NA	NA	NA	NA	NA	NA	NA	NA	NA	NA	NA	NA	NA	NA	NA	NA	NA	NA	NA	NA	NA	NA	NA	NA	NA	NA	NA	NA	NA	NA
Rv0702	rplD	50S ribosomal protein L4	11	0	NA	NA	NA	NA	NA	NA	NA	NA	NA	NA	NA	NA	NA	NA	NA	NA	NA	NA	NA	NA	NA	NA	NA	NA	NA	NA	NA	NA	NA	NA	NA	NA	NA	NA	NA	NA	NA	NA	NA	NA	NA	NA	NA	NA	NA
Rv0703	rplW	50S ribosomal protein L23	4	0	NA	NA	NA	NA	NA	NA	NA	NA	NA	NA	NA	NA	NA	NA	NA	NA	NA	NA	NA	NA	NA	NA	NA	NA	NA	NA	NA	NA	NA	NA	NA	NA	NA	NA	NA	NA	NA	NA	NA	NA	NA	NA	NA	NA	NA
Rv0704	rplB	50S ribosomal protein L2	17	0	NA	NA	NA	NA	NA	NA	NA	NA	NA	NA	NA	NA	NA	NA	NA	NA	NA	NA	NA	NA	NA	NA	NA	NA	NA	NA	NA	NA	NA	NA	NA	NA	NA	NA	NA	NA	NA	NA	NA	NA	NA	NA	NA	NA	NA
Rv0705	rpsS	30S ribosomal protein S19	2	0	NA	NA	NA	NA	NA	NA	NA	NA	NA	NA	NA	NA	NA	NA	NA	NA	NA	NA	NA	NA	NA	NA	NA	NA	NA	NA	NA	NA	NA	NA	NA	NA	NA	NA	NA	NA	NA	NA	NA	NA	NA	NA	NA	NA	NA
Rv0706	rplV	50S ribosomal protein L22	8	0	NA	NA	NA	NA	NA	NA	NA	NA	NA	NA	NA	NA	NA	NA	NA	NA	NA	NA	NA	NA	NA	NA	NA	NA	NA	NA	NA	NA	NA	NA	NA	NA	NA	NA	NA	NA	NA	NA	NA	NA	NA	NA	NA	NA	NA
Rv0707	rpsC	30S ribosomal protein S3	15	0	NA	NA	NA	NA	NA	NA	NA	NA	NA	NA	NA	NA	NA	NA	NA	NA	NA	NA	NA	NA	NA	NA	NA	NA	NA	NA	NA	NA	NA	NA	NA	NA	NA	NA	NA	NA	NA	NA	NA	NA	NA	NA	NA	NA	NA
Rv0708	rplP	50S ribosomal protein L16	10	2	NA	NA	NA	NA	NA	NA	NA	NA	NA	NA	NA	NA	NA	NA	NA	NA	NA	NA	NA	NA	NA	NA	NA	NA	NA	NA	NA	NA	NA	NA	NA	NA	NA	NA	NA	NA	NA	NA	NA	NA	NA	NA	NA	NA	NA
Rv0709	rpmC	50S ribosomal protein L29	4	0	NA	NA	NA	NA	NA	NA	NA	NA	NA	NA	NA	NA	NA	NA	NA	NA	NA	NA	NA	NA	NA	NA	NA	NA	NA	NA	NA	NA	NA	NA	NA	NA	NA	NA	NA	NA	NA	NA	NA	NA	NA	NA	NA	NA	NA
Rv0710	rpsQ	30S ribosomal protein S17	11	1	NA	NA	NA	NA	NA	NA	NA	NA	NA	NA	NA	NA	NA	NA	NA	NA	NA	NA	NA	NA	NA	NA	NA	NA	NA	NA	NA	NA	NA	NA	NA	NA	NA	NA	NA	NA	NA	NA	NA	NA	NA	NA	NA	NA	NA
Rv0711	atsA	POSSIBLE ARYLSULFATASE ATSA (ARYL-SULFATE SULPHOHYDROLASE) (ARYLSULPHATASE)	47	43	NA	NA	NA	NA	NA	NA	NA	NA	NA	NA	NA	NA	NA	NA	NA	NA	NA	NA	NA	NA	NA	NA	NA	NA	NA	NA	NA	NA	NA	NA	NA	NA	NA	NA	NA	NA	NA	NA	NA	NA	NA	NA	NA	NA	NA
Rv0712	-	hypothetical protein Rv0712	19	11	-1.38	0.0158	0.37977	-2.13	0.0017	0.04777	-0.76	0.1336	0.85446	-1.53	0.0107	0.24822	-0.35	0.4062	0.98758	-0.86	0.0768	0.7502	0.27	0.5864	1	-0.35	0.5749	1	-1.03	0.0452	0.58118	-0.68	0.1507	0.87524	-1.85	0.0036	0.114	-1.35	0.0183	0.24098	-1.71	0.0057	0.13071	-1	0.0526	0.59737	-0.98	0.058	0.68619
Rv0713	-	PROBABLE CONSERVED TRANSMEMBRANE PROTEIN	19	14	0.05	0.8897	1	0.2	0.5662	0.99641	0.17	0.6461	1	-0.11	0.7587	1	0.11	0.7494	1	0.15	0.6783	1	-0.15	0.7658	1	0.13	0.774	1	-0.17	0.6621	1	0.21	0.5398	1	0.02	0.96	1	-0.38	0.3514	0.86978	-0.13	0.7188	1	0.12	0.7352	1	-0.14	0.7124	1
Rv0714	rplN	50S ribosomal protein L14	5	0	NA	NA	NA	NA	NA	NA	NA	NA	NA	NA	NA	NA	NA	NA	NA	NA	NA	NA	NA	NA	NA	NA	NA	NA	NA	NA	NA	NA	NA	NA	NA	NA	NA	NA	NA	NA	NA	NA	NA	NA	NA	NA	NA	NA	NA
Rv0715	rplX	50S ribosomal protein L24	6	0	NA	NA	NA	NA	NA	NA	NA	NA	NA	NA	NA	NA	NA	NA	NA	NA	NA	NA	NA	NA	NA	NA	NA	NA	NA	NA	NA	NA	NA	NA	NA	NA	NA	NA	NA	NA	NA	NA	NA	NA	NA	NA	NA	NA	NA
Rv0716	rplE	50S ribosomal protein L5	4	0	NA	NA	NA	NA	NA	NA	NA	NA	NA	NA	NA	NA	NA	NA	NA	NA	NA	NA	NA	NA	NA	NA	NA	NA	NA	NA	NA	NA	NA	NA	NA	NA	NA	NA	NA	NA	NA	NA	NA	NA	NA	NA	NA	NA	NA
Rv0717	rpsN	30S ribosomal protein S14	2	0	NA	NA	NA	NA	NA	NA	NA	NA	NA	NA	NA	NA	NA	NA	NA	NA	NA	NA	NA	NA	NA	NA	NA	NA	NA	NA	NA	NA	NA	NA	NA	NA	NA	NA	NA	NA	NA	NA	NA	NA	NA	NA	NA	NA	NA
Rv0718	rpsH	30S ribosomal protein S8	10	0	NA	NA	NA	NA	NA	NA	NA	NA	NA	NA	NA	NA	NA	NA	NA	NA	NA	NA	NA	NA	NA	NA	NA	NA	NA	NA	NA	NA	NA	NA	NA	NA	NA	NA	NA	NA	NA	NA	NA	NA	NA	NA	NA	NA	NA
Rv0719	rplF	50S ribosomal protein L6	15	0	NA	NA	NA	NA	NA	NA	NA	NA	NA	NA	NA	NA	NA	NA	NA	NA	NA	NA	NA	NA	NA	NA	NA	NA	NA	NA	NA	NA	NA	NA	NA	NA	NA	NA	NA	NA	NA	NA	NA	NA	NA	NA	NA	NA	NA
Rv0720	rplR	50S ribosomal protein L18	4	0	NA	NA	NA	NA	NA	NA	NA	NA	NA	NA	NA	NA	NA	NA	NA	NA	NA	NA	NA	NA	NA	NA	NA	NA	NA	NA	NA	NA	NA	NA	NA	NA	NA	NA	NA	NA	NA	NA	NA	NA	NA	NA	NA	NA	NA
Rv0721	rpsE	30S ribosomal protein S5	12	0	NA	NA	NA	NA	NA	NA	NA	NA	NA	NA	NA	NA	NA	NA	NA	NA	NA	NA	NA	NA	NA	NA	NA	NA	NA	NA	NA	NA	NA	NA	NA	NA	NA	NA	NA	NA	NA	NA	NA	NA	NA	NA	NA	NA	NA
Rv0722	rpmD	50S ribosomal protein L30	1	0	NA	NA	NA	NA	NA	NA	NA	NA	NA	NA	NA	NA	NA	NA	NA	NA	NA	NA	NA	NA	NA	NA	NA	NA	NA	NA	NA	NA	NA	NA	NA	NA	NA	NA	NA	NA	NA	NA	NA	NA	NA	NA	NA	NA	NA
Rv0723	rplO	50S ribosomal protein L15	3	0	NA	NA	NA	NA	NA	NA	NA	NA	NA	NA	NA	NA	NA	NA	NA	NA	NA	NA	NA	NA	NA	NA	NA	NA	NA	NA	NA	NA	NA	NA	NA	NA	NA	NA	NA	NA	NA	NA	NA	NA	NA	NA	NA	NA	NA
Rv0724	sppA	POSSIBLE PROTEASE IV SPPA (ENDOPEPTIDASE IV) (SIGNAL PEPTIDE PEPTIDASE)	30	26	NA	NA	NA	NA	NA	NA	NA	NA	NA	NA	NA	NA	NA	NA	NA	NA	NA	NA	NA	NA	NA	NA	NA	NA	NA	NA	NA	NA	NA	NA	NA	NA	NA	NA	NA	NA	NA	NA	NA	NA	NA	NA	NA	NA	NA
Rv0724A	-	hypothetical protein Rv0724A	6	5	0.41	0.5527	1	0.64	0.3475	0.87604	-0.06	0.9296	1	-1.33	0.1329	1	0.15	0.838	1	0.35	0.5441	1	0.08	0.9295	1	-1.79	0.1702	1	-0.01	0.9862	1	0.82	0.1538	0.88424	-0.52	0.5143	1	0.85	0.1528	0.68939	0	0.999	1	-0.36	0.6405	1	0.19	0.7698	1
Rv0725c	-	hypothetical protein Rv0725c	15	10	0.14	0.7268	1	0.24	0.569	0.99641	0.38	0.3604	1	0.21	0.597	1	-0.19	0.7024	1	0.3	0.4573	1	0.23	0.6506	1	-1.26	0.0816	1	0.26	0.5253	1	0	0.996	1	0.17	0.7011	1	0.35	0.3709	0.87662	-0.15	0.7174	1	0.17	0.6642	1	0.6	0.118	0.93047
Rv0726c	-	hypothetical protein Rv0726c	16	14	0.12	0.7018	1	0.07	0.8503	1	0.55	0.0812	0.68642	0.25	0.4519	1	-0.28	0.4218	0.98979	0.15	0.6708	1	0.31	0.447	1	0.29	0.4921	1	0.21	0.5608	1	0.09	0.7773	1	0.26	0.4482	1	0.17	0.614	0.99258	0.23	0.4855	1	0.18	0.5863	1	0.18	0.5889	1
Rv0727c	fucA	L-fuculose-phosphate aldolase	13	13	0.54	0.0648	0.86762	0.78	0.005	0.09925	0.41	0.1915	0.99131	0.11	0.7143	1	0.06	0.8199	1	0.45	0.1128	0.86526	-0.13	0.7474	1	0.31	0.4124	1	0.16	0.5728	1	0.57	0.044	0.52095	0.23	0.4616	1	0.26	0.3653	0.8738	0.57	0.0585	0.54502	0.47	0.0862	0.79248	0.41	0.1706	1
Rv0728c	serA2	POSSIBLE D-3-PHOSPHOGLYCERATE DEHYDROGENASE SERA2 (PHOSPHOGLYCERATE DEHYDROGENASE) (PGDH)	9	7	-0.25	0.5323	1	-0.22	0.5873	0.99641	0.31	0.3769	1	0.07	0.8456	1	-0.35	0.3961	0.98202	0.15	0.7104	1	0	0.9957	1	-0.14	0.7839	1	0.37	0.3762	1	-0.12	0.7515	1	0.08	0.8161	1	0.08	0.8417	1	-0.24	0.5623	1	0.15	0.6785	1	-0.1	0.7912	1
Rv0729	xylB	POSSIBLE D-XYLULOSE KINASE XYLB (XYLULOKINASE) (XYLULOSE KINASE)	19	14	-0.07	0.838	1	-0.38	0.3294	0.86472	0.15	0.6863	1	-0.37	0.3543	1	-0.06	0.8789	1	0	0.9986	1	-0.31	0.554	1	0.21	0.6434	1	-0.18	0.6364	1	-0.19	0.6024	1	-0.15	0.699	1	-0.05	0.8846	1	-0.34	0.3752	1	-0.38	0.334	1	-0.17	0.6581	1
Rv0730	-	hypothetical protein Rv0730	3	3	NA	NA	NA	NA	NA	NA	NA	NA	NA	NA	NA	NA	NA	NA	NA	NA	NA	NA	NA	NA	NA	NA	NA	NA	NA	NA	NA	NA	NA	NA	NA	NA	NA	NA	NA	NA	NA	NA	NA	NA	NA	NA	NA	NA	NA
Rv0731c	-	hypothetical protein Rv0731c	10	7	0.05	0.8928	1	-1.03	0.0475	0.399	0.34	0.4016	1	0.07	0.8643	1	-0.56	0.228	0.87772	-0.24	0.5825	1	-0.66	0.3101	1	-0.21	0.7106	1	-0.13	0.7596	1	-0.86	0.0896	0.72871	0.25	0.5333	1	0.29	0.4656	0.92762	-0.22	0.6	1	-0.09	0.8251	1	-0.14	0.7399	1
Rv0732	secY	preprotein translocase subunit SecY	28	1	NA	NA	NA	NA	NA	NA	NA	NA	NA	NA	NA	NA	NA	NA	NA	NA	NA	NA	NA	NA	NA	NA	NA	NA	NA	NA	NA	NA	NA	NA	NA	NA	NA	NA	NA	NA	NA	NA	NA	NA	NA	NA	NA	NA	NA
Rv0733	adk	adenylate kinase	5	0	NA	NA	NA	NA	NA	NA	NA	NA	NA	NA	NA	NA	NA	NA	NA	NA	NA	NA	NA	NA	NA	NA	NA	NA	NA	NA	NA	NA	NA	NA	NA	NA	NA	NA	NA	NA	NA	NA	NA	NA	NA	NA	NA	NA	NA
Rv0734	mapA	methionine aminopeptidase	9	5	-0.83	0.3367	1	-0.1	0.8969	1	0.5	0.4544	1	0.25	0.7092	1	0.57	0.4024	0.98602	0.06	0.9364	1	0.33	0.7217	1	0.2	0.8231	1	0.31	0.6693	1	-0.04	0.9606	1	0.23	0.7515	1	-0.52	0.5264	0.96125	-0.69	0.4091	1	-0.07	0.9244	1	-0.32	0.6729	1
Rv0735	sigL	RNA polymerase sigma factor SigL	7	7	0.31	0.3186	1	-0.07	0.8303	1	0.33	0.3368	1	0.13	0.7061	1	0.04	0.8893	1	0.03	0.9357	1	-0.19	0.6844	1	-0.22	0.653	1	-0.2	0.599	1	-0.14	0.6679	1	0.24	0.4456	1	-0.03	0.9496	1	-0.29	0.4022	1	-0.33	0.3282	1	0.13	0.6923	1
Rv0736	-	PROBABLE CONSERVED MEMBRANE PROTEIN	8	1	NA	NA	NA	NA	NA	NA	NA	NA	NA	NA	NA	NA	NA	NA	NA	NA	NA	NA	NA	NA	NA	NA	NA	NA	NA	NA	NA	NA	NA	NA	NA	NA	NA	NA	NA	NA	NA	NA	NA	NA	NA	NA	NA	NA	NA
Rv0737	-	POSSIBLE TRANSCRIPTIONAL REGULATORY PROTEIN	5	4	0.97	0.1644	1	0.15	0.8399	1	-1.57	0.1022	0.74831	-0.49	0.508	1	-1.73	0.0886	0.61758	0.3	0.7064	1	0.47	0.5595	1	0.61	0.4505	1	-0.36	0.6648	1	0.52	0.4456	1	-0.26	0.7259	1	-0.69	0.3904	0.88969	0.12	0.8681	1	-0.16	0.8287	1	0.05	0.9491	1
Rv0738	-	hypothetical protein Rv0738	1	1	NA	NA	NA	NA	NA	NA	NA	NA	NA	NA	NA	NA	NA	NA	NA	NA	NA	NA	NA	NA	NA	NA	NA	NA	NA	NA	NA	NA	NA	NA	NA	NA	NA	NA	NA	NA	NA	NA	NA	NA	NA	NA	NA	NA	NA
Rv0739	-	hypothetical protein Rv0739	18	17	0.14	0.583	1	-0.17	0.5452	0.99295	-0.02	0.9544	1	0.25	0.3277	1	0.04	0.9	1	-0.06	0.8309	1	0.04	0.9117	1	-0.4	0.2962	1	0.35	0.156	0.90512	-0.18	0.5055	1	0.02	0.9277	1	-0.5	0.0757	0.50935	0.15	0.6112	1	-0.01	0.9759	1	0.05	0.8659	1
Rv0740	-	hypothetical protein Rv0740	10	9	0.46	0.2034	1	0.81	0.0112	0.16737	0.81	0.0279	0.41078	0.41	0.2377	1	0.62	0.0738	0.5901	0.68	0.0356	0.48119	0.53	0.1855	1	0.21	0.6711	1	0.55	0.1265	0.84663	0.83	0.0179	0.30392	0.26	0.469	1	1.1	0.002	0.0562	0.25	0.4811	1	0.52	0.103	0.86012	0.82	0.0154	0.31191
Rv0741	-	PROBABLE TRANSPOSASE (FRAGMENT)	3	2	NA	NA	NA	NA	NA	NA	NA	NA	NA	NA	NA	NA	NA	NA	NA	NA	NA	NA	NA	NA	NA	NA	NA	NA	NA	NA	NA	NA	NA	NA	NA	NA	NA	NA	NA	NA	NA	NA	NA	NA	NA	NA	NA	NA	NA
Rv0742	PE_PGRS8	PE-PGRS FAMILY PROTEIN	6	4	-0.05	0.9294	1	0.25	0.6499	1	0.7	0.188	0.98736	-0.03	0.9624	1	0.3	0.5853	1	-0.58	0.396	1	-0.87	0.3776	1	-0.27	0.7529	1	0.04	0.9515	1	-0.09	0.8775	1	0.26	0.6469	1	-0.05	0.9357	1	0.9	0.2321	1	-0.53	0.4439	1	-0.18	0.7631	1
Rv0743c	-	hypothetical protein Rv0743c	10	10	NA	NA	NA	NA	NA	NA	NA	NA	NA	NA	NA	NA	NA	NA	NA	NA	NA	NA	NA	NA	NA	NA	NA	NA	NA	NA	NA	NA	NA	NA	NA	NA	NA	NA	NA	NA	NA	NA	NA	NA	NA	NA	NA	NA	NA
Rv0744c	-	POSSIBLE TRANSCRIPTIONAL REGULATORY PROTEIN	9	6	0.2	0.7298	1	0.3	0.6228	1	-2.08	0.0145	0.28222	-0.41	0.5218	1	-1.95	0.0205	0.32458	1.49	0.0774	0.7514	-1.12	0.2192	1	3.17	0.0614	1	-0.35	0.5624	1	0.91	0.1901	0.94534	1.55	0.0315	0.4834	1.53	0.2645	0.82193	2.05	0.0682	0.59719	-0.69	0.2931	1	0.16	0.7719	1
Rv0745	-	hypothetical protein Rv0745	7	6	-0.6	0.2704	1	-0.53	0.3281	0.86472	-0.72	0.2104	0.99278	-0.44	0.4295	1	0.01	0.9782	1	-0.58	0.2882	1	-0.83	0.3061	1	-0.56	0.4629	1	-0.68	0.2169	0.9864	-0.81	0.1588	0.88741	-0.43	0.4245	1	-0.15	0.7572	1	-0.57	0.2931	1	-0.66	0.2275	1	-0.4	0.4436	1
Rv0746	PE_PGRS9	PE-PGRS FAMILY PROTEIN	14	8	0.57	0.4015	1	1.06	0.1219	0.62921	0.34	0.6609	1	0.27	0.7223	1	0.71	0.2797	0.91223	0.35	0.66	1	-1.84	0.2887	1	0.27	0.7651	1	-0.42	0.6483	1	0.34	0.6584	1	0.81	0.2869	1	0.39	0.6069	0.9904	1.1	0.201	0.97685	-0.39	0.6483	1	0.04	0.9528	1
Rv0747	PE_PGRS10	PE-PGRS FAMILY PROTEIN	16	11	0.52	0.202	1	0.17	0.6644	1	-0.23	0.6212	1	-0.06	0.8893	1	0	0.9945	1	0.19	0.6255	1	-0.04	0.9334	1	0.7	0.1116	1	-0.24	0.5887	1	-0.3	0.4907	1	0.66	0.0962	0.79966	0.45	0.3752	0.88033	0	0.9952	1	-0.19	0.6461	1	0	0.9999	1
Rv0748	-	hypothetical protein Rv0748	2	2	NA	NA	NA	NA	NA	NA	NA	NA	NA	NA	NA	NA	NA	NA	NA	NA	NA	NA	NA	NA	NA	NA	NA	NA	NA	NA	NA	NA	NA	NA	NA	NA	NA	NA	NA	NA	NA	NA	NA	NA	NA	NA	NA	NA	NA
Rv0749	-	hypothetical protein Rv0749	4	4	0.39	0.5206	1	0.23	0.6005	0.99958	0.67	0.2022	0.99131	-0.66	0.209	1	0.83	0.0348	0.41538	0.56	0.251	1	0.61	0.2389	1	0.57	0.3493	1	-0.04	0.9233	1	0.53	0.2444	1	0.27	0.6066	1	-0.08	0.8612	1	0.29	0.4485	1	1.07	0.0201	0.3314	0.38	0.4115	1
Rv0749A	-	hypothetical protein Rv0749A	2	2	NA	NA	NA	NA	NA	NA	NA	NA	NA	NA	NA	NA	NA	NA	NA	NA	NA	NA	NA	NA	NA	NA	NA	NA	NA	NA	NA	NA	NA	NA	NA	NA	NA	NA	NA	NA	NA	NA	NA	NA	NA	NA	NA	NA	NA
Rv0750	-	hypothetical protein Rv0750	5	4	0.18	0.7957	1	0.18	0.7408	1	0.07	0.9043	1	-0.36	0.5388	1	0.78	0.0944	0.62672	0.19	0.7178	1	-0.27	0.7102	1	-0.2	0.8136	1	-0.3	0.5879	1	-0.19	0.7197	1	-0.16	0.769	1	-0.6	0.2908	0.8269	0.11	0.8459	1	0.05	0.9338	1	0.39	0.4252	1
Rv0751c	mmsB	PROBABLE 3-HYDROXYISOBUTYRATE DEHYDROGENASE MMSB (HIBADH)	8	8	-0.13	0.7945	1	0.07	0.8669	1	-0.31	0.5627	1	-0.54	0.3017	1	-0.65	0.2126	0.85672	-0.22	0.6387	1	-0.57	0.4159	1	0.32	0.5833	1	-0.15	0.7416	1	-0.01	0.9875	1	-0.21	0.6506	1	-0.58	0.2546	0.81299	-0.27	0.5789	1	-0.12	0.7922	1	-0.29	0.5518	1
Rv0752c	fadE9	PROBABLE ACYL-CoA DEHYDROGENASE FADE9	16	10	-0.3	0.6105	1	0	0.993	1	-1.12	0.0796	0.68461	-0.39	0.4672	1	0.11	0.8528	1	-0.33	0.567	1	0.01	0.9885	1	-2.49	0.0414	0.84435	-0.07	0.8865	1	-0.28	0.5815	1	-0.42	0.4378	1	0.31	0.5401	0.96723	-0.27	0.6294	1	-0.41	0.4479	1	0.45	0.3352	1
Rv0753c	mmsA	PROBABLE METHYLMALONATE-SEMIALDEHYDE DEHYDROGENASE MMSA (METHYLMALONIC ACID SEMIALDEHYDE DEHYDROGENASE) (MMSDH)	19	17	0.18	0.606	1	-0.14	0.6982	1	-0.18	0.6635	1	0.13	0.7178	1	-0.22	0.5779	1	0.15	0.7305	1	-0.01	0.9801	1	-0.74	0.2164	1	-0.01	0.9696	1	0.09	0.8062	1	-0.1	0.7907	1	-0.6	0.1603	0.69966	-0.53	0.1971	0.9756	-0.7	0.1053	0.86012	-0.36	0.381	1
Rv0754	PE_PGRS11	PE-PGRS FAMILY PROTEIN	31	22	NA	NA	NA	NA	NA	NA	NA	NA	NA	NA	NA	NA	NA	NA	NA	NA	NA	NA	NA	NA	NA	NA	NA	NA	NA	NA	NA	NA	NA	NA	NA	NA	NA	NA	NA	NA	NA	NA	NA	NA	NA	NA	NA	NA	NA
Rv0755A	-	PUTATIVE TRANSPOSASE (FRAGMENT)	7	6	NA	NA	NA	NA	NA	NA	NA	NA	NA	NA	NA	NA	NA	NA	NA	NA	NA	NA	NA	NA	NA	NA	NA	NA	NA	NA	NA	NA	NA	NA	NA	NA	NA	NA	NA	NA	NA	NA	NA	NA	NA	NA	NA	NA	NA
Rv0755c	PPE12	PPE FAMILY PROTEIN	56	22	0.21	0.5569	1	0.2	0.5551	0.99641	0.3	0.4203	1	0.15	0.6628	1	0.03	0.9421	1	-0.07	0.8479	1	-0.18	0.7025	1	0.31	0.4871	1	0.21	0.6208	1	0.23	0.4904	1	0.11	0.7522	1	0.07	0.8505	1	-0.46	0.2289	1	0.07	0.8374	1	0.15	0.6525	1
Rv0756c	-	hypothetical protein Rv0756c	7	7	-0.49	0.2042	1	-1.07	0.0128	0.18572	-0.8	0.0618	0.62111	-0.76	0.0707	0.82959	-0.21	0.5431	1	-0.98	0.02	0.342	-0.84	0.1356	1	-0.82	0.1456	1	-0.69	0.0791	0.71984	-0.79	0.0553	0.58633	-0.88	0.0458	0.59915	-1.23	0.009	0.15583	-0.99	0.0289	0.36273	-0.57	0.1306	0.94583	-0.56	0.168	1
Rv0757	phoP	POSSIBLE TWO COMPONENT SYSTEM RESPONSE TRANSCRIPTIONAL POSITIVE REGULATOR PHOP	12	11	0.08	0.8744	1	-3	0.0005	0.019	-2.69	0.0011	0.04771	-2.73	0.0006	0.03372	-4.06	0.0003	0.0164	-2.34	0.0017	0.05748	-4.06	0.0062	0.28765	-0.28	0.6687	1	0.29	0.4662	1	-0.97	0.0553	0.58633	-1.45	0.0114	0.25554	-0.78	0.2072	0.76731	-0.78	0.1682	0.93562	-4.05	0.0004	0.01735	-3.39	0.0002	0.01191
Rv0758	phoR	POSSIBLE TWO COMPONENT SYSTEM RESPONSE SENSOR KINASE MEMBRANE ASSOCIATED PHOR	18	16	-0.17	0.7288	1	-4.67	0.0006	0.02137	-2.97	0.0011	0.04771	-1.78	0.0066	0.18415	-3.63	0.0003	0.0164	-3	0.0014	0.05032	-3.23	0.0158	0.54819	-2.3	0.0261	0.7414	-2.39	0.0018	0.06529	-2.51	0.0017	0.0547	-1.58	0.0136	0.28864	-1.62	0.0096	0.16162	-2.4	0.0022	0.07079	-4.08	0.0006	0.02324	-4.78	0.0003	0.0171
Rv0759c	-	hypothetical protein Rv0759c	2	2	NA	NA	NA	NA	NA	NA	NA	NA	NA	NA	NA	NA	NA	NA	NA	NA	NA	NA	NA	NA	NA	NA	NA	NA	NA	NA	NA	NA	NA	NA	NA	NA	NA	NA	NA	NA	NA	NA	NA	NA	NA	NA	NA	NA	NA
Rv0760c	-	hypothetical protein Rv0760c	6	4	0.8	0.2219	1	0.63	0.442	0.93607	1.59	0.0508	0.57209	0.18	0.8116	1	1.36	0.0493	0.48789	0.76	0.2543	1	0.22	0.805	1	-0.11	0.9059	1	-0.1	0.8768	1	0.97	0.1547	0.88686	1.01	0.1962	1	-0.1	0.901	1	0.14	0.8473	1	0.45	0.5395	1	0.06	0.9309	1
Rv0761c	adhB	POSSIBLE ZINC-CONTAINING ALCOHOL DEHYDROGENASE NAD DEPENDENT ADHB	14	11	-0.33	0.4177	1	-0.09	0.8156	1	-0.15	0.7139	1	-0.53	0.1964	1	0.01	0.9856	1	-0.23	0.5626	1	-0.25	0.641	1	-0.56	0.343	1	-0.35	0.398	1	-0.35	0.3753	1	-0.34	0.4305	1	-0.04	0.9151	1	-0.21	0.6069	1	-0.16	0.6851	1	-0.22	0.5654	1
Rv0762c	-	hypothetical protein Rv0762c	14	12	-0.01	0.9807	1	-0.28	0.4954	0.96831	0.21	0.6042	1	0.28	0.4382	1	-0.16	0.6875	1	0.42	0.2691	1	0.11	0.8415	1	-0.09	0.8671	1	0.1	0.7928	1	-0.12	0.7787	1	0.11	0.7794	1	0.41	0.4088	0.89797	0.23	0.5738	1	-0.12	0.7704	1	0.23	0.5511	1
Rv0763c	-	POSSIBLE FERREDOXIN	3	1	NA	NA	NA	NA	NA	NA	NA	NA	NA	NA	NA	NA	NA	NA	NA	NA	NA	NA	NA	NA	NA	NA	NA	NA	NA	NA	NA	NA	NA	NA	NA	NA	NA	NA	NA	NA	NA	NA	NA	NA	NA	NA	NA	NA	NA
Rv0764c	cyp51	CYTOCHROME P450 51 CYP51 (CYPL1) (P450-L1A1) (STEROL 14-ALPHA DEMETHYLASE) (LANOSTEROL 14-ALPHA DEMETHYLASE) (P450-14DM)	19	12	0.94	0.0487	0.74208	1.09	0.0144	0.19881	0.13	0.7888	1	0.08	0.8625	1	0.3	0.4999	1	0.56	0.1984	1	0.09	0.8767	1	1.12	0.0307	0.77291	0.55	0.2704	1	0.81	0.0527	0.57452	0.58	0.2532	1	0.77	0.0732	0.49994	0.32	0.457	1	0.65	0.1247	0.9335	0.37	0.3886	1
Rv0765c	-	short chain dehydrogenase	12	6	0.58	0.2707	1	0.67	0.2197	0.77587	-0.48	0.3982	1	0.08	0.882	1	0.7	0.1759	0.79664	0.24	0.6673	1	0.63	0.3372	1	-0.06	0.9272	1	0.75	0.1555	0.90512	0.68	0.1428	0.86198	0.82	0.0926	0.78363	0.35	0.4659	0.92762	0.2	0.7028	1	0.1	0.85	1	0.52	0.3035	1
Rv0766c	cyp123	PROBABLE CYTOCHROME P450 123 CYP123	26	17	-0.23	0.5156	1	0.28	0.377	0.89573	-0.06	0.8506	1	0.13	0.7046	1	-0.31	0.3935	0.98147	0.04	0.893	1	0.18	0.6665	1	0.09	0.8298	1	0.51	0.1843	0.93796	0.1	0.7594	1	0.34	0.3316	1	0.09	0.7974	1	0	0.996	1	0.03	0.9248	1	0.38	0.2307	1
Rv0767c	-	hypothetical protein Rv0767c	14	10	0.71	0.2538	1	-0.88	0.2078	0.7653	-0.88	0.2295	1	-1.34	0.0821	0.87823	-1.89	0.0354	0.41538	-0.99	0.1593	1	-1.3	0.2246	1	-0.56	0.5508	1	-0.92	0.1832	0.93711	-0.97	0.1692	0.91039	-0.7	0.307	1	-1.04	0.1406	0.67072	-1.62	0.0447	0.46446	-1.53	0.0538	0.60639	-1.48	0.0582	0.68619
Rv0768	aldA	PROBABLE ALDEHYDE DEHYDROGENASE NAD DEPENDENT ALDA (ALDEHYDE DEHYDROGENASE	28	18	-0.19	0.6195	1	-0.94	0.0287	0.30618	-0.19	0.6197	1	-0.1	0.7818	1	0.27	0.4253	0.99121	-0.21	0.5785	1	-0.04	0.9393	1	-0.98	0.1064	1	0.13	0.733	1	-0.4	0.2903	1	-0.05	0.8832	1	-0.14	0.7175	1	-0.41	0.2936	1	-0.24	0.5099	1	-0.07	0.8459	1
Rv0769	-	short chain dehydrogenase	17	14	-0.31	0.4594	1	-0.24	0.532	0.98592	0.04	0.9213	1	-0.16	0.6862	1	-0.03	0.9384	1	0.01	0.9843	1	0.11	0.8305	1	-0.34	0.5587	1	-0.2	0.6213	1	-0.21	0.5854	1	0.22	0.5722	1	0.34	0.3295	0.8547	0.01	0.9815	1	0.18	0.6347	1	-0.1	0.8003	1
Rv0770	-	PROBABLE DEHYDROGENASE/REDUCTASE	10	9	-0.57	0.3337	1	0.41	0.3612	0.88308	-0.14	0.8092	1	0.19	0.6944	1	0.59	0.2709	0.91171	0.4	0.4076	1	0.46	0.4275	1	0.42	0.5039	1	0.05	0.9151	1	0.49	0.2528	1	0.39	0.439	1	-0.3	0.583	0.98043	0.23	0.6606	1	0.41	0.3782	1	0.38	0.4614	1
Rv0771	-	POSSIBLE 4-CARBOXYMUCONOLACTONE DECARBOXYLASE (CMD)	10	8	-0.17	0.7258	1	0.22	0.6528	1	0.03	0.9584	1	-0.12	0.8077	1	-0.23	0.621	1	0.26	0.5775	1	-0.02	0.9793	1	0.39	0.5148	1	0.27	0.531	1	0.39	0.3744	1	0.44	0.3278	1	-0.22	0.6678	1	-0.44	0.4153	1	0.16	0.7215	1	0.25	0.5748	1
Rv0772	purD	phosphoribosylamine--glycine ligase	24	0	NA	NA	NA	NA	NA	NA	NA	NA	NA	NA	NA	NA	NA	NA	NA	NA	NA	NA	NA	NA	NA	NA	NA	NA	NA	NA	NA	NA	NA	NA	NA	NA	NA	NA	NA	NA	NA	NA	NA	NA	NA	NA	NA	NA	NA
Rv0773c	ggtA	PROBABLE BIFUNCTIONAL ACYLASE GGTA: CEPHALOSPORIN ACYLASE (GL-7ACA ACYLASE) + GAMMA-GLUTAMYLTRANSPEPTIDASE (GGT)	21	16	-0.29	0.4856	1	0.06	0.8743	1	-0.49	0.2912	1	-0.17	0.6868	1	0.22	0.5961	1	0.01	0.9768	1	0.03	0.9492	1	-0.66	0.2918	1	-0.09	0.8366	1	-0.02	0.9552	1	0.09	0.8467	1	-0.35	0.4465	0.91937	0.15	0.7331	1	-0.34	0.4284	1	0	0.9897	1
Rv0774c	-	PROBABLE CONSERVED EXPORTED PROTEIN	11	6	0.31	0.5131	1	-0.07	0.8854	1	-0.39	0.4714	1	0.08	0.861	1	-0.02	0.9729	1	-0.01	0.9845	1	0.47	0.4078	1	-0.56	0.46	1	-0.16	0.7597	1	0.02	0.965	1	0.54	0.3156	1	-0.41	0.4256	0.90653	0.05	0.9143	1	-0.14	0.7678	1	0.28	0.5411	1
Rv0775	-	hypothetical protein Rv0775	9	9	-0.25	0.3465	1	-0.12	0.6468	1	-0.65	0.0563	0.59744	-0.15	0.5601	1	-0.25	0.3963	0.98202	-0.18	0.4975	1	-0.14	0.6692	1	0.07	0.8479	1	-0.08	0.7669	1	-0.02	0.9414	1	0.28	0.2673	1	-0.09	0.7195	1	0.09	0.7736	1	-0.51	0.0675	0.70794	-0.22	0.3944	1
Rv0776c	-	hypothetical protein Rv0776c	15	15	0.06	0.8558	1	-0.11	0.7642	1	-0.1	0.7785	1	0.39	0.2261	1	-0.14	0.6735	1	-0.23	0.5033	1	-0.38	0.436	1	-0.22	0.6541	1	-0.14	0.6976	1	-0.1	0.7736	1	-0.39	0.2956	1	0.56	0.1418	0.67461	0.14	0.6967	1	-0.23	0.5075	1	-0.01	0.9707	1
Rv0777	purB	adenylosuccinate lyase	18	0	NA	NA	NA	NA	NA	NA	NA	NA	NA	NA	NA	NA	NA	NA	NA	NA	NA	NA	NA	NA	NA	NA	NA	NA	NA	NA	NA	NA	NA	NA	NA	NA	NA	NA	NA	NA	NA	NA	NA	NA	NA	NA	NA	NA	NA
Rv0778	cyp126	POSSIBLE CYTOCHROME P450 126 CYP126	21	17	0.02	0.9599	1	0.31	0.2703	0.83597	0.39	0.2043	0.99131	-0.02	0.9446	1	0.17	0.5693	1	0.52	0.0639	0.70237	0.11	0.7676	1	-0.05	0.9147	1	0.22	0.4867	1	0.33	0.2184	0.98447	0.28	0.3433	1	-0.13	0.6767	1	0	0.9931	1	0.35	0.2165	1	0.33	0.2216	1
Rv0779c	-	POSSIBLE CONSERVED TRANSMEMBRANE PROTEIN	8	5	-0.19	0.7673	1	0.81	0.1669	0.70863	-0.63	0.383	1	0.21	0.7555	1	-1.04	0.1921	0.82863	-0.39	0.5795	1	-0.17	0.8488	1	-0.97	0.3625	1	-0.32	0.6276	1	0.86	0.1004	0.75018	1.58	0.0258	0.42538	0.69	0.2869	0.8269	0.01	0.9907	1	-0.43	0.5224	1	-0.32	0.6409	1
Rv0780	hemH	phosphoribosylaminoimidazole-succinocarboxamide synthase	26	1	NA	NA	NA	NA	NA	NA	NA	NA	NA	NA	NA	NA	NA	NA	NA	NA	NA	NA	NA	NA	NA	NA	NA	NA	NA	NA	NA	NA	NA	NA	NA	NA	NA	NA	NA	NA	NA	NA	NA	NA	NA	NA	NA	NA	NA
Rv0781	ptrBa	PROBABLE PROTEASE II PTRBA	26	12	-0.1	0.8455	1	0.36	0.4397	0.93607	-0.13	0.808	1	0.15	0.7503	1	-0.03	0.9602	1	0.25	0.5986	1	0.39	0.5121	1	0.09	0.9014	1	0.66	0.2056	0.9684	0.18	0.6992	1	-0.04	0.927	1	-0.06	0.9063	1	-0.17	0.757	1	0.17	0.7201	1	0.32	0.5129	1
Rv0782	ptrBb	PROBABLE PROTEASE II PTRBB	46	26	-0.06	0.8498	1	0.12	0.7038	1	0.06	0.8536	1	0.08	0.8148	1	0.27	0.3707	0.9687	0.03	0.9181	1	0.13	0.7408	1	-0.22	0.6164	1	0.39	0.2177	0.9864	0.26	0.3613	1	-0.19	0.5739	1	-0.14	0.6737	1	-0.29	0.3838	1	0.08	0.81	1	0.35	0.2698	1
Rv0783c	emrB	POSSIBLE MULTIDRUG RESISTANCE INTEGRAL MEMBRANE EFFLUX PROTEIN EMRB	26	15	-0.7	0.1181	1	-0.11	0.7848	1	-0.8	0.1054	0.76048	-0.87	0.0681	0.82339	-0.81	0.097	0.63137	-0.56	0.2223	1	-0.38	0.5055	1	-0.26	0.6476	1	-0.69	0.14	0.87134	-0.39	0.3454	1	-0.55	0.2032	1	-0.06	0.8989	1	-0.59	0.1886	0.9756	-0.83	0.0748	0.73248	-0.52	0.2331	1
Rv0784	-	hypothetical protein Rv0784	10	6	-0.08	0.9372	1	0.1	0.9148	1	-0.74	0.5473	1	0.5	0.6101	1	-0.28	0.7864	1	-0.31	0.7692	1	-1.48	0.4132	1	-0.39	0.776	1	-0.11	0.9121	1	0.24	0.8245	1	-0.32	0.7868	1	-0.29	0.7876	1	0.83	0.2814	1	0.65	0.5239	1	-1.04	0.3871	1
Rv0785	-	putative FAD-binding dehydrogenase	35	24	-0.08	0.7598	1	-0.17	0.5237	0.98517	-0.29	0.3136	1	0.24	0.3483	1	0.17	0.5335	1	-0.04	0.8761	1	0.39	0.2038	1	-0.4	0.2948	1	0.2	0.4604	1	0.03	0.9169	1	-0.07	0.782	1	-0.24	0.366	0.8738	0.48	0.0966	0.72737	0.17	0.4766	1	-0.02	0.9478	1
Rv0786c	-	hypothetical protein Rv0786c	12	8	0.11	0.81	1	-0.6	0.2955	0.84548	0.23	0.6543	1	-0.36	0.5021	1	0.05	0.9121	1	-0.24	0.6722	1	0.15	0.8126	1	0.04	0.949	1	-0.51	0.3294	1	-0.6	0.274	1	0.08	0.8758	1	-0.51	0.34	0.86458	-0.29	0.5851	1	-0.03	0.9574	1	-0.31	0.5659	1
Rv0787	-	hypothetical protein Rv0787	16	12	0.36	0.4002	1	0.07	0.8578	1	-0.56	0.265	1	0.07	0.8727	1	-0.76	0.1309	0.70012	-0.37	0.4185	1	-0.13	0.8072	1	-0.19	0.7576	1	0.07	0.8695	1	0.33	0.3907	1	-0.28	0.5282	1	0.5	0.1811	0.72842	-0.51	0.2741	1	-0.41	0.3766	1	-0.33	0.4851	1
Rv0787A	-	phosphoribosylformylglycinamidine synthase subunit PurS	2	0	NA	NA	NA	NA	NA	NA	NA	NA	NA	NA	NA	NA	NA	NA	NA	NA	NA	NA	NA	NA	NA	NA	NA	NA	NA	NA	NA	NA	NA	NA	NA	NA	NA	NA	NA	NA	NA	NA	NA	NA	NA	NA	NA	NA	NA
Rv0788	purQ	phosphoribosylformylglycinamidine synthase subunit I	12	0	NA	NA	NA	NA	NA	NA	NA	NA	NA	NA	NA	NA	NA	NA	NA	NA	NA	NA	NA	NA	NA	NA	NA	NA	NA	NA	NA	NA	NA	NA	NA	NA	NA	NA	NA	NA	NA	NA	NA	NA	NA	NA	NA	NA	NA
Rv0789c	-	hypothetical protein Rv0789c	7	6	1.3	0.0264	0.52933	1.04	0.144	0.67358	0.99	0.122	0.82076	0.37	0.5884	1	0.86	0.1715	0.79017	0.58	0.3841	1	0.75	0.3067	1	0.38	0.6131	1	0.09	0.8852	1	1.13	0.1215	0.8013	-0.02	0.9763	1	0.2	0.7565	1	0.75	0.2353	1	-0.53	0.5001	1	0.4	0.5544	1
Rv0790c	-	hypothetical protein Rv0790c	21	16	NA	NA	NA	NA	NA	NA	NA	NA	NA	NA	NA	NA	NA	NA	NA	NA	NA	NA	NA	NA	NA	NA	NA	NA	NA	NA	NA	NA	NA	NA	NA	NA	NA	NA	NA	NA	NA	NA	NA	NA	NA	NA	NA	NA	NA
Rv0791c	-	hypothetical protein Rv0791c	13	12	-0.25	0.5141	1	-1.13	0.0132	0.18877	-0.39	0.3555	1	-0.06	0.8677	1	-1.05	0.0252	0.35782	-0.98	0.027	0.39462	-0.62	0.253	1	-0.15	0.7846	1	-0.73	0.0848	0.74038	-0.65	0.0956	0.74321	-0.47	0.2364	1	-0.94	0.0479	0.40749	-0.54	0.2346	1	-0.33	0.3843	1	-0.31	0.4442	1
Rv0792c	-	PROBABLE TRANSCRIPTIONAL REGULATORY PROTEIN (PROBABLY GNTR-FAMILY)	18	12	-0.25	0.5079	1	-0.85	0.0454	0.38956	-0.07	0.8425	1	-0.36	0.3475	1	-0.06	0.8537	1	-0.15	0.6908	1	0.12	0.8	1	0.48	0.2687	1	-0.06	0.8795	1	-0.26	0.4727	1	-0.21	0.6017	1	-0.66	0.0958	0.56268	0.12	0.7644	1	-0.06	0.8739	1	-0.25	0.4992	1
Rv0793	-	hypothetical protein Rv0793	8	8	0.07	0.8228	1	-0.21	0.5261	0.98517	-0.69	0.0595	0.6103	0.39	0.2156	1	-0.29	0.3579	0.9552	0.21	0.504	1	0.23	0.5084	1	0.23	0.582	1	0.43	0.105	0.8139	-0.1	0.7237	1	0.39	0.2104	1	-0.01	0.9654	1	0.77	0.0214	0.30714	-0.26	0.4238	1	0.54	0.1673	1
Rv0794c	-	PROBABLE OXIDOREDUCTASE	20	13	-0.07	0.8757	1	-0.14	0.7497	1	-0.04	0.9323	1	-0.29	0.5083	1	0.25	0.5611	1	0.07	0.8602	1	-0.35	0.5536	1	0.4	0.4264	1	-0.16	0.7081	1	0.11	0.7856	1	-0.2	0.65	1	0.61	0.2205	0.77927	-0.24	0.6104	1	0.18	0.6557	1	-0.13	0.7378	1
Rv0795	-	PUTATIVE TRANSPOSASE FOR INSERTION SEQUENCE ELEMENT IS6110 (FRAGMENT)	4	4	0.63	0.1591	1	0.51	0.3088	0.85802	0.88	0.1006	0.74609	0.68	0.1589	1	0.91	0.0555	0.51379	0.39	0.4336	1	0.42	0.4797	1	0.58	0.2826	1	0.88	0.0787	0.71984	0.27	0.6075	1	0.33	0.4961	1	0.02	0.9772	1	0.48	0.3178	1	0.35	0.518	1	0.61	0.2234	1
Rv0796	-	PUTATIVE TRANSPOSASE FOR INSERTION SEQUENCE ELEMENT IS6110	25	24	0.62	0.0005	0.03218	0.56	0.0017	0.04777	0.89	0	0	0.57	0.0011	0.05164	0.69	0	0	0.43	0.0175	0.3203	0.55	0.0128	0.46011	0.35	0.1276	1	0.66	0.0004	0.0202	0.27	0.1349	0.83438	0.42	0.0229	0.4043	0.21	0.3034	0.8395	0.51	0.0067	0.14608	0.45	0.0134	0.25582	0.65	0.0001	0.00713
Rv0797	-	IS1547 transposase	13	13	NA	NA	NA	NA	NA	NA	NA	NA	NA	NA	NA	NA	NA	NA	NA	NA	NA	NA	NA	NA	NA	NA	NA	NA	NA	NA	NA	NA	NA	NA	NA	NA	NA	NA	NA	NA	NA	NA	NA	NA	NA	NA	NA	NA	NA
Rv0798c	cfp29	29 KDa ANTIGEN CFP29	17	9	0.21	0.7272	1	0.42	0.3966	0.91493	0.43	0.4514	1	0.62	0.2254	1	-0.5	0.4237	0.98979	-0.07	0.9069	1	0.55	0.4037	1	0.41	0.5652	1	-0.08	0.8914	1	-0.08	0.8872	1	0.1	0.8538	1	0.26	0.6407	1	0.31	0.5622	1	0	0.9945	1	0.42	0.4343	1
Rv0799c	-	hypothetical protein Rv0799c	10	7	-0.12	0.7747	1	0.31	0.3841	0.90291	0.35	0.372	1	0.55	0.1085	1	0.44	0.2342	0.87825	-0.21	0.6162	1	-0.46	0.4043	1	-0.27	0.626	1	-0.13	0.7516	1	0.19	0.6004	1	0.32	0.4001	1	-0.43	0.3247	0.85444	-0.31	0.4621	1	-0.01	0.9765	1	-0.13	0.7345	1
Rv0800	pepC	putative aminopeptidase 2	17	12	-0.45	0.2994	1	-0.23	0.5697	0.99641	-0.17	0.6794	1	-0.2	0.6258	1	-0.16	0.7104	1	0.01	0.9699	1	0.01	0.9914	1	0.5	0.2915	1	-0.44	0.326	1	-0.26	0.5319	1	0.16	0.6809	1	-0.34	0.4457	0.91937	0.07	0.8662	1	-0.04	0.9182	1	0.03	0.9339	1
Rv0801	-	hypothetical protein Rv0801	2	1	NA	NA	NA	NA	NA	NA	NA	NA	NA	NA	NA	NA	NA	NA	NA	NA	NA	NA	NA	NA	NA	NA	NA	NA	NA	NA	NA	NA	NA	NA	NA	NA	NA	NA	NA	NA	NA	NA	NA	NA	NA	NA	NA	NA	NA
Rv0802c	-	hypothetical protein Rv0802c	16	13	0.04	0.9242	1	0.09	0.8158	1	-0.01	0.9866	1	0.16	0.6583	1	0.13	0.7474	1	0.28	0.4879	1	0.1	0.8386	1	-0.09	0.8683	1	-0.56	0.2152	0.98243	-0.16	0.6891	1	-0.33	0.4412	1	0.3	0.486	0.94643	-0.43	0.324	1	-0.16	0.6938	1	0.13	0.7429	1
Rv0803	purL	phosphoribosylformylglycinamidine synthase II	35	1	NA	NA	NA	NA	NA	NA	NA	NA	NA	NA	NA	NA	NA	NA	NA	NA	NA	NA	NA	NA	NA	NA	NA	NA	NA	NA	NA	NA	NA	NA	NA	NA	NA	NA	NA	NA	NA	NA	NA	NA	NA	NA	NA	NA	NA
Rv0804	-	hypothetical protein Rv0804	7	7	0.09	0.8582	1	0.3	0.5564	0.99641	0.08	0.8919	1	0.02	0.9676	1	0.54	0.2183	0.86755	0.26	0.5927	1	-0.1	0.8952	1	0.64	0.3	1	0.39	0.3985	1	0.3	0.5337	1	0.08	0.8953	1	-0.38	0.521	0.95904	0.71	0.1847	0.9684	0.09	0.8652	1	0.35	0.5157	1
Rv0805	-	hypothetical protein Rv0805	18	15	2.23	0	0	4.64	0	0	2.48	0	0	3.23	0	0	3.57	0	0	4.14	0	0	3.21	0	0	3.21	0	0	2.46	0	0	4.13	0	0	3.48	0	0	3.01	0	0	2.87	0	0	3.73	0	0	3.08	0	0
Rv0806c	cpsY	POSSIBLE UDP-GLUCOSE-4-EPIMERASE CPSY (GALACTOWALDENASE) (UDP-GALACTOSE-4-EPIMERASE) (URIDINE DIPHOSPHATE GALACTOSE-4-EPIMERASE) (URIDINE DIPHOSPHO-GALACTOSE-4-EPIMERASE)	42	32	-0.28	0.2505	1	-3.19	0	0	-1.81	0	0	-1.33	0.0002	0.01353	-2.7	0	0	-2.45	0	0	-2.41	0	0	-1.14	0.0055	0.35395	-0.69	0.0082	0.20196	-2.24	0	0	-1.95	0	0	-3.16	0	0	-1.61	0	0	-1.48	0	0	-1.57	0	0
Rv0807	-	hypothetical protein Rv0807	3	2	NA	NA	NA	NA	NA	NA	NA	NA	NA	NA	NA	NA	NA	NA	NA	NA	NA	NA	NA	NA	NA	NA	NA	NA	NA	NA	NA	NA	NA	NA	NA	NA	NA	NA	NA	NA	NA	NA	NA	NA	NA	NA	NA	NA	NA
Rv0808	purF	amidophosphoribosyltransferase	27	2	NA	NA	NA	NA	NA	NA	NA	NA	NA	NA	NA	NA	NA	NA	NA	NA	NA	NA	NA	NA	NA	NA	NA	NA	NA	NA	NA	NA	NA	NA	NA	NA	NA	NA	NA	NA	NA	NA	NA	NA	NA	NA	NA	NA	NA
Rv0809	purM	phosphoribosylaminoimidazole synthetase	14	0	NA	NA	NA	NA	NA	NA	NA	NA	NA	NA	NA	NA	NA	NA	NA	NA	NA	NA	NA	NA	NA	NA	NA	NA	NA	NA	NA	NA	NA	NA	NA	NA	NA	NA	NA	NA	NA	NA	NA	NA	NA	NA	NA	NA	NA
Rv0810c	-	hypothetical protein Rv0810c	5	1	NA	NA	NA	NA	NA	NA	NA	NA	NA	NA	NA	NA	NA	NA	NA	NA	NA	NA	NA	NA	NA	NA	NA	NA	NA	NA	NA	NA	NA	NA	NA	NA	NA	NA	NA	NA	NA	NA	NA	NA	NA	NA	NA	NA	NA
Rv0811c	-	hypothetical protein Rv0811c	17	1	NA	NA	NA	NA	NA	NA	NA	NA	NA	NA	NA	NA	NA	NA	NA	NA	NA	NA	NA	NA	NA	NA	NA	NA	NA	NA	NA	NA	NA	NA	NA	NA	NA	NA	NA	NA	NA	NA	NA	NA	NA	NA	NA	NA	NA
Rv0812	-	4-amino-4-deoxychorismate lyase	17	1	NA	NA	NA	NA	NA	NA	NA	NA	NA	NA	NA	NA	NA	NA	NA	NA	NA	NA	NA	NA	NA	NA	NA	NA	NA	NA	NA	NA	NA	NA	NA	NA	NA	NA	NA	NA	NA	NA	NA	NA	NA	NA	NA	NA	NA
Rv0813c	-	hypothetical protein Rv0813c	14	13	0.11	0.746	1	-0.48	0.2146	0.77009	-0.44	0.2801	1	-0.44	0.2799	1	-0.93	0.0351	0.41538	-0.01	0.9705	1	-0.15	0.7623	1	-0.58	0.2924	1	-0.33	0.4051	1	-0.2	0.5884	1	-0.12	0.7318	1	-0.43	0.2953	0.83266	-0.22	0.5787	1	-0.36	0.3592	1	-0.29	0.4461	1
Rv0814c	sseC2	CONSERVED HYPOTHETICAL PROTEIN SSEC2	2	2	NA	NA	NA	NA	NA	NA	NA	NA	NA	NA	NA	NA	NA	NA	NA	NA	NA	NA	NA	NA	NA	NA	NA	NA	NA	NA	NA	NA	NA	NA	NA	NA	NA	NA	NA	NA	NA	NA	NA	NA	NA	NA	NA	NA	NA
Rv0815c	cysA2	PROBABLE THIOSULFATE SULFURTRANSFERASE CYSA2 (RHODANESE-LIKE PROTEIN) (THIOSULFATE CYANIDE TRANSSULFURASE) (THIOSULFATE THIOTRANSFERASE)	15	15	-0.23	0.3586	1	-0.19	0.41	0.92329	-0.15	0.5265	1	-0.17	0.5294	1	0.37	0.0955	0.63038	-0.07	0.7719	1	-0.01	0.9798	1	-0.05	0.8553	1	-0.29	0.258	1	-0.25	0.2849	1	-0.28	0.2461	1	-0.23	0.3808	0.88463	-0.35	0.1813	0.96614	-0.14	0.5523	1	-0.36	0.1486	1
Rv0816c	thiX	PROBABLE THIOREDOXIN THIX	3	2	NA	NA	NA	NA	NA	NA	NA	NA	NA	NA	NA	NA	NA	NA	NA	NA	NA	NA	NA	NA	NA	NA	NA	NA	NA	NA	NA	NA	NA	NA	NA	NA	NA	NA	NA	NA	NA	NA	NA	NA	NA	NA	NA	NA	NA
Rv0817c	-	PROBABLE CONSERVED EXPORTED PROTEIN	15	0	NA	NA	NA	NA	NA	NA	NA	NA	NA	NA	NA	NA	NA	NA	NA	NA	NA	NA	NA	NA	NA	NA	NA	NA	NA	NA	NA	NA	NA	NA	NA	NA	NA	NA	NA	NA	NA	NA	NA	NA	NA	NA	NA	NA	NA
Rv0818	-	TRANSCRIPTIONAL REGULATORY PROTEIN	11	10	0.59	0.0271	0.53266	1.46	0	0	1.16	0	0	0.9	0.0014	0.06421	0.96	0.0001	0.00654	1.5	0	0	1.26	0.0001	0.0114	0.77	0.0162	0.62755	1.44	0	0	1.41	0	0	1.45	0	0	2.06	0	0	2.02	0	0	1.59	0	0	1.11	0	0
Rv0819	-	hypothetical protein Rv0819	14	2	NA	NA	NA	NA	NA	NA	NA	NA	NA	NA	NA	NA	NA	NA	NA	NA	NA	NA	NA	NA	NA	NA	NA	NA	NA	NA	NA	NA	NA	NA	NA	NA	NA	NA	NA	NA	NA	NA	NA	NA	NA	NA	NA	NA	NA
Rv0820	phoT	PROBABLE PHOSPHATE-TRANSPORT ATP-BINDING PROTEIN ABC TRANSPORTER PHOT	13	12	1.04	0	0	1.9	0	0	1.5	0	0	1.42	0	0	1.23	0	0	1.69	0	0	1.69	0	0	0.86	0.0025	0.21223	1.87	0	0	1.68	0	0	1.63	0	0	2.88	0	0	3.44	0	0	1.78	0	0	1.6	0	0
Rv0821c	phoY2	PROBABLE PHOSPHATE-TRANSPORT SYSTEM TRANSCRIPTIONAL REGULATORY PROTEIN PHOY2	7	6	-0.4	0.374	1	-0.01	0.9891	1	0.44	0.2903	1	0.12	0.7752	1	0.41	0.2726	0.91214	0.13	0.7533	1	0.76	0.0965	1	-1	0.1623	1	0.15	0.704	1	0.49	0.1588	0.88741	0.36	0.3691	1	0.42	0.3589	0.87211	0.39	0.3343	1	0.62	0.107	0.86012	0.32	0.3725	1
Rv0822c	-	hypothetical protein Rv0822c	30	27	0.01	0.9755	1	0.01	0.9532	1	0.13	0.5568	1	0.16	0.4641	1	0.21	0.3223	0.93187	0.01	0.9815	1	0.05	0.8419	1	0.29	0.2699	1	-0.04	0.8594	1	-0.22	0.3199	1	-0.06	0.7933	1	-0.38	0.1144	0.6078	-0.05	0.8008	1	0.17	0.4153	1	0.12	0.5572	1
Rv0823c	-	POSSIBLE TRANSCRIPTIONAL REGULATORY PROTEIN	17	16	0.02	0.9397	1	0.09	0.7544	1	0.42	0.1764	0.96152	0.29	0.3156	1	0.1	0.7475	1	0.12	0.6976	1	0.45	0.2034	1	0.32	0.3961	1	0.15	0.6271	1	-0.05	0.8683	1	0.24	0.422	1	0.55	0.0683	0.48664	0.28	0.3838	1	0.14	0.6511	1	0.33	0.265	1
Rv0824c	desA1	PROBABLE ACYL-	20	2	NA	NA	NA	NA	NA	NA	NA	NA	NA	NA	NA	NA	NA	NA	NA	NA	NA	NA	NA	NA	NA	NA	NA	NA	NA	NA	NA	NA	NA	NA	NA	NA	NA	NA	NA	NA	NA	NA	NA	NA	NA	NA	NA	NA	NA
Rv0825c	-	hypothetical protein Rv0825c	10	10	0.43	0.3446	1	0.45	0.3069	0.85393	0.89	0.0555	0.59265	0.14	0.7517	1	0.84	0.0331	0.40759	0.53	0.2791	1	0.41	0.4683	1	-0.24	0.7265	1	0.1	0.8199	1	0.12	0.7886	1	0.69	0.0951	0.79466	0.98	0.031	0.32809	0.41	0.3659	1	0.82	0.0508	0.58582	0.59	0.1375	0.99678
Rv0826	-	hypothetical protein Rv0826	22	21	NA	NA	NA	NA	NA	NA	NA	NA	NA	NA	NA	NA	NA	NA	NA	NA	NA	NA	NA	NA	NA	NA	NA	NA	NA	NA	NA	NA	NA	NA	NA	NA	NA	NA	NA	NA	NA	NA	NA	NA	NA	NA	NA	NA	NA
Rv0827c	-	PROBABLE TRANSCRIPTIONAL REGULATORY PROTEIN	7	5	-0.14	0.8263	1	0.71	0.1553	0.68962	0.1	0.8784	1	0.54	0.3344	1	-1.96	0.0299	0.38734	0.23	0.6885	1	0.4	0.5845	1	-0.04	0.9627	1	0.47	0.4524	1	0.35	0.5336	1	0.27	0.6927	1	0.3	0.6127	0.99258	0.53	0.4737	1	0.53	0.3748	1	0.4	0.4822	1
Rv0828c	-	POSSIBLE DEAMINASE	10	10	NA	NA	NA	NA	NA	NA	NA	NA	NA	NA	NA	NA	NA	NA	NA	NA	NA	NA	NA	NA	NA	NA	NA	NA	NA	NA	NA	NA	NA	NA	NA	NA	NA	NA	NA	NA	NA	NA	NA	NA	NA	NA	NA	NA	NA
Rv0829	-	POSSIBLE TRANSPOSASE (FRAGMENT)	4	4	-0.13	0.6462	1	-0.11	0.6667	1	0.3	0.3109	1	-0.24	0.3494	1	0.03	0.899	1	-0.22	0.3805	1	-0.51	0.1566	1	-0.09	0.7781	1	-0.36	0.1771	0.93274	-0.09	0.6831	1	0.1	0.6881	1	-0.24	0.3328	0.8578	-0.34	0.2357	1	-0.11	0.6547	1	-0.21	0.3587	1
Rv0830	-	hypothetical protein Rv0830	20	17	NA	NA	NA	NA	NA	NA	NA	NA	NA	NA	NA	NA	NA	NA	NA	NA	NA	NA	NA	NA	NA	NA	NA	NA	NA	NA	NA	NA	NA	NA	NA	NA	NA	NA	NA	NA	NA	NA	NA	NA	NA	NA	NA	NA	NA
Rv0831c	-	hypothetical protein Rv0831c	19	17	-0.17	0.4672	1	0.06	0.7778	1	-0.14	0.5662	1	-0.03	0.8876	1	0.33	0.1466	0.73577	0.2	0.367	1	0.13	0.636	1	0.47	0.0735	1	0.43	0.0478	0.59415	0.17	0.4254	1	0.32	0.1499	0.92361	0.24	0.3292	0.8547	0	0.991	1	-0.05	0.8361	1	0.05	0.8349	1
Rv0832	PE_PGRS12	PE-PGRS FAMILY PROTEIN	4	3	NA	NA	NA	NA	NA	NA	NA	NA	NA	NA	NA	NA	NA	NA	NA	NA	NA	NA	NA	NA	NA	NA	NA	NA	NA	NA	NA	NA	NA	NA	NA	NA	NA	NA	NA	NA	NA	NA	NA	NA	NA	NA	NA	NA	NA
Rv0833	PE_PGRS13	PE-PGRS FAMILY PROTEIN	11	5	0.35	0.6372	1	-0.66	0.4382	0.93607	-0.07	0.9272	1	-0.1	0.9019	1	1.01	0.1867	0.82495	-0.03	0.9733	1	-1.99	0.2183	1	1.36	0.0363	0.83201	-0.46	0.6094	1	-0.93	0.2982	1	1.16	0.097	0.80212	0.5	0.5072	0.95137	0.92	0.3129	1	-0.46	0.5624	1	-0.39	0.623	1
Rv0834c	PE_PGRS14	PE-PGRS FAMILY PROTEIN	28	21	0.22	0.5408	1	-0.01	0.9758	1	0.16	0.6636	1	0.15	0.7009	1	0.05	0.888	1	0.04	0.9247	1	-0.31	0.5576	1	-0.09	0.8534	1	-0.57	0.1684	0.91904	-0.05	0.8945	1	0.21	0.5766	1	0.63	0.0839	0.52533	0.02	0.9467	1	-0.33	0.3792	1	0.07	0.8418	1
Rv0835	lpqQ	POSSIBLE LIPOPROTEIN LPQQ	14	10	0.36	0.4265	1	-0.14	0.7656	1	0.2	0.6815	1	0.17	0.7103	1	-0.01	0.9737	1	0.05	0.9073	1	0.01	0.991	1	-0.35	0.5917	1	0.28	0.5191	1	-0.01	0.9821	1	-0.28	0.5803	1	-0.52	0.307	0.84246	-0.23	0.6278	1	0.02	0.9675	1	0	0.9908	1
Rv0836c	-	hypothetical protein Rv0836c	10	10	0.25	0.5229	1	-0.01	0.9802	1	-0.47	0.2862	1	-0.18	0.6713	1	-0.09	0.8139	1	-0.5	0.2312	1	-0.61	0.2995	1	-0.12	0.8119	1	-0.68	0.1255	0.84645	-0.18	0.6438	1	-0.73	0.1213	0.86805	-0.1	0.794	1	-0.87	0.0779	0.63466	-1.06	0.0317	0.44225	-0.27	0.5345	1
Rv0837c	-	hypothetical protein Rv0837c	23	20	0.43	0.1075	1	-0.22	0.4755	0.96218	0	0.9959	1	0.12	0.7047	1	-0.05	0.8617	1	-0.01	0.9712	1	-0.2	0.6256	1	0.33	0.3559	1	0.06	0.8341	1	-0.14	0.6484	1	0.01	0.9725	1	-0.36	0.2629	0.82079	0.13	0.6694	1	0.04	0.8996	1	-0.03	0.924	1
Rv0838	lpqR	PROBABLE CONSERVED LIPOPROTEIN LPQR	7	6	-0.17	0.7326	1	-0.28	0.6001	0.99958	-0.35	0.4767	1	-0.79	0.1704	1	-0.27	0.5725	1	-0.39	0.4644	1	-0.75	0.318	1	-0.16	0.7947	1	0.26	0.6366	1	-0.17	0.7314	1	-0.11	0.8246	1	-0.07	0.8946	1	0.06	0.8992	1	0.24	0.5905	1	-1.02	0.0897	0.81157
Rv0839	-	hypothetical protein Rv0839	14	12	0.1	0.7598	1	-0.06	0.8422	1	-0.34	0.3445	1	0.15	0.6381	1	0.34	0.2759	0.91214	0.2	0.541	1	-0.48	0.3222	1	0.57	0.1301	1	0.09	0.7871	1	0.03	0.9242	1	0.26	0.417	1	0.39	0.2417	0.80499	-0.11	0.7472	1	-0.17	0.6124	1	0.13	0.6797	1
Rv0840c	pip	PROBABLE PROLINE IMINOPEPTIDASE PIP (PROLYL AMINOPEPTIDASE) (PAP)	9	7	0.46	0.2893	1	-0.12	0.7842	1	-0.36	0.4789	1	-0.17	0.737	1	0.12	0.8064	1	-0.41	0.4201	1	-0.13	0.84	1	-0.5	0.4731	1	-0.2	0.681	1	-0.29	0.531	1	-0.12	0.7988	1	-0.23	0.6303	0.99996	-0.37	0.4586	1	-0.52	0.3117	1	-0.41	0.412	1
Rv0841	-	PROBABLE CONSERVED TRANSMEMBRANE PROTEIN	3	1	NA	NA	NA	NA	NA	NA	NA	NA	NA	NA	NA	NA	NA	NA	NA	NA	NA	NA	NA	NA	NA	NA	NA	NA	NA	NA	NA	NA	NA	NA	NA	NA	NA	NA	NA	NA	NA	NA	NA	NA	NA	NA	NA	NA	NA
Rv0842	-	PROBABLE CONSERVED INTEGRAL MEMBRANE PROTEIN	24	19	-0.13	0.6559	1	0.03	0.9264	1	0.29	0.4088	1	0.13	0.6743	1	0.34	0.3011	0.92466	-0.18	0.591	1	-0.23	0.565	1	0.42	0.2424	1	-0.34	0.271	1	-0.38	0.2293	0.99707	0.16	0.6037	1	0.35	0.1983	0.75536	0.18	0.5583	1	-0.09	0.7727	1	0.18	0.5532	1
Rv0843	-	PROBABLE DEHYDROGENASE	18	17	0.33	0.2217	1	-0.1	0.7275	1	0.26	0.3501	1	0.04	0.8876	1	-0.11	0.692	1	0.14	0.6014	1	-0.08	0.831	1	0.54	0.0934	1	0.27	0.3047	1	-0.05	0.842	1	0.16	0.5593	1	-0.21	0.4544	0.92267	-0.1	0.6989	1	0.09	0.7578	1	-0.22	0.4337	1
Rv0844c	narL	POSSIBLE NITRATE/NITRITE RESPONSE TRANSCRIPTIONAL REGULATORY PROTEIN NARL	10	10	-0.24	0.5053	1	-0.24	0.4868	0.96442	-0.51	0.2261	1	0.07	0.8341	1	-0.21	0.5836	1	-0.31	0.4103	1	-0.55	0.2997	1	0.03	0.9487	1	-0.01	0.9708	1	-0.04	0.9158	1	0.17	0.6132	1	0.3	0.4173	0.90099	-0.43	0.2682	1	-0.58	0.144	0.97286	-0.47	0.2356	1
Rv0845	-	POSSIBLE TWO COMPONENT SENSOR KINASE	27	24	0.27	0.2918	1	0.43	0.1113	0.60201	-0.11	0.7178	1	0.11	0.6854	1	0.4	0.1204	0.67752	0.37	0.1647	1	0.3	0.3675	1	0.57	0.1077	1	0.54	0.0379	0.53247	0.21	0.4299	1	0.31	0.2762	1	-0.53	0.0903	0.54508	-0.02	0.9553	1	0.25	0.3235	1	0.18	0.5079	1
Rv0846c	-	PROBABLE OXIDASE	31	20	0.11	0.7509	1	-0.34	0.3403	0.87145	0	0.9921	1	-0.23	0.5059	1	0	0.9963	1	-0.75	0.0354	0.48119	-0.07	0.8612	1	-0.22	0.616	1	0.19	0.5665	1	-0.18	0.6004	1	0.05	0.8684	1	-0.18	0.6733	1	-0.17	0.6472	1	-0.11	0.7329	1	-0.25	0.4702	1
Rv0847	lpqS	PROBABLE LIPOPROTEIN LPQS	6	6	0.31	0.5287	1	-0.52	0.321	0.8608	0.25	0.5962	1	-0.19	0.6884	1	0.21	0.6076	1	-0.58	0.2723	1	0.06	0.9253	1	0.09	0.893	1	-0.01	0.9787	1	-0.04	0.9336	1	-0.08	0.8789	1	0.37	0.4641	0.92748	-0.2	0.7025	1	-0.29	0.5482	1	-0.86	0.1365	0.99678
Rv0848	cysK2	POSSIBLE CYSTEINE SYNTHASE A CYSK2 (O-ACETYLSERINE SULFHYDRYLASE) (O-ACETYLSERINE (THIOL)-LYASE) (CSASE)	28	21	0.31	0.36	1	0.23	0.5153	0.98132	-0.36	0.4659	1	-0.11	0.7578	1	-0.18	0.6198	1	-0.04	0.9049	1	0.02	0.9724	1	0.04	0.9402	1	-0.44	0.2867	1	0.18	0.6073	1	0.14	0.7021	1	0.09	0.8386	1	-0.3	0.4821	1	0.14	0.7104	1	0.59	0.0995	0.86277
Rv0849	-	PROBABLE CONSERVED INTEGRAL MEMBRANE TRANSPORT PROTEIN	24	18	0.51	0.0582	0.8148	0.36	0.174	0.72394	0.06	0.8461	1	0.07	0.8047	1	-0.27	0.3999	0.98397	-0.02	0.9476	1	-0.08	0.8089	1	-0.12	0.7363	1	-0.12	0.6948	1	-0.1	0.7247	1	-0.18	0.5341	1	0.16	0.5442	0.96885	0.09	0.7566	1	0.09	0.7325	1	0.11	0.7008	1
Rv0850	-	PUTATIVE TRANSPOSASE (FRAGMENT)	9	6	2.21	0.0056	0.18466	-1.56	0.198	0.75672	-1.69	0.1645	0.931	-1.01	0.3584	1	-0.78	0.4422	0.99617	0.6	0.4758	1	0.1	0.9455	1	0.07	0.9483	1	-0.51	0.5903	1	-0.42	0.6733	1	0.31	0.7573	1	-0.16	0.8772	1	0.53	0.4888	1	0.08	0.9378	1	-2.7	0.0773	0.776
Rv0851c	-	short chain dehydrogenase	10	8	0.45	0.3979	1	-0.56	0.3909	0.90901	0.56	0.313	1	-0.7	0.2658	1	-0.35	0.5414	1	-0.52	0.3809	1	-0.09	0.9047	1	-0.34	0.6709	1	0.46	0.3767	1	-0.3	0.6123	1	-0.41	0.5287	1	-0.45	0.424	0.90653	-0.53	0.3705	1	0.16	0.7784	1	0.22	0.6963	1
Rv0852	fadD16	POSSIBLE FATTY-ACID-CoA LIGASE FADD16 (FATTY-ACID-CoA SYNTHETASE) (FATTY-ACID-CoA SYNTHASE)	15	10	0.7	0.1199	1	-0.25	0.6343	1	0.06	0.9052	1	-0.39	0.4654	1	-0.05	0.9287	1	-0.22	0.6573	1	-0.03	0.9605	1	0.21	0.7259	1	0.49	0.3203	1	-0.18	0.7075	1	0.45	0.3955	1	0.7	0.1606	0.69966	0.57	0.3706	1	-0.01	0.9765	1	-0.24	0.6314	1
Rv0853c	pdc	PROBABLE PYRUVATE OR INDOLE-3-PYRUVATE DECARBOXYLASE PDC	26	22	NA	NA	NA	NA	NA	NA	NA	NA	NA	NA	NA	NA	NA	NA	NA	NA	NA	NA	NA	NA	NA	NA	NA	NA	NA	NA	NA	NA	NA	NA	NA	NA	NA	NA	NA	NA	NA	NA	NA	NA	NA	NA	NA	NA	NA
Rv0854	-	hypothetical protein Rv0854	6	6	NA	NA	NA	NA	NA	NA	NA	NA	NA	NA	NA	NA	NA	NA	NA	NA	NA	NA	NA	NA	NA	NA	NA	NA	NA	NA	NA	NA	NA	NA	NA	NA	NA	NA	NA	NA	NA	NA	NA	NA	NA	NA	NA	NA	NA
Rv0855	far	PROBABLE FATTY-ACID-CoA RACEMASE FAR	13	10	NA	NA	NA	NA	NA	NA	NA	NA	NA	NA	NA	NA	NA	NA	NA	NA	NA	NA	NA	NA	NA	NA	NA	NA	NA	NA	NA	NA	NA	NA	NA	NA	NA	NA	NA	NA	NA	NA	NA	NA	NA	NA	NA	NA	NA
Rv0856	-	hypothetical protein Rv0856	5	4	0.5	0.285	1	0.23	0.6275	1	0.28	0.6432	1	0.45	0.3302	1	0.79	0.111	0.67305	-0.31	0.5772	1	0.24	0.7083	1	-0.12	0.8819	1	0.68	0.262	1	0.25	0.6034	1	0.07	0.8918	1	-0.3	0.598	0.98555	0.1	0.8377	1	-0.18	0.7477	1	-0.18	0.724	1
Rv0857	-	hypothetical protein Rv0857	8	6	0.23	0.5841	1	-1.16	0.0307	0.31734	-0.62	0.2058	0.99131	0.08	0.8346	1	-0.79	0.1184	0.67711	-0.08	0.8602	1	-0.71	0.2744	1	0.59	0.2224	1	-0.58	0.2272	1	-0.08	0.8498	1	0.1	0.8103	1	-0.1	0.8309	1	-0.2	0.6501	1	-0.71	0.1455	0.97519	-0.48	0.3317	1
Rv0858c	-	aminotransferase	22	17	0.09	0.7718	1	-0.13	0.7043	1	0.06	0.8503	1	-0.03	0.9289	1	-0.27	0.4455	0.99617	-0.16	0.6314	1	0.06	0.8919	1	-0.07	0.8799	1	-0.35	0.3031	1	0.02	0.9494	1	-0.4	0.267	1	-0.21	0.5572	0.97144	0.05	0.8872	1	0.21	0.4908	1	-0.07	0.8265	1
Rv0859	fadA	acetyl-CoA acetyltransferase	8	8	0.81	0.1248	1	-2.94	0.0087	0.14404	-1.33	0.0862	0.70048	-2.97	0.0098	0.23555	-3.71	0.007	0.16725	-1.9	0.0361	0.48119	-3.72	0.0443	0.96064	-2.33	0.0859	1	-1.1	0.1373	0.86523	-1.37	0.0817	0.7189	-1.3	0.083	0.75297	-3.7	0.0067	0.12791	-1.42	0.082	0.65436	-1.23	0.1089	0.86213	-1.57	0.0583	0.68619
Rv0860	fadB	PROBABLE FATTY OXIDATION PROTEIN FADB	27	12	-0.15	0.8293	1	-0.77	0.331	0.86472	-0.65	0.4034	1	-0.74	0.3349	1	-1.69	0.0499	0.4904	-0.39	0.6868	1	0.11	0.9333	1	0.62	0.4837	1	-0.89	0.2364	1	-0.32	0.6725	1	-0.65	0.4186	1	-1.01	0.2209	0.77999	-1.18	0.1378	0.85376	-0.52	0.5214	1	-1.31	0.0971	0.85525
Rv0861c	ercc3	PROBABLE DNA HELICASE ERCC3	27	15	0.09	0.8068	1	0.04	0.9257	1	0.41	0.3023	1	0.11	0.7793	1	-0.31	0.4529	0.99805	0.29	0.434	1	0.23	0.6428	1	0.73	0.1377	1	0.57	0.1165	0.83664	0.37	0.3001	1	0.09	0.8201	1	-0.16	0.7016	1	-0.02	0.9568	1	0.04	0.926	1	0.32	0.3843	1
Rv0862c	-	hypothetical protein Rv0862c	30	18	0.3	0.4166	1	-0.15	0.7038	1	0.43	0.3006	1	0.2	0.6239	1	0.85	0.0192	0.31141	-0.09	0.8276	1	0.15	0.7611	1	0.73	0.1105	1	-0.13	0.7585	1	0.15	0.6865	1	0.36	0.3683	1	-0.17	0.6913	1	-0.18	0.6729	1	-0.01	0.9852	1	0.04	0.9144	1
Rv0863	-	hypothetical protein Rv0863	6	6	-0.1	0.8283	1	0.55	0.1959	0.75375	-0.11	0.8307	1	-0.31	0.5249	1	0.66	0.0791	0.59325	0.27	0.5548	1	0.09	0.8792	1	0.54	0.381	1	0.45	0.3298	1	0.87	0.0299	0.42447	0.11	0.798	1	-0.23	0.6458	1	0.13	0.8067	1	0.61	0.1952	1	0.27	0.5248	1
Rv0864	moaC	molybdenum cofactor biosynthesis protein C	11	9	-0.21	0.6964	1	-0.78	0.2238	0.7792	-0.05	0.9377	1	-0.26	0.6431	1	-0.36	0.4984	1	0.09	0.8513	1	-0.03	0.9668	1	0.11	0.8736	1	-0.06	0.8959	1	-0.52	0.3473	1	-0.48	0.4137	1	-0.76	0.1914	0.74433	-0.45	0.4307	1	-0.4	0.4833	1	-0.29	0.5926	1
Rv0865	mog	PROBABLE MOLYBDOPTERIN BIOSYNTHESIS MOG PROTEIN	8	6	0.59	0.1532	1	0.7	0.0833	0.5247	-0.31	0.5405	1	-0.04	0.926	1	0.01	0.9852	1	0.24	0.6327	1	0.01	0.9893	1	-0.07	0.9013	1	0.28	0.5143	1	0.28	0.5351	1	-0.07	0.8874	1	-0.26	0.6064	0.9904	-0.28	0.5589	1	0.07	0.8759	1	0.16	0.7189	1
Rv0866	moaE2	PROBABLE MOLYBDENUM COFACTOR BIOSYNTHESIS PROTEIN E2 MOAE2 (MOLYBDOPTERIN CONVERTING FACTOR LARGE SUBUNIT) (MOLYBDOPTERIN	3	3	NA	NA	NA	NA	NA	NA	NA	NA	NA	NA	NA	NA	NA	NA	NA	NA	NA	NA	NA	NA	NA	NA	NA	NA	NA	NA	NA	NA	NA	NA	NA	NA	NA	NA	NA	NA	NA	NA	NA	NA	NA	NA	NA	NA	NA
Rv0867c	rpfA	POSSIBLE RESUSCITATION-PROMOTING FACTOR RPFA	11	10	-0.35	0.4316	1	0	0.9981	1	0.34	0.4337	1	-0.22	0.6227	1	-0.08	0.8498	1	-0.05	0.9066	1	-0.39	0.5307	1	0.24	0.6357	1	-0.23	0.6064	1	0.03	0.9453	1	0.19	0.643	1	-0.12	0.7818	1	0.12	0.7777	1	-0.16	0.7027	1	0.17	0.6527	1
Rv0868c	moaD2	PROBABLE MOLYBDENUM COFACTOR BIOSYNTHESIS PROTEIN D 2 MOAD2 (MOLYBDOPTERIN CONVERTING FACTOR SMALL SUBUNIT) (MOLYBDOPTERIN	7	5	-0.1	0.8255	1	-0.09	0.8377	1	0.04	0.9325	1	-0.14	0.7534	1	0.17	0.704	1	0.07	0.8787	1	-0.33	0.5879	1	-0.24	0.7016	1	0.11	0.7997	1	-0.11	0.8089	1	-0.29	0.5344	1	-0.81	0.1189	0.62177	0.09	0.8389	1	0.28	0.4878	1	-0.09	0.8314	1
Rv0869c	moaA	molybdenum cofactor biosynthesis protein A	15	13	0.22	0.5162	1	0.16	0.6458	1	-0.07	0.8429	1	-0.11	0.764	1	0.19	0.6016	1	0.11	0.7288	1	-0.39	0.4406	1	0.46	0.2393	1	-0.17	0.6494	1	0.1	0.7647	1	0.14	0.6617	1	0.13	0.7239	1	-0.45	0.2145	0.99866	-0.09	0.7951	1	-0.06	0.8596	1
Rv0870c	-	hypothetical protein Rv0870c	5	5	-0.14	0.7489	1	-0.75	0.1901	0.74783	-0.35	0.5454	1	-0.54	0.3037	1	-0.63	0.2282	0.87772	-0.82	0.1488	0.97012	-0.07	0.9103	1	-0.95	0.2341	1	0.15	0.7423	1	-1.14	0.0683	0.66468	-0.03	0.953	1	-0.35	0.4978	0.94872	-0.14	0.7506	1	-0.59	0.2928	1	-0.54	0.3498	1
Rv0871	cspB	PROBABLE COLD SHOCK-LIKE PROTEIN B CSPB	4	3	NA	NA	NA	NA	NA	NA	NA	NA	NA	NA	NA	NA	NA	NA	NA	NA	NA	NA	NA	NA	NA	NA	NA	NA	NA	NA	NA	NA	NA	NA	NA	NA	NA	NA	NA	NA	NA	NA	NA	NA	NA	NA	NA	NA	NA
Rv0872c	PE_PGRS15	PE-PGRS FAMILY PROTEIN	28	17	0.38	0.2554	1	0.06	0.8569	1	0.17	0.6354	1	-0.12	0.7455	1	0.12	0.7246	1	0.03	0.9448	1	-0.7	0.2213	1	0	0.9943	1	-0.48	0.2431	1	-0.03	0.9386	1	0.08	0.8342	1	-0.43	0.2707	0.8269	-0.06	0.882	1	-0.29	0.4623	1	-0.09	0.8089	1
Rv0873	fadE10	PROBABLE ACYL-CoA DEHYDROGENASE FADE10	34	30	NA	NA	NA	NA	NA	NA	NA	NA	NA	NA	NA	NA	NA	NA	NA	NA	NA	NA	NA	NA	NA	NA	NA	NA	NA	NA	NA	NA	NA	NA	NA	NA	NA	NA	NA	NA	NA	NA	NA	NA	NA	NA	NA	NA	NA
Rv0874c	-	hypothetical protein Rv0874c	10	7	0.06	0.8476	1	-0.03	0.9378	1	-0.13	0.7024	1	-0.29	0.4136	1	-0.08	0.8002	1	0.12	0.7221	1	-0.41	0.3908	1	0.01	0.9778	1	0.14	0.6672	1	-0.15	0.6374	1	0.29	0.3587	1	-0.05	0.8857	1	0.35	0.3485	1	-0.03	0.9325	1	0.01	0.9733	1
Rv0875c	-	POSSIBLE CONSERVED EXPORTED PROTEIN	12	3	NA	NA	NA	NA	NA	NA	NA	NA	NA	NA	NA	NA	NA	NA	NA	NA	NA	NA	NA	NA	NA	NA	NA	NA	NA	NA	NA	NA	NA	NA	NA	NA	NA	NA	NA	NA	NA	NA	NA	NA	NA	NA	NA	NA	NA
Rv0876c	-	POSSIBLE CONSERVED TRANSMEMBRANE PROTEIN	26	8	-0.62	0.3811	1	-0.37	0.6064	1	-0.39	0.5671	1	-0.73	0.3203	1	-0.69	0.3445	0.94471	-0.31	0.6498	1	-0.28	0.7489	1	0.42	0.612	1	-0.09	0.9075	1	-0.04	0.9385	1	0.18	0.7816	1	0.15	0.8168	1	-0.11	0.8724	1	-0.2	0.7652	1	-0.19	0.7758	1
Rv0877	-	hypothetical protein Rv0877	15	14	-0.2	0.3423	1	0.62	0.0006	0.02137	0.32	0.099	0.7453	0.16	0.4222	1	0.06	0.7732	1	0.59	0.0015	0.05204	0.57	0.014	0.49875	-0.29	0.3221	1	0.48	0.0105	0.23804	0.6	0.0015	0.04946	0.53	0.003	0.09893	0.94	0	0	0.91	0	0	0.45	0.015	0.27329	0.1	0.6349	1
Rv0878c	PPE13	PPE FAMILY PROTEIN	19	19	-0.17	0.4235	1	-0.12	0.5888	0.99641	0.13	0.5424	1	-0.05	0.8091	1	-0.11	0.6306	1	-0.26	0.2568	1	-0.16	0.5578	1	-0.04	0.8858	1	0.06	0.7993	1	-0.1	0.6406	1	0.09	0.6592	1	0.26	0.2155	0.77493	0.36	0.199	0.9756	-0.29	0.1788	1	-0.23	0.3053	1
Rv0879c	-	POSSIBLE CONSERVED TRANSMEMBRANE PROTEIN	4	3	NA	NA	NA	NA	NA	NA	NA	NA	NA	NA	NA	NA	NA	NA	NA	NA	NA	NA	NA	NA	NA	NA	NA	NA	NA	NA	NA	NA	NA	NA	NA	NA	NA	NA	NA	NA	NA	NA	NA	NA	NA	NA	NA	NA	NA
Rv0880	-	POSSIBLE TRANSCRIPTIONAL REGULATORY PROTEIN (POSSIBLY MARR-FAMILY)	1	1	NA	NA	NA	NA	NA	NA	NA	NA	NA	NA	NA	NA	NA	NA	NA	NA	NA	NA	NA	NA	NA	NA	NA	NA	NA	NA	NA	NA	NA	NA	NA	NA	NA	NA	NA	NA	NA	NA	NA	NA	NA	NA	NA	NA	NA
Rv0881	-	POSSIBLE RRNA METHYLTRANSFERASE (RRNA METHYLASE)	15	12	0.25	0.59	1	-0.01	0.9796	1	-0.64	0.3022	1	0.16	0.755	1	-0.2	0.696	1	-0.39	0.4754	1	-0.37	0.6118	1	-0.4	0.583	1	0.06	0.904	1	0.38	0.385	1	0.38	0.4318	1	-0.38	0.5127	0.95429	-0.28	0.6087	1	0.17	0.7323	1	-0.33	0.5359	1
Rv0882	-	PROBABLE TRANSMEMBRANE PROTEIN	1	1	NA	NA	NA	NA	NA	NA	NA	NA	NA	NA	NA	NA	NA	NA	NA	NA	NA	NA	NA	NA	NA	NA	NA	NA	NA	NA	NA	NA	NA	NA	NA	NA	NA	NA	NA	NA	NA	NA	NA	NA	NA	NA	NA	NA	NA
Rv0883c	-	hypothetical protein Rv0883c	7	0	NA	NA	NA	NA	NA	NA	NA	NA	NA	NA	NA	NA	NA	NA	NA	NA	NA	NA	NA	NA	NA	NA	NA	NA	NA	NA	NA	NA	NA	NA	NA	NA	NA	NA	NA	NA	NA	NA	NA	NA	NA	NA	NA	NA	NA
Rv0884c	serC	phosphoserine aminotransferase	13	0	NA	NA	NA	NA	NA	NA	NA	NA	NA	NA	NA	NA	NA	NA	NA	NA	NA	NA	NA	NA	NA	NA	NA	NA	NA	NA	NA	NA	NA	NA	NA	NA	NA	NA	NA	NA	NA	NA	NA	NA	NA	NA	NA	NA	NA
Rv0885	-	hypothetical protein Rv0885	14	10	-0.42	0.3096	1	-0.29	0.4661	0.95674	0.16	0.6713	1	-0.15	0.7047	1	-0.11	0.7924	1	-0.39	0.3398	1	-0.11	0.8199	1	0.05	0.9207	1	-0.18	0.6429	1	-0.59	0.1517	0.87849	-0.56	0.1812	0.99068	-0.15	0.6859	1	-0.41	0.319	1	-0.5	0.2228	1	-0.09	0.8115	1
Rv0886	fprB	PROBABLE NADPH:ADRENODOXIN OXIDOREDUCTASE FPRB (ADRENODOXIN REDUCTASE) (AR) (FERREDOXIN-NADP(+) REDUCTASE)	26	20	-0.02	0.9552	1	-0.09	0.7764	1	-0.57	0.1035	0.75085	-0.11	0.7247	1	-0.46	0.1633	0.77475	-0.42	0.2216	1	-0.34	0.4213	1	-0.27	0.5304	1	-0.38	0.2592	1	-0.24	0.4417	1	-0.48	0.1542	0.93647	-0.4	0.2178	0.77493	-0.55	0.1213	0.8013	-0.55	0.1041	0.86012	-0.21	0.5113	1
Rv0887c	-	hypothetical protein Rv0887c	5	4	0.62	0.3792	1	0.15	0.8081	1	0.52	0.4341	1	0.13	0.8194	1	-0.09	0.8764	1	1.06	0.2899	1	0.09	0.9084	1	-1.28	0.2401	1	0.03	0.9668	1	-0.15	0.7896	1	0.59	0.3173	1	-0.45	0.4723	0.93265	-1.83	0.0425	0.45462	-0.55	0.4402	1	-0.45	0.4882	1
Rv0888	-	PROBABLE EXPORTED PROTEIN	31	25	NA	NA	NA	NA	NA	NA	NA	NA	NA	NA	NA	NA	NA	NA	NA	NA	NA	NA	NA	NA	NA	NA	NA	NA	NA	NA	NA	NA	NA	NA	NA	NA	NA	NA	NA	NA	NA	NA	NA	NA	NA	NA	NA	NA	NA
Rv0889c	citA	citrate synthase 2	12	10	0.08	0.8464	1	-0.24	0.5604	0.99641	-0.52	0.2735	1	-0.44	0.3206	1	0.17	0.6572	1	-0.28	0.5299	1	0.22	0.6554	1	-0.25	0.6788	1	-0.58	0.1963	0.95381	-0.3	0.4684	1	-0.49	0.2981	1	-0.18	0.6568	1	-0.59	0.1943	0.9756	-0.27	0.5163	1	-0.37	0.3993	1
Rv0890c	-	PROBABLE TRANSCRIPTIONAL REGULATORY PROTEIN (PROBABLY LUXR-FAMILY)	48	44	NA	NA	NA	NA	NA	NA	NA	NA	NA	NA	NA	NA	NA	NA	NA	NA	NA	NA	NA	NA	NA	NA	NA	NA	NA	NA	NA	NA	NA	NA	NA	NA	NA	NA	NA	NA	NA	NA	NA	NA	NA	NA	NA	NA	NA
Rv0891c	-	POSSIBLE TRANSCRIPTIONAL REGULATORY PROTEIN	25	23	-0.15	0.5551	1	0	0.9922	1	0.23	0.3392	1	-0.28	0.2594	1	0.16	0.5309	1	-0.12	0.594	1	0.18	0.5334	1	0.01	0.9722	1	-0.06	0.789	1	-0.2	0.394	1	0.27	0.2231	1	-0.38	0.1276	0.64742	-0.07	0.7652	1	-0.02	0.9164	1	0.08	0.7323	1
Rv0892	-	PROBABLE MONOOXYGENASE	43	27	0.09	0.7624	1	-0.38	0.2403	0.79966	0.04	0.8905	1	-0.06	0.812	1	0.16	0.5712	1	-0.17	0.5749	1	0.45	0.1608	1	0.18	0.6251	1	-0.02	0.9387	1	-0.45	0.1326	0.83042	-0.37	0.2147	1	0.07	0.831	1	0.12	0.6698	1	0.18	0.5054	1	0.12	0.6691	1
Rv0893c	-	hypothetical protein Rv0893c	25	11	0.26	0.5689	1	-0.56	0.2852	0.83601	1.22	0.0148	0.28528	-0.15	0.756	1	0.38	0.4536	0.99805	-0.16	0.7539	1	0.5	0.3553	1	0.69	0.28	1	0.26	0.5823	1	-0.11	0.8425	1	-0.34	0.4935	1	0	0.9995	1	0.08	0.8631	1	0.29	0.5236	1	0.11	0.8118	1
Rv0894	-	POSSIBLE TRANSCRIPTIONAL REGULATORY PROTEIN (POSSIBLY LUXR-FAMILY)	17	10	0.25	0.6377	1	1	0.0295	0.30998	0.54	0.3905	1	0.57	0.2378	1	-1.38	0.0433	0.4655	0.17	0.7942	1	-0.89	0.3076	1	0.32	0.6288	1	0.35	0.4872	1	0.77	0.0895	0.72871	0.52	0.3248	1	-0.07	0.8803	1	0.78	0.1189	0.79599	0.35	0.5196	1	0.19	0.7216	1
Rv0895	-	hypothetical protein Rv0895	28	25	0.18	0.5117	1	0.11	0.6488	1	0.17	0.5321	1	0.07	0.7866	1	-0.14	0.6314	1	0.06	0.8006	1	-0.2	0.5651	1	-0.43	0.284	1	-0.2	0.4783	1	0.09	0.725	1	0.01	0.9614	1	0.38	0.1504	0.6874	0.08	0.7706	1	0.18	0.4893	1	-0.03	0.9098	1
Rv0896	gltA	type II citrate synthase	28	0	NA	NA	NA	NA	NA	NA	NA	NA	NA	NA	NA	NA	NA	NA	NA	NA	NA	NA	NA	NA	NA	NA	NA	NA	NA	NA	NA	NA	NA	NA	NA	NA	NA	NA	NA	NA	NA	NA	NA	NA	NA	NA	NA	NA	NA
Rv0897c	-	PROBABLE OXIDOREDUCTASE	20	15	-0.46	0.2647	1	-0.78	0.0673	0.47951	-0.02	0.9646	1	-0.55	0.1854	1	-0.27	0.4987	1	-0.05	0.9032	1	-0.22	0.67	1	0.32	0.5038	1	-0.26	0.509	1	-0.61	0.1483	0.87135	-0.17	0.6627	1	-0.57	0.1958	0.74903	0.05	0.9078	1	-0.28	0.4649	1	-0.31	0.4309	1
Rv0898c	-	hypothetical protein Rv0898c	2	2	NA	NA	NA	NA	NA	NA	NA	NA	NA	NA	NA	NA	NA	NA	NA	NA	NA	NA	NA	NA	NA	NA	NA	NA	NA	NA	NA	NA	NA	NA	NA	NA	NA	NA	NA	NA	NA	NA	NA	NA	NA	NA	NA	NA	NA
Rv0899	ompA	OUTER MEMBRANE PROTEIN A OMPA	20	16	-0.27	0.5293	1	0.89	0.0081	0.13579	-0.06	0.8908	1	0.24	0.5477	1	0.43	0.2479	0.88818	0.08	0.8447	1	0.57	0.2004	1	0.64	0.1837	1	-0.17	0.6968	1	0.37	0.292	1	0.22	0.6414	1	0.52	0.2075	0.76731	-0.43	0.3311	1	0.11	0.7668	1	0.55	0.1353	0.99678
Rv0900	-	POSSIBLE MEMBRANE PROTEIN	2	2	NA	NA	NA	NA	NA	NA	NA	NA	NA	NA	NA	NA	NA	NA	NA	NA	NA	NA	NA	NA	NA	NA	NA	NA	NA	NA	NA	NA	NA	NA	NA	NA	NA	NA	NA	NA	NA	NA	NA	NA	NA	NA	NA	NA	NA
Rv0901	-	POSSIBLE CONSERVED EXPORTED OR MEMBRANE PROTEIN	9	8	0.55	0.2054	1	0.8	0.0316	0.32184	-0.34	0.5331	1	0.17	0.7351	1	-1.36	0.0269	0.37011	0.05	0.9087	1	-0.11	0.8494	1	-0.6	0.3734	1	-0.14	0.7715	1	0.54	0.1527	0.883	0.17	0.6886	1	0.78	0.0671	0.48239	0.6	0.3378	1	0.31	0.5025	1	0.49	0.2903	1
Rv0902c	prrB	TWO COMPONENT SENSOR HISTIDINE KINASE PRRB	15	3	NA	NA	NA	NA	NA	NA	NA	NA	NA	NA	NA	NA	NA	NA	NA	NA	NA	NA	NA	NA	NA	NA	NA	NA	NA	NA	NA	NA	NA	NA	NA	NA	NA	NA	NA	NA	NA	NA	NA	NA	NA	NA	NA	NA	NA
Rv0903c	prrA	TWO COMPONENT RESPONSE TRANSCRIPTIONAL REGULATORY PROTEIN PRRA	10	1	NA	NA	NA	NA	NA	NA	NA	NA	NA	NA	NA	NA	NA	NA	NA	NA	NA	NA	NA	NA	NA	NA	NA	NA	NA	NA	NA	NA	NA	NA	NA	NA	NA	NA	NA	NA	NA	NA	NA	NA	NA	NA	NA	NA	NA
Rv0904c	accD3	PUTATIVE ACETYL-COENZYME A CARBOXYLASE CARBOXYL TRANSFERASE (SUBUNIT BETA) ACCD3 (ACCASE BETA CHAIN)	25	19	0.13	0.6998	1	-0.19	0.6014	1	0.1	0.7889	1	-0.18	0.6316	1	-0.71	0.1075	0.66624	-0.24	0.5327	1	-0.27	0.6003	1	-0.4	0.4709	1	-0.33	0.4032	1	-0.14	0.6911	1	0.5	0.1728	0.97789	0.34	0.3184	0.85145	0.36	0.2924	1	0.07	0.8485	1	-0.16	0.6657	1
Rv0905	echA6	enoyl-CoA hydratase	9	8	0.1	0.8705	1	0.42	0.5099	0.97531	0.51	0.4214	1	0.15	0.8218	1	0.86	0.1152	0.67532	0.32	0.626	1	0.42	0.5991	1	-0.13	0.8386	1	0.38	0.5614	1	0.58	0.3293	1	1	0.09	0.77749	0.66	0.366	0.8738	1.13	0.0696	0.60368	0.35	0.6233	1	0.39	0.5625	1
Rv0906	-	hypothetical protein Rv0906	15	11	0.03	0.9353	1	-0.12	0.7862	1	-0.24	0.5775	1	-0.49	0.2632	1	-0.22	0.6147	1	0.05	0.9047	1	-1.12	0.1126	1	-1.28	0.0822	1	-0.05	0.9176	1	-0.38	0.385	1	0.28	0.4636	1	0.46	0.3532	0.87046	-0.09	0.8283	1	0.02	0.9554	1	-0.08	0.8556	1
Rv0907	-	hypothetical protein Rv0907	40	25	0	0.9971	1	0.3	0.2688	0.83458	-0.15	0.6897	1	0.38	0.2087	1	0.46	0.169	0.78729	0.18	0.5465	1	0.37	0.3186	1	0.22	0.6006	1	0.5	0.1163	0.83664	0.16	0.5688	1	0.42	0.1805	0.99068	0.34	0.2453	0.80921	0.19	0.5381	1	0.03	0.9172	1	0.74	0.0117	0.25935
Rv0908	ctpE	PROBABLE METAL CATION TRANSPORTER ATPASE P-TYPE CTPE	30	22	-0.02	0.9387	1	-0.26	0.4053	0.92019	0.41	0.171	0.94763	-0.1	0.7435	1	0.27	0.3924	0.98147	-0.03	0.9338	1	-0.04	0.9117	1	-1.23	0.022	0.70689	0.29	0.3301	1	-0.12	0.6877	1	-0.08	0.808	1	-0.42	0.1876	0.73892	0.34	0.3545	1	0.04	0.8843	1	-0.1	0.7521	1
Rv0909	-	hypothetical protein Rv0909	2	2	NA	NA	NA	NA	NA	NA	NA	NA	NA	NA	NA	NA	NA	NA	NA	NA	NA	NA	NA	NA	NA	NA	NA	NA	NA	NA	NA	NA	NA	NA	NA	NA	NA	NA	NA	NA	NA	NA	NA	NA	NA	NA	NA	NA	NA
Rv0910	-	hypothetical protein Rv0910	7	5	0.99	0.109	1	-0.24	0.7334	1	-1.48	0.1462	0.88882	0.01	0.993	1	-2.06	0.0745	0.59214	-0.49	0.5867	1	-1.27	0.3695	1	0.84	0.3256	1	0.3	0.6797	1	-0.23	0.762	1	-0.45	0.5888	1	-0.91	0.3314	0.85529	0.47	0.498	1	-1.9	0.0927	0.81113	-1.68	0.1113	0.90262
Rv0911	-	hypothetical protein Rv0911	15	14	-0.72	0.0436	0.69033	-0.42	0.2029	0.76268	-0.23	0.5335	1	0.15	0.6422	1	-0.34	0.295	0.92449	-0.13	0.71	1	0.17	0.6552	1	0.41	0.3189	1	-0.03	0.9345	1	0.12	0.6974	1	0.05	0.8689	1	0.06	0.8847	1	-0.41	0.2538	1	-0.27	0.3905	1	-0.5	0.1511	1
Rv0912	-	PROBABLE CONSERVED TRANSMEMBRANE PROTEIN	4	3	NA	NA	NA	NA	NA	NA	NA	NA	NA	NA	NA	NA	NA	NA	NA	NA	NA	NA	NA	NA	NA	NA	NA	NA	NA	NA	NA	NA	NA	NA	NA	NA	NA	NA	NA	NA	NA	NA	NA	NA	NA	NA	NA	NA	NA
Rv0913c	-	POSSIBLE DIOXYGENASE	41	28	-0.11	0.7177	1	-0.41	0.2114	0.7675	0.36	0.2758	1	-0.04	0.8958	1	-0.01	0.9672	1	0.19	0.5499	1	-0.01	0.981	1	0.58	0.0907	1	-0.02	0.9509	1	-0.16	0.6009	1	0.18	0.5852	1	0.11	0.7498	1	-0.02	0.9392	1	0.12	0.6978	1	-0.12	0.6839	1
Rv0914c	-	acetyl-CoA acetyltransferase	16	14	0.23	0.513	1	-0.12	0.7394	1	0.11	0.7787	1	-0.18	0.6318	1	-0.34	0.359	0.95558	-0.21	0.5596	1	-0.46	0.379	1	-0.12	0.7969	1	-0.36	0.3438	1	-0.31	0.4146	1	-0.4	0.3095	1	-0.44	0.2528	0.81299	-0.06	0.8767	1	-0.63	0.108	0.86012	-0.12	0.7531	1
Rv0915c	PPE14	PPE FAMILY PROTEIN	20	16	0.38	0.2432	1	0.22	0.4767	0.96218	0.12	0.7158	1	0.04	0.8971	1	-0.06	0.8683	1	0.12	0.7068	1	-0.3	0.4965	1	-0.05	0.9189	1	-0.25	0.4604	1	0.18	0.5696	1	-0.04	0.8998	1	0.1	0.7563	1	-0.21	0.5597	1	-0.34	0.3156	1	0.09	0.7694	1
Rv0916c	PE7	PE FAMILY PROTEIN	6	4	-0.19	0.8337	1	0.08	0.9233	1	0.15	0.8623	1	0.03	0.9694	1	1.5	0.0224	0.336	-0.26	0.7739	1	-1.88	0.3513	1	-2.31	0.2891	1	1.04	0.2834	1	0.66	0.3214	1	-1.05	0.339	1	0.96	0.1901	0.74311	-0.88	0.4099	1	0.42	0.6378	1	-0.05	0.9483	1
Rv0917	betP	POSSIBLE GLYCINE BETAINE TRANSPORT INTEGRAL MEMBRANE PROTEIN BETP	43	34	0.03	0.8819	1	0.36	0.0443	0.38762	0.14	0.4962	1	0.09	0.6576	1	0.3	0.1083	0.66745	0.26	0.1614	1	0.07	0.7731	1	-0.37	0.1881	1	0.28	0.1428	0.87342	0.23	0.189	0.94413	0.07	0.7402	1	-0.24	0.2526	0.81299	0.11	0.5647	1	0.25	0.1821	1	0.33	0.0644	0.7211
Rv0918	-	hypothetical protein Rv0918	8	8	0.2	0.6731	1	-0.13	0.7506	1	-0.97	0.0605	0.61424	-0.6	0.1917	1	-0.15	0.7104	1	0.08	0.8429	1	-0.58	0.3496	1	0.27	0.598	1	-0.77	0.127	0.84663	0.08	0.8348	1	-0.34	0.4522	1	-0.24	0.5508	0.96998	0.47	0.2872	1	-0.29	0.4968	1	-0.65	0.1496	1
Rv0919	-	hypothetical protein Rv0919	10	10	0.28	0.3756	1	-0.18	0.5921	0.99641	-0.19	0.5841	1	-0.01	0.9846	1	0.46	0.1188	0.67711	-0.14	0.6993	1	-0.13	0.7713	1	-0.69	0.2068	1	0.02	0.9626	1	-0.11	0.7616	1	0.13	0.6897	1	-0.61	0.1067	0.58725	-0.22	0.533	1	0	0.9909	1	0.17	0.5787	1
Rv0920c	-	PROBABLE TRANSPOSASE	22	18	-0.11	0.7485	1	-0.5	0.1681	0.71051	0.37	0.3258	1	-0.22	0.5242	1	-0.6	0.1277	0.69377	-0.26	0.4609	1	0.34	0.406	1	-0.28	0.5641	1	-0.05	0.8703	1	-0.32	0.3525	1	-0.16	0.6484	1	-0.48	0.2069	0.76731	0.01	0.9821	1	-0.36	0.3259	1	0.1	0.7801	1
Rv0921	-	POSSIBLE RESOLVASE	7	6	-0.34	0.3642	1	-0.17	0.6335	1	0.36	0.2167	1	-0.03	0.9289	1	0.16	0.5985	1	-0.39	0.2487	1	0.17	0.6802	1	-0.62	0.2306	1	-0.22	0.5325	1	-0.15	0.6572	1	-0.09	0.8015	1	-0.26	0.4733	0.93271	-0.36	0.3293	1	0.01	0.9808	1	-0.09	0.7854	1
Rv0922	-	POSSIBLE TRANSPOSASE	18	16	NA	NA	NA	NA	NA	NA	NA	NA	NA	NA	NA	NA	NA	NA	NA	NA	NA	NA	NA	NA	NA	NA	NA	NA	NA	NA	NA	NA	NA	NA	NA	NA	NA	NA	NA	NA	NA	NA	NA	NA	NA	NA	NA	NA	NA
Rv0923c	-	hypothetical protein Rv0923c	22	19	-0.14	0.6506	1	0.26	0.3967	0.91493	0.39	0.197	0.99131	0.32	0.3028	1	0.15	0.6066	1	0.26	0.3904	1	0	0.9935	1	0.54	0.0982	1	0.02	0.9555	1	0.23	0.4003	1	0.25	0.3607	1	0.48	0.0778	0.51459	0.25	0.3543	1	0.05	0.8574	1	0.2	0.4811	1
Rv0924c	mntH	manganese transport protein MntH	20	14	0.68	0.0232	0.48836	1.37	0.0002	0.00917	0.45	0.2342	1	0.87	0.0064	0.18415	0.76	0.0302	0.38745	1.09	0.0006	0.0252	1.16	0.0028	0.18019	0.15	0.7057	1	1.32	0	0	1.33	0.0001	0.00554	1.19	0.0008	0.03508	1.93	0	0	2.23	0	0	1.38	0.0003	0.01376	1.51	0.0001	0.00713
Rv0925c	-	hypothetical protein Rv0925c	17	13	0.11	0.7729	1	0.17	0.646	1	-0.15	0.7274	1	0.13	0.7296	1	-0.01	0.9861	1	-0.08	0.8294	1	0.07	0.8776	1	0.79	0.0628	1	0.08	0.8348	1	0.17	0.6432	1	0.08	0.8273	1	-0.17	0.6581	1	-0.41	0.328	1	-0.05	0.9036	1	0.01	0.9825	1
Rv0926c	-	hypothetical protein Rv0926c	21	18	-0.49	0.1519	1	-0.6	0.0905	0.54436	-0.34	0.3346	1	-0.12	0.7204	1	-0.06	0.8709	1	-0.26	0.4419	1	-0.32	0.4768	1	-0.75	0.129	1	-0.04	0.8905	1	-0.45	0.1715	0.9136	-0.43	0.2523	1	-0.16	0.641	1	-0.49	0.161	0.91827	-0.14	0.6745	1	-0.11	0.7428	1
Rv0927c	-	short chain dehydrogenase	6	6	-0.01	0.9867	1	-0.16	0.7593	1	0.43	0.3929	1	-0.15	0.7583	1	-1.06	0.0718	0.58585	-0.18	0.7096	1	-0.27	0.675	1	0.5	0.3275	1	-0.13	0.8118	1	-0.42	0.4291	1	-0.15	0.7682	1	0.73	0.1442	0.67689	0.03	0.9459	1	-0.41	0.4125	1	-0.25	0.6095	1
Rv0928	pstS3	PERIPLASMIC PHOSPHATE-BINDING LIPOPROTEIN PSTS3 (PBP-3) (PSTS3) (PHOS1)	22	18	1.24	0	0	2.25	0	0	1.92	0	0	1.67	0	0	1.43	0	0	2.08	0	0	2.19	0	0	1.06	0.0049	0.32585	2.39	0	0	2.03	0	0	1.9	0	0	3.1	0	0	3.61	0	0	2.17	0	0	1.8	0	0
Rv0929	pstC2	PHOSPHATE-TRANSPORT INTEGRAL MEMBRANE ABC TRANSPORTER PSTC2	17	15	1.24	0	0	2.3	0	0	1.93	0	0	1.83	0	0	1.39	0	0	1.83	0	0	2.08	0	0	0.78	0.0639	1	2.11	0	0	2.01	0	0	1.85	0	0	3.04	0	0	3.77	0	0	2.14	0	0	1.91	0	0
Rv0930	pstA1	PROBABLE PHOSPHATE-TRANSPORT INTEGRAL MEMBRANE ABC TRANSPORTER PSTA1	16	12	1.04	0.0002	0.01663	2.07	0	0	1.6	0	0	1.41	0	0	1.19	0	0	1.7	0	0	1.75	0	0	0.98	0.0059	0.36217	1.99	0	0	1.88	0	0	1.74	0	0	3.01	0	0	3.62	0	0	1.99	0	0	1.52	0	0
Rv0931c	pknD	TRANSMEMBRANE SERINE/THREONINE-PROTEIN KINASE D PKND (PROTEIN KINASE D) (STPK D)	46	43	NA	NA	NA	NA	NA	NA	NA	NA	NA	NA	NA	NA	NA	NA	NA	NA	NA	NA	NA	NA	NA	NA	NA	NA	NA	NA	NA	NA	NA	NA	NA	NA	NA	NA	NA	NA	NA	NA	NA	NA	NA	NA	NA	NA	NA
Rv0932c	pstS2	PERIPLASMIC PHOSPHATE-BINDING LIPOPROTEIN PSTS2 (PBP-2) (PSTS2)	25	25	NA	NA	NA	NA	NA	NA	NA	NA	NA	NA	NA	NA	NA	NA	NA	NA	NA	NA	NA	NA	NA	NA	NA	NA	NA	NA	NA	NA	NA	NA	NA	NA	NA	NA	NA	NA	NA	NA	NA	NA	NA	NA	NA	NA	NA
Rv0933	pstB	PHOSPHATE-TRANSPORT ATP-BINDING PROTEIN ABC TRANSPORTER PSTB	12	10	0.59	0.1214	1	-0.12	0.746	1	0.7	0.0922	0.72524	-0.37	0.3318	1	-0.16	0.6894	1	0.36	0.2606	1	0.1	0.807	1	-0.58	0.2934	1	-0.64	0.1034	0.8139	0.05	0.8778	1	0.28	0.4455	1	0.23	0.5373	0.96546	0.08	0.8381	1	0.2	0.5801	1	-0.25	0.5069	1
Rv0934	pstS1	PERIPLASMIC PHOSPHATE-BINDING LIPOPROTEIN PSTS1 (PBP-1) (PSTS1)	21	19	NA	NA	NA	NA	NA	NA	NA	NA	NA	NA	NA	NA	NA	NA	NA	NA	NA	NA	NA	NA	NA	NA	NA	NA	NA	NA	NA	NA	NA	NA	NA	NA	NA	NA	NA	NA	NA	NA	NA	NA	NA	NA	NA	NA	NA
Rv0935	pstC1	PHOSPHATE-TRANSPORT INTEGRAL MEMBRANE ABC TRANSPORTER PSTC1	12	11	0.18	0.5373	1	-0.08	0.7675	1	-0.01	0.9599	1	-0.06	0.8345	1	0.1	0.6928	1	0.13	0.6302	1	-0.02	0.9593	1	-0.1	0.7776	1	-0.29	0.2909	1	-0.21	0.4386	1	0	0.991	1	-0.33	0.249	0.81202	-0.33	0.2821	1	-0.04	0.8944	1	0.05	0.8356	1
Rv0936	pstA2	PHOSPHATE-TRANSPORT INTEGRAL MEMBRANE ABC TRANSPORTER PSTA2	20	17	0.18	0.5977	1	-0.47	0.2258	0.78275	0.15	0.7132	1	0.1	0.7782	1	0.18	0.6308	1	0.01	0.9662	1	0.06	0.8902	1	-0.04	0.9348	1	-0.09	0.8139	1	-0.47	0.2205	0.98787	-0.75	0.0718	0.73269	0.02	0.9611	1	-0.4	0.317	1	-0.42	0.2777	1	-0.27	0.4595	1
Rv0937c	-	hypothetical protein Rv0937c	12	6	-0.01	0.9842	1	-0.07	0.9174	1	1.55	0.0201	0.34127	0.36	0.55	1	0.07	0.9196	1	0.07	0.9152	1	0.35	0.6566	1	0.51	0.5707	1	-0.24	0.7339	1	0.18	0.7968	1	-0.11	0.8701	1	-0.18	0.7896	1	-0.15	0.835	1	-0.49	0.4789	1	0.04	0.9504	1
Rv0938	-	ATP-dependent DNA ligase	43	19	0.17	0.6175	1	0.54	0.0968	0.56632	0.4	0.25	1	0.2	0.5547	1	-0.14	0.7074	1	0.38	0.2493	1	0.28	0.4956	1	0.51	0.2593	1	0.26	0.4596	1	0.55	0.0806	0.71784	0.54	0.1072	0.83054	0.13	0.7314	1	0.42	0.2058	0.9834	0.26	0.4434	1	0.36	0.2797	1
Rv0939	-	POSSIBLE BIFUNCTIONAL ENZYME: 2-HYDROXYHEPTA-2,4-DIENE-1,7-DIOATE ISOMERASE (HHDD ISOMERASE) + CYCLASE/DEHYDRASE	30	24	0.29	0.3136	1	0.42	0.149	0.67939	0.04	0.9044	1	0.03	0.9171	1	-0.23	0.507	1	0.65	0.0289	0.41779	0.07	0.8502	1	0.37	0.3387	1	0.28	0.4119	1	0.35	0.2474	1	0.45	0.1603	0.95178	-0.04	0.8909	1	0.44	0.1991	0.9756	0.6	0.048	0.56663	0.13	0.6589	1
Rv0940c	-	POSSIBLE OXIDOREDUCTASE	16	10	-0.31	0.5532	1	0.04	0.9425	1	-0.35	0.5335	1	0.02	0.9682	1	-0.11	0.8123	1	0.24	0.6299	1	0.27	0.6806	1	-0.22	0.7559	1	0.08	0.874	1	0.14	0.7685	1	0.61	0.206	1	0.31	0.5423	0.96849	0.55	0.5105	1	0.49	0.2932	1	0.1	0.8611	1
Rv0941c	-	hypothetical protein Rv0941c	9	8	0.09	0.7766	1	0.5	0.1193	0.62061	0.52	0.1194	0.81159	0.24	0.4734	1	0.14	0.6807	1	0.52	0.1269	0.91026	0.6	0.0879	1	0.8	0.0418	0.84435	0.58	0.0672	0.69147	0.49	0.1043	0.76579	0.07	0.8268	1	0.52	0.0736	0.50061	0.15	0.6976	1	0.5	0.0683	0.71153	0.29	0.3507	1
Rv0942	-	hypothetical protein Rv0942	7	5	0.08	0.8529	1	-0.68	0.1677	0.70957	0.19	0.6721	1	0.12	0.7888	1	-0.31	0.4864	1	-0.34	0.4867	1	0.22	0.6875	1	-0.42	0.5017	1	-0.44	0.3607	1	-0.54	0.2405	1	-0.58	0.228	1	-0.73	0.1528	0.68939	-0.65	0.1981	0.9756	-0.09	0.8312	1	-0.12	0.8057	1
Rv0943c	-	PROBABLE MONOOXYGENASE	17	14	-0.27	0.4186	1	-0.19	0.5625	0.99641	0.11	0.7397	1	0	0.9879	1	0.06	0.8654	1	0.35	0.2151	1	-0.13	0.7482	1	0.37	0.3454	1	0.13	0.6921	1	-0.2	0.5116	1	0.31	0.3013	1	0.15	0.6284	0.99893	0.34	0.3209	1	0.18	0.5656	1	-0.02	0.9496	1
Rv0944	-	POSSIBLE FORMAMIDOPYRIMIDINE-DNA GLYCOSYLASE (FAPY-DNA GLYCOSYLASE)	8	7	0.04	0.9377	1	0.84	0.049	0.40393	-0.89	0.1075	0.76736	0.08	0.8389	1	0.75	0.0552	0.5122	0.35	0.4179	1	0.3	0.5718	1	0	0.995	1	-0.04	0.9259	1	0.52	0.1886	0.94413	0.38	0.3619	1	0.63	0.2511	0.81299	0.11	0.822	1	0.17	0.697	1	0.01	0.9844	1
Rv0945	-	short chain dehydrogenase	8	6	0.43	0.6561	1	1.88	0.0211	0.25512	1.1	0.3272	1	1.48	0.1132	1	1.6	0.119	0.67711	1.16	0.2844	1	1.58	0.1005	1	1.12	0.3886	1	0.39	0.751	1	0.84	0.33	1	1.4	0.1405	0.9032	0.48	0.6536	1	0.52	0.6221	1	1.56	0.0921	0.81113	1.46	0.1412	1
Rv0946c	pgi	glucose-6-phosphate isomerase	20	1	NA	NA	NA	NA	NA	NA	NA	NA	NA	NA	NA	NA	NA	NA	NA	NA	NA	NA	NA	NA	NA	NA	NA	NA	NA	NA	NA	NA	NA	NA	NA	NA	NA	NA	NA	NA	NA	NA	NA	NA	NA	NA	NA	NA	NA
Rv0948c	-	hypothetical protein Rv0948c	7	2	NA	NA	NA	NA	NA	NA	NA	NA	NA	NA	NA	NA	NA	NA	NA	NA	NA	NA	NA	NA	NA	NA	NA	NA	NA	NA	NA	NA	NA	NA	NA	NA	NA	NA	NA	NA	NA	NA	NA	NA	NA	NA	NA	NA	NA
Rv0949	uvrD1	PROBABLE ATP-DEPENDENT DNA HELICASE II UVRD1	45	9	-0.15	0.897	1	1.59	0.0347	0.34061	0.99	0.2913	1	0.69	0.4351	1	0.76	0.4176	0.98979	0.7	0.4195	1	0.78	0.547	1	-1.54	0.5314	1	0.58	0.4736	1	1.58	0.0366	0.47469	1.03	0.2018	1	0.61	0.4492	0.91937	1.34	0.2669	1	1.09	0.2256	1	1.37	0.0693	0.74238
Rv0950c	-	hypothetical protein Rv0950c	21	15	-0.38	0.4998	1	-0.11	0.7943	1	-0.08	0.8641	1	-0.28	0.54	1	-0.01	0.9723	1	-0.62	0.2087	1	-0.26	0.6599	1	0.73	0.1213	1	-0.51	0.2824	1	-0.06	0.8881	1	-0.68	0.166	0.96692	-0.36	0.4899	0.9477	-0.77	0.1237	0.81045	-0.72	0.1464	0.97519	-0.97	0.0663	0.72875
Rv0951	sucC	succinyl-CoA synthetase subunit beta	16	0	NA	NA	NA	NA	NA	NA	NA	NA	NA	NA	NA	NA	NA	NA	NA	NA	NA	NA	NA	NA	NA	NA	NA	NA	NA	NA	NA	NA	NA	NA	NA	NA	NA	NA	NA	NA	NA	NA	NA	NA	NA	NA	NA	NA	NA
Rv0952	sucD	succinyl-CoA synthetase subunit alpha	11	0	NA	NA	NA	NA	NA	NA	NA	NA	NA	NA	NA	NA	NA	NA	NA	NA	NA	NA	NA	NA	NA	NA	NA	NA	NA	NA	NA	NA	NA	NA	NA	NA	NA	NA	NA	NA	NA	NA	NA	NA	NA	NA	NA	NA	NA
Rv0953c	-	POSSIBLE OXIDOREDUCTASE	14	13	0.58	0.1466	1	-0.33	0.4491	0.93873	0.03	0.9544	1	-0.08	0.8419	1	-0.87	0.0627	0.55158	0.36	0.3524	1	0.03	0.9572	1	0.4	0.4105	1	0.18	0.6431	1	0.59	0.0888	0.72871	0.41	0.281	1	0.4	0.3687	0.87618	0.17	0.6478	1	-0.14	0.7281	1	-0.07	0.868	1
Rv0954	-	PROBABLE CONSERVED TRANSMEMBRANE PROTEIN	28	20	-0.31	0.4216	1	-0.87	0.035	0.34061	-0.01	0.9743	1	-0.77	0.0469	0.66124	0.43	0.2199	0.86779	-0.66	0.0847	0.77426	-1.33	0.0228	0.7083	0.11	0.8094	1	-0.5	0.1657	0.91753	-1.41	0.0015	0.04946	-1.15	0.0035	0.11172	-0.52	0.1835	0.7329	-0.75	0.0682	0.59719	-0.04	0.917	1	-1.33	0.0014	0.05642
Rv0955	-	PROBABLE CONSERVED INTEGRAL MEMBRANE PROTEIN	18	12	-0.39	0.6448	1	-1.61	0.1303	0.64794	-0.31	0.6983	1	-0.07	0.9381	1	-0.75	0.4285	0.99362	-1.12	0.239	1	0.24	0.7905	1	-2.78	0.1025	1	-1.63	0.1249	0.84645	-1.55	0.1506	0.87524	-0.12	0.9323	1	-2.97	0.0323	0.33649	-0.6	0.5233	1	-0.55	0.5302	1	0.13	0.8961	1
Rv0956	purN	phosphoribosylglycinamide formyltransferase	15	2	NA	NA	NA	NA	NA	NA	NA	NA	NA	NA	NA	NA	NA	NA	NA	NA	NA	NA	NA	NA	NA	NA	NA	NA	NA	NA	NA	NA	NA	NA	NA	NA	NA	NA	NA	NA	NA	NA	NA	NA	NA	NA	NA	NA	NA
Rv0957	purH	bifunctional phosphoribosylaminoimidazolecarboxamide formyltransferase/IMP cyclohydrolase	25	2	NA	NA	NA	NA	NA	NA	NA	NA	NA	NA	NA	NA	NA	NA	NA	NA	NA	NA	NA	NA	NA	NA	NA	NA	NA	NA	NA	NA	NA	NA	NA	NA	NA	NA	NA	NA	NA	NA	NA	NA	NA	NA	NA	NA	NA
Rv0958	-	POSSIBLE MAGNESIUM CHELATASE	15	11	-0.28	0.4988	1	0.02	0.9677	1	0.02	0.9534	1	-0.06	0.8707	1	0.07	0.8595	1	-0.26	0.5284	1	-0.07	0.8916	1	-0.25	0.6465	1	-0.21	0.5906	1	0.02	0.9601	1	-0.1	0.8029	1	-0.27	0.5135	0.95429	-0.09	0.8425	1	-0.09	0.8267	1	0.1	0.8034	1
Rv0959	-	hypothetical protein Rv0959	20	14	0.3	0.4895	1	0.25	0.5767	0.99641	0.39	0.4201	1	-0.55	0.2319	1	-0.31	0.4794	1	0.6	0.0946	0.80906	-0.2	0.7233	1	0.05	0.9297	1	-0.31	0.463	1	0.43	0.2808	1	0.5	0.2016	1	0.71	0.0642	0.47088	0.17	0.6855	1	-0.01	0.9818	1	0.3	0.4345	1
Rv0960	-	hypothetical protein Rv0960	6	4	0.18	0.7318	1	-0.19	0.7411	1	-0.36	0.5172	1	0.09	0.8976	1	0.9	0.0496	0.48865	0.08	0.8808	1	-0.07	0.9241	1	-0.61	0.4386	1	-0.62	0.293	1	0.11	0.8439	1	0.65	0.2043	1	0.4	0.5121	0.95429	0.37	0.4419	1	0.19	0.7053	1	0.11	0.8394	1
Rv0961	-	PROBABLE INTEGRAL MEMBRANE PROTEIN	7	6	0.57	0.3985	1	1.04	0.0551	0.42856	0.29	0.6597	1	-0.19	0.7751	1	0.05	0.938	1	0.23	0.7408	1	0.58	0.4894	1	1.03	0.1299	1	0.29	0.6807	1	0.17	0.8034	1	1.02	0.0927	0.78363	0.58	0.4349	0.91612	0.08	0.8947	1	0.66	0.2915	1	0.48	0.4481	1
Rv0962c	lprP	POSSIBLE LIPOPROTEIN LPRP	15	15	-0.07	0.8241	1	0.16	0.5904	0.99641	0.49	0.1334	0.85446	-0.25	0.4285	1	0.02	0.9373	1	0.24	0.4354	1	0.41	0.2331	1	0.22	0.5674	1	0.11	0.7176	1	0.11	0.7101	1	0	0.9918	1	-0.06	0.8323	1	-0.24	0.4685	1	0.15	0.6411	1	0.14	0.655	1
Rv0963c	-	hypothetical protein Rv0963c	11	10	0.05	0.8949	1	-0.33	0.4354	0.93607	-0.35	0.4007	1	-0.22	0.5871	1	-0.42	0.3734	0.96933	0.05	0.8895	1	0.17	0.7322	1	-0.59	0.3581	1	0.05	0.9036	1	-0.12	0.7572	1	0.27	0.5172	1	-0.27	0.5117	0.95429	-0.35	0.4107	1	-0.03	0.9396	1	-0.45	0.2935	1
Rv0964c	-	hypothetical protein Rv0964c	5	5	0.21	0.686	1	-0.97	0.0893	0.53986	-1.23	0.0427	0.54114	-0.28	0.5357	1	0.55	0.3412	0.94257	0.07	0.886	1	0.04	0.9476	1	0.04	0.9489	1	-0.71	0.171	0.91904	-0.19	0.6846	1	-0.08	0.875	1	-0.23	0.6415	1	-0.5	0.3177	1	-0.73	0.1922	1	-0.32	0.551	1
Rv0965c	-	hypothetical protein Rv0965c	7	6	0.78	0.0963	1	0.22	0.6577	1	-0.23	0.6713	1	0.24	0.6701	1	-1.36	0.0407	0.44601	0.15	0.7628	1	0.63	0.2815	1	0.3	0.6145	1	0.35	0.5035	1	0.28	0.5697	1	0.42	0.402	1	0.32	0.507	0.95137	0.23	0.6387	1	0.66	0.2033	1	0.29	0.5526	1
Rv0966c	-	hypothetical protein Rv0966c	10	10	-0.46	0.2645	1	-0.28	0.4709	0.96009	-0.34	0.4333	1	-0.1	0.7883	1	-0.4	0.3188	0.92993	-0.83	0.0563	0.65112	-0.78	0.1767	1	-1.03	0.0933	1	-0.8	0.0728	0.71063	-0.17	0.6577	1	-0.1	0.8017	1	-0.36	0.3491	0.86786	-0.14	0.7391	1	-0.56	0.151	0.97884	-0.32	0.4191	1
Rv0967	-	hypothetical protein Rv0967	1	1	NA	NA	NA	NA	NA	NA	NA	NA	NA	NA	NA	NA	NA	NA	NA	NA	NA	NA	NA	NA	NA	NA	NA	NA	NA	NA	NA	NA	NA	NA	NA	NA	NA	NA	NA	NA	NA	NA	NA	NA	NA	NA	NA	NA	NA
Rv0968	-	hypothetical protein Rv0968	6	5	0.16	0.7459	1	0.09	0.8453	1	0.78	0.0833	0.69243	0.1	0.8239	1	-0.12	0.7697	1	0.14	0.7042	1	0.37	0.4372	1	0.59	0.2073	1	-0.35	0.4253	1	-0.02	0.9715	1	-0.24	0.5756	1	0.59	0.1941	0.74755	-0.71	0.1468	0.88008	-0.24	0.56	1	-0.06	0.884	1
Rv0969	ctpV	PROBABLE METAL CATION TRANSPORTER P-TYPE ATPASE CTPV	21	19	0.27	0.3342	1	-0.35	0.2451	0.80822	0.28	0.349	1	0.13	0.6711	1	-0.43	0.1596	0.76539	0.08	0.7892	1	0.11	0.7535	1	-0.66	0.1535	1	-0.1	0.7463	1	-0.06	0.8323	1	-0.12	0.7037	1	0.38	0.1929	0.74547	-0.2	0.5272	1	-0.34	0.2594	1	-0.1	0.7368	1
Rv0970	-	PROBABLE CONSERVED INTEGRAL MEMBRANE PROTEIN	12	9	0.06	0.884	1	-0.41	0.2999	0.85013	-0.09	0.8269	1	-0.08	0.8417	1	-0.02	0.9502	1	-0.1	0.789	1	-0.02	0.9592	1	-1.03	0.101	1	0.39	0.2937	1	-0.3	0.4216	1	-0.3	0.4403	1	-0.73	0.072	0.49962	-0.36	0.4061	1	-0.05	0.9109	1	-0.23	0.5274	1
Rv0971c	echA7	enoyl-CoA hydratase	7	5	-0.09	0.8568	1	-0.22	0.7013	1	0.19	0.7529	1	0	0.9979	1	-0.09	0.8687	1	0.12	0.8296	1	-0.46	0.5762	1	-0.25	0.7511	1	-0.29	0.6324	1	-0.78	0.2337	0.99942	0.33	0.5177	1	-0.56	0.3781	0.88255	-0.09	0.8707	1	-0.28	0.6295	1	0.25	0.6293	1
Rv0972c	fadE12	PROBABLE ACYL-CoA DEHYDROGENASE FADE12	18	10	0	0.9965	1	0.68	0.1094	0.59686	0.31	0.5217	1	0.84	0.049	0.66955	0.39	0.3634	0.96167	0.69	0.1161	0.88236	0.42	0.4027	1	0.23	0.7214	1	-0.05	0.9116	1	0.34	0.4	1	-0.62	0.2382	1	1.08	0.0076	0.1391	-0.26	0.6089	1	0.1	0.8151	1	0.31	0.4929	1
Rv0973c	accA2	PROBABLE ACETYL-/PROPIONYL-COENZYME A CARBOXYLASE ALPHA CHAIN (ALPHA SUBUNIT) ACCA2: BIOTIN CARBOXYLASE + BIOTIN CARBOXYL CARRIER PROTEIN (BCCP)	25	13	-1.02	0.0552	0.7866	0.63	0.1304	0.64794	0.12	0.8083	1	0.42	0.3881	1	-0.24	0.619	1	0.07	0.8876	1	0.22	0.692	1	-1.57	0.0718	1	0.53	0.2098	0.97319	0.82	0.0607	0.61784	-0.09	0.859	1	0.12	0.8059	1	-0.38	0.4364	1	0.47	0.283	1	0.81	0.0807	0.78638
Rv0974c	accD2	PROBABLE ACETYL-/PROPIONYL-CoA CARBOXYLASE (BETA SUBUNIT) ACCD2	20	6	-0.87	0.2777	1	-1.03	0.2197	0.77587	1.18	0.0914	0.72215	-0.6	0.4162	1	-0.56	0.4668	1	-0.25	0.7224	1	-0.49	0.6354	1	0.61	0.5259	1	0.41	0.5458	1	-1.23	0.1465	0.86775	-0.33	0.6897	1	-0.65	0.4128	0.89857	-0.78	0.3215	1	0.56	0.4612	1	-0.33	0.6468	1
Rv0975c	fadE13	PROBABLE ACYL-CoA DEHYDROGENASE FADE13	20	14	0.06	0.8473	1	0.19	0.5326	0.98613	0.12	0.7015	1	0.21	0.4891	1	-0.38	0.2706	0.91171	0.1	0.7558	1	0.43	0.2231	1	0.58	0.116	1	-0.11	0.7375	1	0.07	0.8086	1	0.14	0.6615	1	0.07	0.8274	1	-0.25	0.4703	1	0.22	0.4762	1	0.25	0.4144	1
Rv0976c	-	hypothetical protein Rv0976c	20	17	0.02	0.9608	1	-0.01	0.971	1	0.59	0.0605	0.61424	-0.26	0.4738	1	0	0.9989	1	-0.02	0.9608	1	-0.39	0.4454	1	0.1	0.8229	1	0.14	0.7229	1	0.08	0.8169	1	-0.2	0.5833	1	0.18	0.6191	0.99541	0.06	0.8898	1	-0.15	0.6876	1	-0.07	0.8495	1
Rv0977	PE_PGRS16	PE-PGRS FAMILY PROTEIN	31	22	NA	NA	NA	NA	NA	NA	NA	NA	NA	NA	NA	NA	NA	NA	NA	NA	NA	NA	NA	NA	NA	NA	NA	NA	NA	NA	NA	NA	NA	NA	NA	NA	NA	NA	NA	NA	NA	NA	NA	NA	NA	NA	NA	NA	NA
Rv0978c	PE_PGRS17	PE-PGRS FAMILY PROTEIN	10	9	NA	NA	NA	NA	NA	NA	NA	NA	NA	NA	NA	NA	NA	NA	NA	NA	NA	NA	NA	NA	NA	NA	NA	NA	NA	NA	NA	NA	NA	NA	NA	NA	NA	NA	NA	NA	NA	NA	NA	NA	NA	NA	NA	NA	NA
Rv0979A	rpmF	50S ribosomal protein L32	2	1	NA	NA	NA	NA	NA	NA	NA	NA	NA	NA	NA	NA	NA	NA	NA	NA	NA	NA	NA	NA	NA	NA	NA	NA	NA	NA	NA	NA	NA	NA	NA	NA	NA	NA	NA	NA	NA	NA	NA	NA	NA	NA	NA	NA	NA
Rv0979c	-	hypothetical protein Rv0979c	1	0	NA	NA	NA	NA	NA	NA	NA	NA	NA	NA	NA	NA	NA	NA	NA	NA	NA	NA	NA	NA	NA	NA	NA	NA	NA	NA	NA	NA	NA	NA	NA	NA	NA	NA	NA	NA	NA	NA	NA	NA	NA	NA	NA	NA	NA
Rv0980c	PE_PGRS18	PE-PGRS FAMILY PROTEIN	17	14	NA	NA	NA	NA	NA	NA	NA	NA	NA	NA	NA	NA	NA	NA	NA	NA	NA	NA	NA	NA	NA	NA	NA	NA	NA	NA	NA	NA	NA	NA	NA	NA	NA	NA	NA	NA	NA	NA	NA	NA	NA	NA	NA	NA	NA
Rv0981	mprA	MYCOBACTERIAL PERSISTENCE REGULATOR MRPA (TWO COMPONENT RESPONSE TRANSCRIPTIONAL REGULATORY PROTEIN)	11	10	0.08	0.7865	1	-0.34	0.3186	0.8608	-0.3	0.393	1	0.02	0.9465	1	0	0.9922	1	-0.48	0.1433	0.9511	-0.28	0.4783	1	0.49	0.1613	1	-0.39	0.2013	0.96445	-0.37	0.2779	1	-0.07	0.8485	1	-0.77	0.0318	0.3339	-0.3	0.3325	1	-0.38	0.2355	1	-0.36	0.2944	1
Rv0982	mprB	PROBABLE TWO COMPONENT SENSOR KINASE MPRB	22	1	NA	NA	NA	NA	NA	NA	NA	NA	NA	NA	NA	NA	NA	NA	NA	NA	NA	NA	NA	NA	NA	NA	NA	NA	NA	NA	NA	NA	NA	NA	NA	NA	NA	NA	NA	NA	NA	NA	NA	NA	NA	NA	NA	NA	NA
Rv0983	pepD	PROBABLE SERINE PROTEASE PEPD (SERINE PROTEINASE) (MTB32B)	19	14	-0.59	0.2457	1	-0.66	0.2326	0.79054	0.46	0.3052	1	0.13	0.7748	1	0	0.9951	1	-0.23	0.6378	1	-0.09	0.8784	1	-0.92	0.2063	1	0.05	0.924	1	-0.38	0.4313	1	-0.35	0.4907	1	-0.73	0.1673	0.70863	-0.56	0.3046	1	-0.5	0.3338	1	-0.18	0.7176	1
Rv0984	moaB2	POSSIBLE PTERIN-4-ALPHA-CARBINOLAMINE DEHYDRATASE MOAB2 (PHS) (4-ALPHA-HYDROXY-TETRAHYDROPTERIN DEHYDRATASE) (PTERIN-4-A-CARBINOLAMINE DEHYDRATASE) (PHENYLALANINE HYDROXYLASE-STIMULATING PROTEIN) (PHS) (PTERIN CARBINOLAMINE DEHYDRATASE) (PCD)	5	3	NA	NA	NA	NA	NA	NA	NA	NA	NA	NA	NA	NA	NA	NA	NA	NA	NA	NA	NA	NA	NA	NA	NA	NA	NA	NA	NA	NA	NA	NA	NA	NA	NA	NA	NA	NA	NA	NA	NA	NA	NA	NA	NA	NA	NA
Rv0985c	mscL	large-conductance mechanosensitive channel	10	8	0.75	0.0617	0.84022	-0.02	0.9671	1	0.29	0.5211	1	-0.16	0.6873	1	-0.3	0.4614	1	0.52	0.1875	1	0.14	0.7823	1	-0.04	0.9351	1	0.28	0.4505	1	0.59	0.1112	0.77977	-0.03	0.9468	1	-0.29	0.4765	0.93703	0.24	0.6313	1	-0.12	0.7615	1	0.52	0.1735	1
Rv0986	-	PROBABLE ADHESION COMPONENT TRANSPORT ATP-BINDING PROTEIN ABC TRANSPORTER	26	13	0.26	0.6314	1	0.43	0.4125	0.92329	-0.21	0.7163	1	0.09	0.8723	1	-0.35	0.5674	1	-0.11	0.8452	1	0.02	0.9778	1	0.02	0.976	1	-0.1	0.8625	1	0.44	0.3531	1	0.27	0.6264	1	0.01	0.9903	1	-0.31	0.6088	1	0.17	0.75	1	-0.03	0.954	1
Rv0987	-	PROBABLE ADHESION COMPONENT TRANSPORT TRANSMEMBRANE PROTEIN ABC TRANSPORTER	95	39	-0.1	0.73	1	-0.09	0.7511	1	0.28	0.4062	1	-0.41	0.1698	1	-0.61	0.0501	0.4907	-0.31	0.311	1	-0.05	0.8892	1	-0.38	0.353	1	-0.31	0.2971	1	-0.13	0.6205	1	-0.75	0.0243	0.4176	-0.6	0.0577	0.4479	-0.31	0.3078	1	-0.26	0.3842	1	-0.11	0.7116	1
Rv0988	-	POSSIBLE CONSERVED EXPORTED PROTEIN	42	10	-0.59	0.3482	1	-1.14	0.0949	0.56166	-0.02	0.9731	1	-0.42	0.4981	1	-0.39	0.5334	1	-0.31	0.6025	1	0.27	0.6931	1	0.26	0.7374	1	-0.4	0.5103	1	-0.71	0.2478	1	-0.32	0.5879	1	-1.18	0.0958	0.56268	-0.22	0.7244	1	-0.51	0.4001	1	-0.22	0.7103	1
Rv0989c	grcC2	PROBABLE POLYPRENYL-DIPHOSPHATE SYNTHASE GRCC2 (POLYPRENYL PYROPHOSPHATE SYNTHETASE)	19	17	0.33	0.2721	1	0.81	0.0028	0.06611	0.32	0.3059	1	0.34	0.2375	1	0.17	0.5588	1	0.44	0.1248	0.9059	0.58	0.0954	1	0.03	0.9469	1	0.54	0.0667	0.69147	0.49	0.0732	0.68935	0.8	0.0021	0.07687	1.1	0.0024	0.063	0.54	0.0711	0.60954	0.59	0.0248	0.37768	0.62	0.025	0.42996
Rv0990c	-	hypothetical protein Rv0990c	8	5	-0.05	0.9263	1	-0.3	0.6145	1	-0.58	0.3658	1	-0.44	0.4658	1	-0.03	0.958	1	-0.4	0.5295	1	0.03	0.9667	1	0.73	0.2346	1	-0.07	0.9123	1	-0.56	0.3713	1	-0.45	0.4636	1	-0.37	0.5928	0.98307	-0.33	0.5905	1	-0.27	0.6391	1	-0.26	0.6631	1
Rv0991c	-	CONSERVED HYPOTHETICAL SERINE RICH PROTEIN	3	3	NA	NA	NA	NA	NA	NA	NA	NA	NA	NA	NA	NA	NA	NA	NA	NA	NA	NA	NA	NA	NA	NA	NA	NA	NA	NA	NA	NA	NA	NA	NA	NA	NA	NA	NA	NA	NA	NA	NA	NA	NA	NA	NA	NA	NA
Rv0992c	-	hypothetical protein Rv0992c	6	6	0.16	0.7263	1	-0.42	0.4422	0.93607	0.42	0.4211	1	0.06	0.9071	1	-0.28	0.5974	1	-0.48	0.3728	1	-0.59	0.4549	1	-0.69	0.3964	1	-0.46	0.419	1	-0.2	0.6962	1	-0.03	0.9517	1	-0.16	0.7594	1	0.68	0.2498	1	-0.53	0.3311	1	-0.35	0.5036	1
Rv0993	galU	PROBABLE UTP--GLUCOSE-1-PHOSPHATE URIDYLYLTRANSFERASE GALU (UDP-GLUCOSE PYROPHOSPHORYLASE) (UDPGP) (ALPHA-D-GLUCOSYL-1-PHOSPHATE URIDYLYLTRANSFERASE) (URIDINE DIPHOSPHOGLUCOSE PYROPHOSPHORYLASE)	14	0	NA	NA	NA	NA	NA	NA	NA	NA	NA	NA	NA	NA	NA	NA	NA	NA	NA	NA	NA	NA	NA	NA	NA	NA	NA	NA	NA	NA	NA	NA	NA	NA	NA	NA	NA	NA	NA	NA	NA	NA	NA	NA	NA	NA	NA
Rv0994	moeA1	PROBABLE MOLYBDOPTERIN BIOSYNTHESIS PROTEIN MOEA1	14	10	-0.73	0.2488	1	-3.69	0.0039	0.08457	-2.67	0.0099	0.22192	-3.08	0.0045	0.14598	-2.24	0.0158	0.27529	-3.02	0.0068	0.16852	-1.75	0.1165	1	-1.08	0.2633	1	-2.49	0.0122	0.25967	-3	0.0061	0.14751	-2.55	0.0074	0.18339	-2.9	0.0073	0.13423	-2.81	0.0076	0.15631	-0.93	0.1874	1	-3.54	0.0037	0.11356
Rv0995	rimJ	POSSIBLE RIBOSOMAL-PROTEIN-ALANINE ACETYLTRANSFERASE RIMJ (ACETYLATING ENZYME FOR N-TERMINAL OF RIBOSOMAL PROTEIN S5)	5	5	-0.54	0.4734	1	-0.82	0.2632	0.82947	-1.76	0.059	0.60673	-0.06	0.925	1	0.31	0.6953	1	-1.63	0.0791	0.75324	-0.22	0.8113	1	0.58	0.4294	1	-1.21	0.1569	0.90512	-0.54	0.432	1	0.13	0.8573	1	-1.18	0.1559	0.69546	-1.02	0.2225	1	-0.91	0.2463	1	-0.32	0.6408	1
Rv0996	-	PROBABLE CONSERVED TRANSMEMBRANE PROTEIN	17	14	0.49	0.2247	1	0.45	0.203	0.76268	-0.57	0.166	0.93419	-0.04	0.9159	1	-0.15	0.7069	1	0.46	0.1798	1	-0.05	0.9173	1	0.75	0.1812	1	-0.37	0.2858	1	0.74	0.0216	0.34612	0.16	0.6308	1	0.09	0.8415	1	0.69	0.1527	0.89467	-0.54	0.189	1	-0.27	0.4383	1
Rv0997	-	hypothetical protein Rv0997	6	5	0.19	0.7461	1	0.15	0.7872	1	0.53	0.3002	1	0.51	0.3533	1	0.65	0.2151	0.86123	0.21	0.6851	1	-0.33	0.6741	1	0.35	0.5685	1	0.11	0.8474	1	0.13	0.8017	1	0.3	0.6367	1	0.99	0.046	0.39986	0.15	0.7934	1	0.12	0.833	1	0.18	0.7454	1
Rv0998	-	hypothetical protein Rv0998	13	6	1.04	0.1652	1	-3.45	0.0319	0.32223	-0.59	0.4826	1	-3.47	0.031	0.50443	-3.47	0.0287	0.3834	-1.2	0.217	1	-3.48	0.115	1	-1.27	0.3496	1	-1.56	0.135	0.86248	-1.31	0.1799	0.93066	0.36	0.6294	1	0.01	0.988	1	-0.72	0.4128	1	-3.47	0.0295	0.43274	-3.04	0.0324	0.50222
Rv0999	-	hypothetical protein Rv0999	11	11	-1.3	0.0147	0.36889	-1.26	0.0158	0.21084	-0.77	0.1023	0.74831	-1.53	0.0086	0.21446	-0.9	0.0672	0.57012	-0.81	0.116	0.88236	-0.72	0.2543	1	-0.56	0.3536	1	-0.35	0.5141	1	-0.36	0.4553	1	-0.67	0.1621	0.95819	-0.49	0.3044	0.84016	-0.1	0.8959	1	-1.31	0.0183	0.30679	-1.08	0.0434	0.59171
Rv1000c	-	hypothetical protein Rv1000c	9	7	-0.04	0.9356	1	-0.26	0.5308	0.9859	0.02	0.9662	1	0.04	0.9198	1	0.29	0.4507	0.99706	-0.06	0.882	1	-0.07	0.8954	1	-0.44	0.4681	1	-0.09	0.8443	1	-0.47	0.2855	1	0.31	0.4192	1	0.07	0.8561	1	0.22	0.5972	1	-0.09	0.8325	1	0.07	0.869	1
Rv1001	arcA	arginine deiminase	20	17	0.02	0.9591	1	-0.47	0.1662	0.70848	0.06	0.8374	1	-0.11	0.7196	1	0.09	0.7857	1	-0.02	0.9568	1	0.01	0.986	1	-0.24	0.59	1	-0.11	0.7223	1	0.08	0.8031	1	0.07	0.8285	1	0.18	0.5562	0.97144	-0.1	0.7666	1	-0.13	0.6744	1	-0.03	0.9188	1
Rv1002c	-	hypothetical protein Rv1002c	24	0	NA	NA	NA	NA	NA	NA	NA	NA	NA	NA	NA	NA	NA	NA	NA	NA	NA	NA	NA	NA	NA	NA	NA	NA	NA	NA	NA	NA	NA	NA	NA	NA	NA	NA	NA	NA	NA	NA	NA	NA	NA	NA	NA	NA	NA
Rv1003	-	hypothetical protein Rv1003	8	4	0.15	0.8103	1	0.79	0.2147	0.77009	0.2	0.7835	1	0.42	0.5188	1	0.44	0.4792	1	1.47	0.0242	0.36854	0.69	0.3533	1	1.11	0.1248	1	0.27	0.686	1	1.02	0.1263	0.8154	1.17	0.0682	0.71014	0.7	0.2123	0.77288	-0.29	0.6859	1	0.58	0.3435	1	0.43	0.4891	1
Rv1004c	-	PROBABLE MEMBRANE PROTEIN	13	11	0.23	0.4629	1	0.13	0.6741	1	-0.02	0.9562	1	-0.22	0.4635	1	-0.13	0.6865	1	0.09	0.79	1	-0.37	0.384	1	-0.07	0.8645	1	-0.29	0.3723	1	0.02	0.948	1	0.24	0.447	1	0.14	0.6358	1	0.03	0.9253	1	-0.33	0.3329	1	0.12	0.7002	1
Rv1005c	pabB	para-aminobenzoate synthase component I	25	3	NA	NA	NA	NA	NA	NA	NA	NA	NA	NA	NA	NA	NA	NA	NA	NA	NA	NA	NA	NA	NA	NA	NA	NA	NA	NA	NA	NA	NA	NA	NA	NA	NA	NA	NA	NA	NA	NA	NA	NA	NA	NA	NA	NA	NA
Rv1006	-	hypothetical protein Rv1006	41	35	0.6	0.0104	0.28038	0.66	0.0005	0.019	-0.21	0.4103	1	0.01	0.9733	1	0.25	0.2208	0.86883	-0.04	0.8406	1	0.15	0.5542	1	0.48	0.0727	1	0.13	0.5268	1	0.59	0.0019	0.05969	0.02	0.9297	1	-0.19	0.4006	0.89364	-0.33	0.1713	0.94543	-0.37	0.0986	0.83884	0.01	0.9439	1
Rv1007c	metG	methionyl-tRNA synthetase	31	0	NA	NA	NA	NA	NA	NA	NA	NA	NA	NA	NA	NA	NA	NA	NA	NA	NA	NA	NA	NA	NA	NA	NA	NA	NA	NA	NA	NA	NA	NA	NA	NA	NA	NA	NA	NA	NA	NA	NA	NA	NA	NA	NA	NA	NA
Rv1008	tatD	PROBABLE DEOXYRIBONUCLEASE TATD (YJJV PROTEIN)	13	13	0.22	0.4614	1	-0.05	0.8802	1	0.13	0.6928	1	0.11	0.7291	1	0.28	0.3973	0.98217	0.12	0.6851	1	0.11	0.7792	1	0.29	0.4943	1	0.08	0.8229	1	0.09	0.7529	1	0.53	0.0815	0.75297	0.76	0.0055	0.11196	0.7	0.0184	0.28111	0.6	0.0374	0.4845	0.14	0.6412	1
Rv1009	rpfB	Probable resuscitation-promoting factor rpfB	12	8	0.36	0.5097	1	1.18	0.0162	0.21333	0.27	0.6296	1	0.99	0.0907	0.92556	0.24	0.6931	1	0.91	0.0773	0.7514	0.74	0.2761	1	1.17	0.0598	1	0.52	0.3221	1	0.67	0.1995	0.9672	0.92	0.1159	0.85542	0.45	0.4635	0.92746	0.39	0.5024	1	1.29	0.0122	0.23862	0.76	0.1493	1
Rv1010	ksgA	dimethyladenosine transferase	13	6	-0.14	0.9565	1	0.96	0.3734	0.89446	-0.89	0.5349	1	0.59	0.554	1	0	0.9999	1	0.95	0.3861	1	0.86	0.5447	1	1.25	0.333	1	0.47	0.6811	1	0.6	0.5637	1	1.13	0.3138	1	0.61	0.5769	0.97992	0.42	0.7586	1	1.25	0.231	1	0.4	0.7299	1
Rv1011	ispE	4-diphosphocytidyl-2-C-methyl-D-erythritol kinase	13	0	NA	NA	NA	NA	NA	NA	NA	NA	NA	NA	NA	NA	NA	NA	NA	NA	NA	NA	NA	NA	NA	NA	NA	NA	NA	NA	NA	NA	NA	NA	NA	NA	NA	NA	NA	NA	NA	NA	NA	NA	NA	NA	NA	NA	NA
Rv1012	-	hypothetical protein Rv1012	6	5	-0.47	0.4703	1	0.24	0.674	1	-1.22	0.1147	0.79661	-0.38	0.5723	1	-0.73	0.3068	0.92949	-0.04	0.9582	1	-0.03	0.9728	1	-0.29	0.7347	1	-1.05	0.1772	0.93274	-0.19	0.7812	1	0.27	0.6582	1	0.8	0.1282	0.64831	-0.43	0.5347	1	-0.04	0.9566	1	0.07	0.9094	1
Rv1013	pks16	acyl-CoA synthetase	21	17	-1.23	0.0002	0.01663	-0.55	0.0588	0.4451	0.12	0.6475	1	-0.35	0.2144	1	0.41	0.1178	0.67711	-0.51	0.0795	0.75525	-0.04	0.9121	1	-0.06	0.8573	1	-0.28	0.315	1	-0.64	0.0278	0.40482	0.39	0.1316	0.88322	0.39	0.126	0.64473	0.02	0.935	1	0.05	0.8469	1	-0.23	0.3919	1
Rv1014c	pth	peptidyl-tRNA hydrolase	12	1	NA	NA	NA	NA	NA	NA	NA	NA	NA	NA	NA	NA	NA	NA	NA	NA	NA	NA	NA	NA	NA	NA	NA	NA	NA	NA	NA	NA	NA	NA	NA	NA	NA	NA	NA	NA	NA	NA	NA	NA	NA	NA	NA	NA	NA
Rv1015c	rplY	50S ribosomal protein L25/general stress protein Ctc	10	0	NA	NA	NA	NA	NA	NA	NA	NA	NA	NA	NA	NA	NA	NA	NA	NA	NA	NA	NA	NA	NA	NA	NA	NA	NA	NA	NA	NA	NA	NA	NA	NA	NA	NA	NA	NA	NA	NA	NA	NA	NA	NA	NA	NA	NA
Rv1016c	lpqT	PROBABLE CONSERVED LIPOPROTEIN LPQT	7	5	-0.02	0.9748	1	-0.09	0.8622	1	0.06	0.9048	1	0.01	0.9912	1	-0.59	0.3102	0.92993	-0.16	0.7712	1	-0.12	0.8697	1	0.21	0.758	1	0.11	0.8317	1	-0.15	0.7952	1	0.09	0.8718	1	-0.21	0.7084	1	0.24	0.6278	1	-0.16	0.7735	1	0.1	0.848	1
Rv1017c	prsA	ribose-phosphate pyrophosphokinase	13	1	NA	NA	NA	NA	NA	NA	NA	NA	NA	NA	NA	NA	NA	NA	NA	NA	NA	NA	NA	NA	NA	NA	NA	NA	NA	NA	NA	NA	NA	NA	NA	NA	NA	NA	NA	NA	NA	NA	NA	NA	NA	NA	NA	NA	NA
Rv1018c	glmU	Probable UDP-N-acetylglucosamine pyrophosphorylase glmU	24	0	NA	NA	NA	NA	NA	NA	NA	NA	NA	NA	NA	NA	NA	NA	NA	NA	NA	NA	NA	NA	NA	NA	NA	NA	NA	NA	NA	NA	NA	NA	NA	NA	NA	NA	NA	NA	NA	NA	NA	NA	NA	NA	NA	NA	NA
Rv1019	-	PROBABLE TRANSCRIPTIONAL REGULATORY PROTEIN (PROBABLY TETR-FAMILY)	8	8	-0.19	0.6151	1	-0.59	0.1616	0.70009	-0.48	0.2465	1	-0.5	0.2157	1	-1.03	0.0229	0.33841	-0.86	0.0648	0.71031	-0.76	0.179	1	-0.36	0.4825	1	0.11	0.7691	1	-0.91	0.0404	0.50061	-0.01	0.9797	1	0.3	0.4448	0.91937	0.83	0.0722	0.61163	0.05	0.9012	1	-0.24	0.54	1
Rv1020	mfd	PROBABLE TRANSCRIPTION-REPAIR COUPLING FACTOR MFD (TRCF)	40	33	-0.24	0.3176	1	-0.11	0.6079	1	-0.46	0.0599	0.61282	-0.16	0.4715	1	0.11	0.5917	1	0.07	0.7342	1	-0.15	0.6041	1	-0.2	0.5098	1	-0.11	0.6608	1	0.09	0.6588	1	0.04	0.8635	1	-0.1	0.6523	1	-0.17	0.4403	1	0.08	0.7342	1	-0.27	0.2193	1
Rv1021	-	nucleoside triphosphate pyrophosphohydrolase	13	8	-0.66	0.3268	1	0.04	0.942	1	-0.14	0.8222	1	-0.12	0.8475	1	0.11	0.8469	1	-0.05	0.9275	1	-0.07	0.9357	1	-0.12	0.8862	1	-0.22	0.7189	1	0.06	0.9103	1	0	0.9983	1	-0.13	0.8359	1	-0.41	0.5264	1	-0.12	0.8421	1	0.09	0.8661	1
Rv1022	lpqU	PROBABLE CONSERVED LIPOPROTEIN LPQU	14	10	-0.01	0.9792	1	-0.5	0.316	0.8608	-0.35	0.4851	1	-0.58	0.2539	1	-1.33	0.0226	0.33647	0.01	0.9913	1	-0.46	0.5072	1	0.2	0.7407	1	-0.11	0.8416	1	-0.51	0.3086	1	-0.16	0.7402	1	-0.64	0.2145	0.77493	-0.48	0.3371	1	-1.15	0.0384	0.49108	-0.23	0.6109	1
Rv1023	eno	phosphopyruvate hydratase	16	0	NA	NA	NA	NA	NA	NA	NA	NA	NA	NA	NA	NA	NA	NA	NA	NA	NA	NA	NA	NA	NA	NA	NA	NA	NA	NA	NA	NA	NA	NA	NA	NA	NA	NA	NA	NA	NA	NA	NA	NA	NA	NA	NA	NA	NA
Rv1024	-	POSSIBLE CONSERVED MEMBRANE PROTEIN	9	2	NA	NA	NA	NA	NA	NA	NA	NA	NA	NA	NA	NA	NA	NA	NA	NA	NA	NA	NA	NA	NA	NA	NA	NA	NA	NA	NA	NA	NA	NA	NA	NA	NA	NA	NA	NA	NA	NA	NA	NA	NA	NA	NA	NA	NA
Rv1025	-	hypothetical protein Rv1025	6	0	NA	NA	NA	NA	NA	NA	NA	NA	NA	NA	NA	NA	NA	NA	NA	NA	NA	NA	NA	NA	NA	NA	NA	NA	NA	NA	NA	NA	NA	NA	NA	NA	NA	NA	NA	NA	NA	NA	NA	NA	NA	NA	NA	NA	NA
Rv1026	-	hypothetical protein Rv1026	8	4	-0.03	0.9764	1	-0.11	0.9202	1	-1.03	0.3802	1	-2.02	0.1846	1	1.06	0.1854	0.82377	-0.05	0.9632	1	0	0.994	1	-3.33	0.2202	1	-0.86	0.4509	1	0.27	0.7823	1	0.24	0.8189	1	-1.44	0.2929	0.82882	-0.38	0.7217	1	0.38	0.653	1	-0.6	0.5917	1
Rv1027c	kdpE	PROBABLE TRANSCRIPTIONAL REGULATORY PROTEIN KDPE	12	4	1.66	0.0305	0.57053	1.16	0.1936	0.75069	0.1	0.9224	1	0.73	0.3941	1	-1.03	0.3353	0.93892	0.87	0.3402	1	0.27	0.8032	1	-0.16	0.8942	1	1.2	0.0696	0.69426	1.48	0.0554	0.58633	-0.14	0.8603	1	1.16	0.0738	0.50061	0.34	0.656	1	0.42	0.6431	1	0.72	0.3665	1
Rv1028A	kdpF	Probable membrane protein kdpF	3	3	NA	NA	NA	NA	NA	NA	NA	NA	NA	NA	NA	NA	NA	NA	NA	NA	NA	NA	NA	NA	NA	NA	NA	NA	NA	NA	NA	NA	NA	NA	NA	NA	NA	NA	NA	NA	NA	NA	NA	NA	NA	NA	NA	NA	NA
Rv1028c	kdpD	PROBABLE SENSOR PROTEIN KDPD	28	16	0.3	0.4348	1	-0.43	0.3008	0.85013	-0.32	0.4632	1	-0.22	0.5785	1	-0.7	0.117	0.67711	-0.23	0.5639	1	-0.1	0.851	1	0.38	0.4307	1	0.16	0.6982	1	-0.35	0.384	1	-0.01	0.976	1	-0.48	0.2581	0.81789	-0.29	0.4775	1	-0.16	0.6964	1	-0.13	0.7456	1
Rv1029	kdpA	potassium-transporting ATPase subunit A	28	22	NA	NA	NA	NA	NA	NA	NA	NA	NA	NA	NA	NA	NA	NA	NA	NA	NA	NA	NA	NA	NA	NA	NA	NA	NA	NA	NA	NA	NA	NA	NA	NA	NA	NA	NA	NA	NA	NA	NA	NA	NA	NA	NA	NA	NA
Rv1030	kdpB	potassium-transporting ATPase subunit B	15	10	0.02	0.9578	1	-0.45	0.3785	0.8968	-0.12	0.8017	1	-0.53	0.3136	1	-0.2	0.7014	1	0.05	0.9067	1	0.01	0.9903	1	-0.26	0.6899	1	0.06	0.8916	1	-0.09	0.8464	1	-0.1	0.8552	1	0.17	0.7052	1	-0.75	0.1823	0.96614	-0.17	0.7263	1	-0.07	0.8789	1
Rv1031	kdpC	Probable Potassium-transporting ATPase C chain KDPC (Potassium-translocating ATPase C chain) (ATP phosphohydrolase	10	8	-0.51	0.4114	1	-0.3	0.6048	1	-0.58	0.3731	1	-0.46	0.4541	1	-0.2	0.7241	1	-0.29	0.623	1	-0.44	0.599	1	-0.23	0.783	1	-0.21	0.734	1	-0.05	0.9263	1	0.23	0.6775	1	-0.4	0.5055	0.95137	-0.1	0.8587	1	-0.06	0.9149	1	-0.14	0.8087	1
Rv1032c	trcS	TWO COMPONENT SENSOR HISTIDINE KINASE TRCS	25	20	-0.01	0.9615	1	-0.1	0.7321	1	-0.34	0.2992	1	-0.29	0.3206	1	-0.05	0.8752	1	-0.35	0.2516	1	-0.4	0.336	1	0.19	0.601	1	-0.11	0.713	1	-0.25	0.4108	1	-0.48	0.1337	0.88322	-0.26	0.4587	0.92388	-0.42	0.1783	0.96277	-0.29	0.3388	1	-0.24	0.4257	1
Rv1033c	trcR	TWO COMPONENT TRANSCRIPTIONAL REGULATOR TRCR	15	15	0.22	0.3918	1	-0.19	0.5229	0.98451	0.03	0.9015	1	-0.09	0.7395	1	0.23	0.3815	0.97251	-0.23	0.4403	1	-0.16	0.6726	1	0.48	0.1813	1	-0.06	0.8231	1	0.1	0.7182	1	-0.2	0.4856	1	0.13	0.6433	1	0.29	0.3133	1	-0.31	0.2799	1	-0.06	0.8288	1
Rv1034c	-	PROBABLE TRANSPOSASE (FRAGMENT)	3	2	NA	NA	NA	NA	NA	NA	NA	NA	NA	NA	NA	NA	NA	NA	NA	NA	NA	NA	NA	NA	NA	NA	NA	NA	NA	NA	NA	NA	NA	NA	NA	NA	NA	NA	NA	NA	NA	NA	NA	NA	NA	NA	NA	NA	NA
Rv1035c	-	PROBABLE TRANSPOSASE (FRAGMENT)	5	3	NA	NA	NA	NA	NA	NA	NA	NA	NA	NA	NA	NA	NA	NA	NA	NA	NA	NA	NA	NA	NA	NA	NA	NA	NA	NA	NA	NA	NA	NA	NA	NA	NA	NA	NA	NA	NA	NA	NA	NA	NA	NA	NA	NA	NA
Rv1036c	-	truncated IS1560 transposase	5	3	NA	NA	NA	NA	NA	NA	NA	NA	NA	NA	NA	NA	NA	NA	NA	NA	NA	NA	NA	NA	NA	NA	NA	NA	NA	NA	NA	NA	NA	NA	NA	NA	NA	NA	NA	NA	NA	NA	NA	NA	NA	NA	NA	NA	NA
Rv1037c	esxI	PUTATIVE ESAT-6 LIKE PROTEIN ESXI (ESAT-6 LIKE PROTEIN 1)	5	5	-0.06	0.8375	1	-0.81	0.0264	0.28859	-0.44	0.1931	0.99131	-0.04	0.9053	1	-0.07	0.8318	1	-0.21	0.4972	1	-0.5	0.2464	1	-0.24	0.6071	1	-0.17	0.5961	1	-0.84	0.0196	0.32316	-0.39	0.2134	1	-0.21	0.5262	0.96125	-0.26	0.4155	1	-0.25	0.4282	1	-0.56	0.1109	0.90262
Rv1038c	esxJ	ESAT-6 LIKE PROTEIN ESXJ (ESAT-6 LIKE PROTEIN 2)	3	3	NA	NA	NA	NA	NA	NA	NA	NA	NA	NA	NA	NA	NA	NA	NA	NA	NA	NA	NA	NA	NA	NA	NA	NA	NA	NA	NA	NA	NA	NA	NA	NA	NA	NA	NA	NA	NA	NA	NA	NA	NA	NA	NA	NA	NA
Rv1039c	PPE15	PPE FAMILY PROTEIN	24	22	0.04	0.881	1	0.08	0.7656	1	0.1	0.7176	1	-0.03	0.9255	1	0.05	0.8693	1	-0.13	0.6485	1	-0.61	0.1615	1	0.24	0.4892	1	-0.17	0.5565	1	0.05	0.8544	1	0.02	0.9476	1	-0.06	0.8328	1	0.13	0.6461	1	-0.1	0.7175	1	-0.21	0.4903	1
Rv1040c	PE8	PE FAMILY PROTEIN	9	9	0.62	0.1406	1	-0.02	0.9613	1	-0.2	0.6608	1	-0.19	0.648	1	-0.46	0.3374	0.94197	0.51	0.2662	1	0.34	0.4899	1	-0.14	0.8	1	0	0.9964	1	0.16	0.684	1	0.52	0.2399	1	0.16	0.7088	1	0.03	0.9351	1	-0.22	0.616	1	-0.09	0.8298	1
Rv1041c	-	PROBABLE IS LIKE-2 TRANSPOSASE	19	18	NA	NA	NA	NA	NA	NA	NA	NA	NA	NA	NA	NA	NA	NA	NA	NA	NA	NA	NA	NA	NA	NA	NA	NA	NA	NA	NA	NA	NA	NA	NA	NA	NA	NA	NA	NA	NA	NA	NA	NA	NA	NA	NA	NA	NA
Rv1042c	-	PROBABLE IS LIKE-2 TRANSPOSASE	6	5	0.81	0.1152	1	0.23	0.6454	1	0.52	0.3249	1	0.41	0.4465	1	0.56	0.306	0.92847	0.25	0.6518	1	0.22	0.7594	1	-0.98	0.2835	1	-0.04	0.9453	1	0.15	0.7776	1	0.52	0.3315	1	0.43	0.4496	0.91937	0.63	0.3511	1	0.28	0.574	1	0.24	0.6552	1
Rv1043c	-	hypothetical protein Rv1043c	15	12	-0.04	0.8906	1	-0.08	0.8138	1	0.02	0.9561	1	0.21	0.5084	1	0.61	0.033	0.40759	-0.05	0.88	1	0.13	0.7622	1	-0.05	0.8981	1	-0.01	0.9762	1	0.06	0.8418	1	0.14	0.6613	1	0.07	0.8225	1	0.05	0.8764	1	0.1	0.7444	1	0.01	0.9688	1
Rv1044	-	hypothetical protein Rv1044	14	2	NA	NA	NA	NA	NA	NA	NA	NA	NA	NA	NA	NA	NA	NA	NA	NA	NA	NA	NA	NA	NA	NA	NA	NA	NA	NA	NA	NA	NA	NA	NA	NA	NA	NA	NA	NA	NA	NA	NA	NA	NA	NA	NA	NA	NA
Rv1045	-	hypothetical protein Rv1045	12	11	0.19	0.5791	1	-0.5	0.1883	0.74388	-0.52	0.2125	0.99446	-0.31	0.3918	1	0.22	0.5519	1	-0.32	0.3916	1	0.01	0.9826	1	0.05	0.9082	1	-0.07	0.8339	1	-0.29	0.4221	1	-0.35	0.3521	1	-0.34	0.3464	0.86633	-0.3	0.4149	1	-0.38	0.3048	1	-0.59	0.1316	0.98886
Rv1046c	-	hypothetical protein Rv1046c	5	5	0.81	0.0098	0.26967	-0.38	0.3746	0.89548	0.16	0.7285	1	0.22	0.6153	1	-0.69	0.1184	0.67711	-0.06	0.8632	1	0.37	0.3707	1	-0.49	0.3673	1	-0.1	0.7945	1	-0.08	0.8225	1	0.22	0.5253	1	-0.44	0.282	0.8269	0.55	0.2814	1	-0.37	0.3158	1	-0.77	0.0955	0.84489
Rv1047	-	PROBABLE TRANSPOSASE	16	16	0.31	0.2832	1	0.47	0.0837	0.5247	0.57	0.0648	0.63683	0.6	0.0323	0.51758	0.58	0.034	0.4136	0.61	0.0292	0.42061	0.08	0.8374	1	0	0.9961	1	0.22	0.4767	1	0.35	0.2137	0.98131	0.59	0.0384	0.54525	0.64	0.0303	0.32412	0.42	0.1382	0.85491	0.4	0.1808	1	0.6	0.0368	0.54733
Rv1048c	-	hypothetical protein Rv1048c	24	16	0.13	0.6261	1	0.21	0.4142	0.92329	0.3	0.2505	1	0.31	0.2221	1	-0.2	0.4508	0.99706	0.14	0.5899	1	0.01	0.986	1	0.4	0.2111	1	0.3	0.2475	1	0.1	0.6785	1	0.18	0.5141	1	-0.05	0.8429	1	-0.33	0.236	1	0.13	0.6157	1	0.21	0.4402	1
Rv1049	-	PROBABLE TRANSCRIPTIONAL REPRESSOR PROTEIN	5	4	0.01	0.9721	1	0.72	0.0975	0.56875	0.05	0.9176	1	0.67	0.1287	1	0.03	0.9411	1	0.8	0.0624	0.69546	0.95	0.0658	1	0.02	0.9722	1	0.5	0.263	1	0.77	0.0886	0.72871	0.17	0.7432	1	0.57	0.1772	0.72367	0.05	0.9212	1	0.46	0.302	1	0.75	0.081	0.78638
Rv1050	-	PROBABLE OXIDOREDUCTASE	12	5	-0.41	0.5974	1	-0.4	0.6108	1	0.11	0.8785	1	-0.18	0.807	1	-0.07	0.9232	1	-0.02	0.9753	1	-0.46	0.6865	1	0.08	0.9382	1	0.05	0.9475	1	-0.56	0.4952	1	0.56	0.4628	1	0.2	0.7967	1	0.3	0.6852	1	0.19	0.8033	1	0.01	0.9932	1
Rv1051c	-	hypothetical protein Rv1051c	8	7	-0.79	0.3481	1	-0.14	0.84	1	-0.54	0.496	1	0.34	0.6155	1	-0.08	0.9042	1	0.58	0.3524	1	0.08	0.9257	1	0.3	0.7123	1	0.02	0.9816	1	-0.39	0.6231	1	0.37	0.6228	1	1.13	0.1092	0.5928	0.38	0.561	1	0.41	0.543	1	0.17	0.8123	1
Rv1052	-	hypothetical protein Rv1052	5	4	0.42	0.4898	1	-0.5	0.4027	0.91886	-0.4	0.5184	1	-0.74	0.2358	1	-0.04	0.9306	1	-0.65	0.2927	1	-0.06	0.9253	1	0.46	0.4946	1	-0.66	0.2795	1	-0.35	0.5231	1	-0.12	0.8247	1	0.08	0.8796	1	0.53	0.2904	1	0.2	0.6857	1	0.15	0.7773	1
Rv1053c	-	hypothetical protein Rv1053c	7	6	0.82	0.1606	1	-0.6	0.312	0.8608	0.1	0.8563	1	-0.37	0.5298	1	0.33	0.5325	1	-0.03	0.9597	1	-0.01	0.9939	1	0.5	0.5013	1	0.44	0.3721	1	-0.14	0.7962	1	0.28	0.6142	1	0.41	0.4674	0.92796	0.38	0.4844	1	0.16	0.7805	1	0.03	0.9568	1
Rv1054	-	PROBABLE INTEGRASE (FRAGMENT)	5	3	NA	NA	NA	NA	NA	NA	NA	NA	NA	NA	NA	NA	NA	NA	NA	NA	NA	NA	NA	NA	NA	NA	NA	NA	NA	NA	NA	NA	NA	NA	NA	NA	NA	NA	NA	NA	NA	NA	NA	NA	NA	NA	NA	NA	NA
Rv1055	-	POSSIBLE INTEGRASE (FRAGMENT)	3	1	NA	NA	NA	NA	NA	NA	NA	NA	NA	NA	NA	NA	NA	NA	NA	NA	NA	NA	NA	NA	NA	NA	NA	NA	NA	NA	NA	NA	NA	NA	NA	NA	NA	NA	NA	NA	NA	NA	NA	NA	NA	NA	NA	NA	NA
Rv1056	-	hypothetical protein Rv1056	22	20	0.1	0.7161	1	0.03	0.9012	1	0.14	0.6353	1	0.17	0.5238	1	-0.16	0.5926	1	-0.04	0.8802	1	-0.07	0.8503	1	0.3	0.3846	1	0.1	0.7117	1	0.1	0.724	1	-0.29	0.3515	1	0.36	0.2317	0.79697	-0.03	0.9134	1	0.02	0.9336	1	0.17	0.551	1
Rv1057	-	hypothetical protein Rv1057	19	19	NA	NA	NA	NA	NA	NA	NA	NA	NA	NA	NA	NA	NA	NA	NA	NA	NA	NA	NA	NA	NA	NA	NA	NA	NA	NA	NA	NA	NA	NA	NA	NA	NA	NA	NA	NA	NA	NA	NA	NA	NA	NA	NA	NA	NA
Rv1058	fadD14	acyl-CoA synthetase	30	22	-0.01	0.9683	1	0.44	0.1616	0.70009	0.04	0.8929	1	0.09	0.7563	1	-0.2	0.5386	1	0.33	0.2324	1	0.26	0.4722	1	0.04	0.9273	1	0.32	0.2522	1	0.21	0.4647	1	0.44	0.1391	0.90293	0.13	0.7084	1	0.01	0.9766	1	0.38	0.1715	1	0.26	0.3979	1
Rv1059	-	hypothetical protein Rv1059	9	8	-0.75	0.1498	1	0.21	0.5931	0.99649	-0.22	0.6562	1	0.24	0.5917	1	0.86	0.048	0.48364	-0.33	0.4797	1	0.03	0.9541	1	0.5	0.3565	1	0	0.9992	1	0.35	0.3317	1	-0.51	0.3411	1	0.72	0.1724	0.71621	-1.07	0.0591	0.54839	0.22	0.6094	1	0.14	0.7258	1
Rv1060	-	hypothetical protein Rv1060	5	4	1.24	0.0931	1	1.59	0.0392	0.3629	0.05	0.9346	1	1.37	0.0301	0.49628	0.68	0.3322	0.93892	1.22	0.0806	0.76207	1.28	0.0566	1	1.5	0.046	0.89052	0.63	0.4061	1	1.22	0.1258	0.81352	1.33	0.039	0.546	1	0.1112	0.59877	0.12	0.8649	1	1.03	0.1504	0.97884	1.26	0.0402	0.57285
Rv1061	-	hypothetical protein Rv1061	14	11	0.46	0.1974	1	0.89	0.0063	0.11222	0.66	0.0542	0.58556	0.71	0.0572	0.74584	0.2	0.5935	1	0.34	0.3335	1	0.24	0.5821	1	0.7	0.103	1	0.4	0.247	1	0.6	0.0652	0.64713	0.72	0.0412	0.56297	0.35	0.3657	0.8738	0.25	0.4605	1	0.37	0.2887	1	0.37	0.261	1
Rv1062	-	hypothetical protein Rv1062	6	5	0.73	0.2145	1	0.74	0.2158	0.77085	-0.03	0.9662	1	0.22	0.7582	1	0.7	0.3216	0.93119	0.64	0.2897	1	0.47	0.5768	1	0.6	0.4368	1	-0.47	0.5477	1	0.57	0.3071	1	0.69	0.2314	1	1.05	0.1713	0.71621	0.74	0.2454	1	0.24	0.7177	1	0.3	0.6425	1
Rv1063c	-	hypothetical protein Rv1063c	15	11	0.03	0.9335	1	0.19	0.5671	0.99641	-0.29	0.4721	1	-0.12	0.7358	1	0.17	0.653	1	0.19	0.5802	1	0.06	0.8846	1	-0.18	0.7167	1	0.09	0.815	1	0.43	0.194	0.95563	0.4	0.2734	1	0.03	0.9589	1	-0.19	0.6145	1	-0.31	0.3797	1	-0.37	0.3138	1
Rv1064c	lpqV	POSSIBLE LIPOPROTEIN LPQV	7	5	-0.13	0.8243	1	0.03	0.9538	1	-0.08	0.8916	1	-0.62	0.323	1	-0.21	0.7219	1	-0.27	0.6244	1	-0.36	0.667	1	0.65	0.272	1	-0.7	0.2489	1	0.36	0.464	1	-0.56	0.3509	1	-0.17	0.7615	1	0.16	0.772	1	-0.88	0.1746	1	-1.19	0.1039	0.87645
Rv1065	-	hypothetical protein Rv1065	10	10	-0.83	0.0138	0.35524	-0.84	0.014	0.19739	-0.65	0.0458	0.55043	-1.01	0.0023	0.09086	-0.54	0.1103	0.6719	-0.74	0.0172	0.31772	-0.6	0.1585	1	-0.18	0.6633	1	-0.56	0.0914	0.76718	-0.77	0.0167	0.29144	-0.77	0.0335	0.504	-1.15	0.001	0.03353	-0.59	0.0684	0.59719	-0.82	0.0112	0.2257	-0.97	0.0042	0.126
Rv1066	-	hypothetical protein Rv1066	4	3	NA	NA	NA	NA	NA	NA	NA	NA	NA	NA	NA	NA	NA	NA	NA	NA	NA	NA	NA	NA	NA	NA	NA	NA	NA	NA	NA	NA	NA	NA	NA	NA	NA	NA	NA	NA	NA	NA	NA	NA	NA	NA	NA	NA	NA
Rv1067c	PE_PGRS19	PE-PGRS FAMILY PROTEIN	16	11	-0.14	0.8014	1	0.52	0.3028	0.85023	-0.29	0.6157	1	-0.08	0.8779	1	0.08	0.8802	1	-0.04	0.9458	1	-0.81	0.3748	1	0.86	0.1421	1	-0.36	0.5523	1	-0.06	0.9227	1	0.35	0.5088	1	0.02	0.968	1	-0.65	0.3022	1	0.17	0.7503	1	-0.03	0.9534	1
Rv1068c	PE_PGRS20	PE-PGRS FAMILY PROTEIN	14	11	0.09	0.8267	1	0.03	0.9252	1	-0.21	0.6166	1	0.17	0.6659	1	0.08	0.8347	1	-0.01	0.973	1	-0.28	0.6444	1	-0.55	0.385	1	-0.11	0.809	1	-0.17	0.6982	1	-0.59	0.2096	1	-0.42	0.3587	0.87211	-0.43	0.34	1	-0.08	0.8572	1	-0.14	0.7459	1
Rv1069c	-	hypothetical protein Rv1069c	21	19	-0.19	0.4409	1	-0.6	0.0207	0.25335	-0.14	0.5884	1	-0.28	0.2637	1	-0.33	0.2036	0.84482	-0.46	0.0708	0.73288	-0.21	0.5278	1	-0.41	0.2388	1	-0.68	0.0123	0.25967	-0.47	0.067	0.65522	-0.48	0.0682	0.71014	-0.98	0.0011	0.03627	-0.68	0.011	0.19594	-0.52	0.0471	0.55931	-0.48	0.0639	0.7182
Rv1070c	echA8	enoyl-CoA hydratase	8	7	-0.31	0.4596	1	-1.98	0.0018	0.04953	-0.86	0.0894	0.7174	-0.4	0.3383	1	-1.28	0.0167	0.28524	-1.1	0.0261	0.38858	-0.64	0.2816	1	0.47	0.2995	1	-2.01	0.0022	0.07503	-0.97	0.0436	0.52095	-0.76	0.1045	0.8223	-1.01	0.0385	0.37016	-1.21	0.0179	0.27683	-1.02	0.0397	0.50447	-0.96	0.0397	0.57185
Rv1071c	echA9	enoyl-CoA hydratase	13	12	-0.16	0.6259	1	-0.67	0.0713	0.49476	-0.4	0.2625	1	-0.11	0.7203	1	0.08	0.8094	1	-0.34	0.3325	1	-0.25	0.5622	1	-0.03	0.9446	1	-0.58	0.0926	0.76737	-0.42	0.191	0.94534	-0.62	0.0838	0.75307	0.29	0.4107	0.89797	-0.83	0.0254	0.33782	-0.58	0.1021	0.86012	-0.48	0.1778	1
Rv1072	-	PROBABLE CONSERVED TRANSMEMBRANE PROTEIN	17	14	0.58	0.1315	1	2.3	0	0	1.66	0.0004	0.02248	1.35	0.0005	0.0285	2.03	0.0001	0.00654	2.99	0	0	2.84	0	0	1.25	0.0107	0.54011	1.91	0.0003	0.0164	2.48	0	0	1.69	0.0001	0.00562	2.14	0	0	1.68	0.0003	0.0133	2.01	0	0	1.69	0	0
Rv1073	-	hypothetical protein Rv1073	19	17	NA	NA	NA	NA	NA	NA	NA	NA	NA	NA	NA	NA	NA	NA	NA	NA	NA	NA	NA	NA	NA	NA	NA	NA	NA	NA	NA	NA	NA	NA	NA	NA	NA	NA	NA	NA	NA	NA	NA	NA	NA	NA	NA	NA	NA
Rv1074c	fadA3	acetyl-CoA acetyltransferase	11	10	NA	NA	NA	NA	NA	NA	NA	NA	NA	NA	NA	NA	NA	NA	NA	NA	NA	NA	NA	NA	NA	NA	NA	NA	NA	NA	NA	NA	NA	NA	NA	NA	NA	NA	NA	NA	NA	NA	NA	NA	NA	NA	NA	NA	NA
Rv1075c	-	CONSERVED EXPORTED PROTEIN	19	15	0.29	0.3905	1	-0.09	0.7812	1	0.04	0.9065	1	-0.35	0.3508	1	-0.17	0.6364	1	-0.21	0.5681	1	-0.37	0.4813	1	0.11	0.8154	1	0.09	0.8158	1	-0.2	0.5902	1	0.04	0.9205	1	-0.11	0.7665	1	-0.13	0.7112	1	-0.18	0.625	1	-0.24	0.5201	1
Rv1076	lipU	POSSIBLE LIPASE LIPU	21	13	-0.47	0.3093	1	-0.27	0.5496	0.99641	0.08	0.8639	1	-0.01	0.9851	1	0.37	0.3257	0.933	0.02	0.9689	1	0.25	0.6268	1	0.35	0.5032	1	-0.23	0.6046	1	-0.14	0.7478	1	-0.03	0.9476	1	-0.39	0.3781	0.88255	-0.13	0.7593	1	-0.09	0.837	1	0.06	0.8819	1
Rv1077	cbs	Probable cystathionine beta-synthase CBS (Serine sulfhydrase) (Beta-thionase) (Hemoprotein H-450)	27	22	0.31	0.2661	1	0.2	0.4939	0.96831	-0.14	0.6511	1	0.23	0.4359	1	-0.03	0.9314	1	0.01	0.9833	1	0.13	0.7354	1	0.22	0.5486	1	0.1	0.7266	1	0.07	0.794	1	0.27	0.3884	1	-0.04	0.8942	1	-0.17	0.5973	1	0.17	0.5652	1	0.28	0.3484	1
Rv1078	pra	Probable Proline-rich antigen homolog pra	18	7	1.88	0.0008	0.0456	1.34	0.0064	0.11299	1.37	0.0035	0.11447	1.61	0.003	0.11083	1.22	0.0068	0.16444	0.92	0.0334	0.46251	0.15	0.7686	1	1.41	0.0462	0.89052	-0.06	0.9169	1	0.81	0.0975	0.74813	1.24	0.0198	0.37442	0.75	0.4056	0.89659	1.27	0.1548	0.90022	1.84	0.0004	0.01735	1.44	0.001	0.04433
Rv1079	metB	cystathionine gamma-synthase	18	13	-0.43	0.3677	1	-0.2	0.6389	1	0.1	0.827	1	-0.04	0.9303	1	0.1	0.8028	1	0.18	0.6681	1	-0.36	0.5642	1	0.61	0.2118	1	-0.78	0.1199	0.8393	-0.52	0.2624	1	-0.61	0.2039	1	-0.24	0.6219	0.9963	-0.06	0.8939	1	-0.32	0.4716	1	-0.14	0.7577	1
Rv1080c	greA	transcription elongation factor GreA	10	4	-0.02	0.9742	1	-0.4	0.6797	1	0.16	0.7912	1	0.29	0.7172	1	-0.1	0.8416	1	-0.05	0.9279	1	0.06	0.9209	1	0.3	0.7088	1	0.27	0.7108	1	-0.12	0.8434	1	0.31	0.6811	1	0.05	0.9025	1	0.72	0.5592	1	-0.01	0.986	1	-0.05	0.8931	1
Rv1081c	-	PROBABLE CONSERVED MEMBRANE PROTEIN	7	1	NA	NA	NA	NA	NA	NA	NA	NA	NA	NA	NA	NA	NA	NA	NA	NA	NA	NA	NA	NA	NA	NA	NA	NA	NA	NA	NA	NA	NA	NA	NA	NA	NA	NA	NA	NA	NA	NA	NA	NA	NA	NA	NA	NA	NA
Rv1082	mca	Mycothiol conjugate amidase Mca (Mycothiol S-conjugate amidase)	13	10	0.46	0.2467	1	0.43	0.2721	0.83597	0.53	0.2085	0.99156	-0.02	0.9731	1	0.71	0.1241	0.68557	0.52	0.1982	1	0.37	0.4992	1	0.59	0.3105	1	0.58	0.1215	0.84164	0.79	0.0314	0.43502	0.44	0.2858	1	0.63	0.1377	0.66677	1.17	0.0039	0.10237	0.3	0.4686	1	0.78	0.052	0.64606
Rv1083	-	hypothetical protein Rv1083	3	2	NA	NA	NA	NA	NA	NA	NA	NA	NA	NA	NA	NA	NA	NA	NA	NA	NA	NA	NA	NA	NA	NA	NA	NA	NA	NA	NA	NA	NA	NA	NA	NA	NA	NA	NA	NA	NA	NA	NA	NA	NA	NA	NA	NA	NA
Rv1084	-	hypothetical protein Rv1084	26	22	-0.13	0.6716	1	-0.59	0.0964	0.5654	-0.44	0.2231	1	-0.62	0.075	0.84773	-0.78	0.0327	0.40759	-0.61	0.0789	0.75314	-0.77	0.118	1	-0.76	0.124	1	-0.46	0.1785	0.93274	-0.45	0.1945	0.95573	-0.74	0.0489	0.61675	-0.76	0.0421	0.38264	-0.59	0.1013	0.73489	-0.44	0.1918	1	-0.38	0.2438	1
Rv1085c	-	POSSIBLE HEMOLYSIN-LIKE PROTEIN	11	11	-0.11	0.7185	1	-0.53	0.0695	0.48806	-0.25	0.4233	1	-0.33	0.2578	1	0.17	0.5639	1	-0.51	0.0785	0.75314	-0.22	0.5386	1	0.26	0.5299	1	-0.2	0.4733	1	0.11	0.6515	1	-0.51	0.1149	0.85532	-0.08	0.7708	1	-0.29	0.3621	1	-0.2	0.4469	1	-0.05	0.8647	1
Rv1086	-	SHORT (C15) CHAIN Z-ISOPRENYL DIPHOSPHATE SYNTHASE (Z-FPP SYNTHASE) (Z-FARNESYL DIPHOSPHATE SYNTHASE) (Z-FPP SYNTHETASE) (Z-FARNESYL DIPHOSPHATE SYNTHETASE) (GERANYLTRANSTRANSFERASE) (FARNESYL PYROPHOSPHATE SYNTHETASE)	16	12	-2.11	0.0164	0.38267	-3.25	0.0066	0.1155	-3.88	0.0039	0.12549	-3.76	0.0041	0.13633	-2.11	0.0153	0.27132	-2.25	0.0154	0.29828	-1.49	0.1481	1	-2.12	0.0762	1	-3.9	0.0045	0.13106	-2.26	0.0149	0.27708	-3.13	0.006	0.16176	-2.08	0.0239	0.27802	-2.02	0.02	0.29665	-4.44	0.0037	0.09975	-3.36	0.0053	0.15105
Rv1087	PE_PGRS21	PE-PGRS FAMILY PROTEIN	21	18	0.1	0.811	1	0.21	0.5786	0.99641	-0.21	0.5972	1	0.22	0.5755	1	0.45	0.1927	0.83032	-0.19	0.6509	1	-0.65	0.3072	1	0.06	0.9051	1	-0.58	0.1901	0.94626	-0.53	0.2448	1	-0.05	0.9062	1	-0.61	0.1984	0.75536	-0.01	0.9816	1	0.03	0.9481	1	-0.25	0.539	1
Rv1087A	-	hypothetical protein Rv1087A	7	7	0.16	0.6814	1	-0.42	0.3329	0.86472	0.11	0.7969	1	-0.33	0.4364	1	-0.3	0.4998	1	-0.16	0.7011	1	-0.2	0.7172	1	-0.2	0.7151	1	-0.02	0.9638	1	-0.33	0.4337	1	-0.39	0.3785	1	-0.09	0.8166	1	-0.18	0.6531	1	-0.57	0.1959	1	-0.15	0.7178	1
Rv1088	PE9	PE FAMILY PROTEIN	5	4	-0.07	0.9137	1	-0.08	0.9071	1	0.49	0.4066	1	0.31	0.5815	1	0.19	0.7808	1	0.34	0.5388	1	0.16	0.8191	1	-0.1	0.8993	1	0	0.9995	1	-0.13	0.8242	1	0.39	0.4773	1	0.44	0.4886	0.94748	0.55	0.3079	1	-0.01	0.9837	1	-0.09	0.8708	1
Rv1089	PE10	PE FAMILY PROTEIN	5	2	NA	NA	NA	NA	NA	NA	NA	NA	NA	NA	NA	NA	NA	NA	NA	NA	NA	NA	NA	NA	NA	NA	NA	NA	NA	NA	NA	NA	NA	NA	NA	NA	NA	NA	NA	NA	NA	NA	NA	NA	NA	NA	NA	NA	NA
Rv1089A	celA2a	PROBABLE CELLULASE CELA2A (ENDO-1,4-BETA-GLUCANASE) (ENDOGLUCANASE) (CARBOXYMETHYL CELLULASE)	1	1	NA	NA	NA	NA	NA	NA	NA	NA	NA	NA	NA	NA	NA	NA	NA	NA	NA	NA	NA	NA	NA	NA	NA	NA	NA	NA	NA	NA	NA	NA	NA	NA	NA	NA	NA	NA	NA	NA	NA	NA	NA	NA	NA	NA	NA
Rv1090	celA2b	PROBABLE CELLULASE CELA2B (ENDO-1,4-BETA-GLUCANASE) (ENDOGLUCANASE) (CARBOXYMETHYL CELLULASE)	7	7	0.06	0.7981	1	-0.02	0.9494	1	0.56	0.0669	0.64321	0.53	0.1131	1	0.36	0.1135	0.67532	0.23	0.4048	1	0.15	0.6199	1	-0.35	0.3116	1	0.09	0.761	1	-0.33	0.2696	1	0.26	0.3401	1	-0.01	0.9791	1	-0.11	0.7199	1	0.14	0.5698	1	-0.24	0.3545	1
Rv1091	PE_PGRS22	PE-PGRS FAMILY PROTEIN	26	18	0.38	0.2994	1	0.23	0.5689	0.99641	0.41	0.2952	1	-0.03	0.9529	1	0.12	0.7473	1	0.22	0.5821	1	-0.63	0.3229	1	0.33	0.5	1	0.19	0.6421	1	0.07	0.8586	1	0.13	0.7639	1	-0.1	0.8167	1	0.15	0.7298	1	-0.22	0.6111	1	0.16	0.7116	1
Rv1092c	coaA	pantothenate kinase	20	3	NA	NA	NA	NA	NA	NA	NA	NA	NA	NA	NA	NA	NA	NA	NA	NA	NA	NA	NA	NA	NA	NA	NA	NA	NA	NA	NA	NA	NA	NA	NA	NA	NA	NA	NA	NA	NA	NA	NA	NA	NA	NA	NA	NA	NA
Rv1093	glyA	serine hydroxymethyltransferase	15	0	NA	NA	NA	NA	NA	NA	NA	NA	NA	NA	NA	NA	NA	NA	NA	NA	NA	NA	NA	NA	NA	NA	NA	NA	NA	NA	NA	NA	NA	NA	NA	NA	NA	NA	NA	NA	NA	NA	NA	NA	NA	NA	NA	NA	NA
Rv1094	desA2	POSSIBLE ACYL-	12	0	NA	NA	NA	NA	NA	NA	NA	NA	NA	NA	NA	NA	NA	NA	NA	NA	NA	NA	NA	NA	NA	NA	NA	NA	NA	NA	NA	NA	NA	NA	NA	NA	NA	NA	NA	NA	NA	NA	NA	NA	NA	NA	NA	NA	NA
Rv1095	phoH2	PROBABLE PHOH-LIKE PROTEIN PHOH2 (PHOSPHATE STARVATION-INDUCIBLE PROTEIN PSIH)	13	10	-0.23	0.6152	1	-0.56	0.2272	0.78555	-0.76	0.1108	0.7797	-0.39	0.4006	1	-0.74	0.1364	0.71978	-0.46	0.3419	1	-0.5	0.4497	1	-0.63	0.3264	1	-0.31	0.5175	1	-0.48	0.2884	1	-0.65	0.1814	0.99068	0.07	0.8716	1	-0.42	0.3608	1	-0.41	0.3631	1	-0.24	0.6007	1
Rv1096	-	POSSIBLE GLYCOSYL HYDROLASE	19	12	-0.77	0.183	1	-0.09	0.8365	1	0.22	0.6443	1	-0.59	0.2839	1	-1.39	0.0289	0.3834	0.08	0.8874	1	0.24	0.6609	1	-0.29	0.6611	1	0.61	0.1817	0.93305	-0.28	0.5724	1	-0.49	0.3544	1	0	0.996	1	-0.33	0.5035	1	-0.64	0.2114	1	0.33	0.5215	1
Rv1097c	-	PROBABLE MEMBRANE GLYCINE AND PROLINE RICH PROTEIN	17	8	-0.13	0.8085	1	-0.2	0.7135	1	0.24	0.6563	1	-0.17	0.7583	1	-0.2	0.7213	1	0.1	0.8468	1	0.46	0.464	1	0.53	0.4666	1	0.03	0.9589	1	-0.32	0.5414	1	-0.34	0.5283	1	-0.37	0.5032	0.9502	-0.25	0.6582	1	0.3	0.5699	1	-0.16	0.7676	1
Rv1098c	fumC	fumarate hydratase	13	0	NA	NA	NA	NA	NA	NA	NA	NA	NA	NA	NA	NA	NA	NA	NA	NA	NA	NA	NA	NA	NA	NA	NA	NA	NA	NA	NA	NA	NA	NA	NA	NA	NA	NA	NA	NA	NA	NA	NA	NA	NA	NA	NA	NA	NA
Rv1099c	glpX	fructose 1,6-bisphosphatase II	14	9	-1.12	0.1317	1	-0.98	0.214	0.77009	-2.44	0.018	0.32206	-0.69	0.3347	1	-1.77	0.0375	0.42507	-0.22	0.756	1	-0.82	0.4217	1	-3.04	0.0601	1	-1.1	0.1351	0.86248	0.13	0.8227	1	-0.29	0.6808	1	0.22	0.781	1	-0.31	0.6881	1	-0.92	0.2282	1	-0.98	0.1792	1
Rv1100	-	hypothetical protein Rv1100	9	7	0.57	0.3001	1	2.02	0.0001	0.00499	1.67	0.0019	0.0736	1.15	0.0486	0.66774	1.31	0.0082	0.18177	2.28	0	0	2.11	0.0027	0.17661	-0.35	0.7357	1	1.65	0.0022	0.07503	2.02	0	0	1.76	0.0022	0.07838	2.04	0.0003	0.01221	1.87	0.0027	0.08161	1.87	0.002	0.06045	1.6	0.0027	0.08903
Rv1101c	-	hypothetical protein Rv1101c	18	15	NA	NA	NA	NA	NA	NA	NA	NA	NA	NA	NA	NA	NA	NA	NA	NA	NA	NA	NA	NA	NA	NA	NA	NA	NA	NA	NA	NA	NA	NA	NA	NA	NA	NA	NA	NA	NA	NA	NA	NA	NA	NA	NA	NA	NA
Rv1102c	-	hypothetical protein Rv1102c	9	7	0.04	0.9357	1	-0.1	0.8341	1	0.05	0.9126	1	0.07	0.8839	1	0.21	0.6459	1	0.09	0.8443	1	0	0.9975	1	0.41	0.4807	1	0.1	0.8404	1	-0.11	0.8094	1	-0.09	0.8618	1	-0.21	0.6532	1	0.11	0.8121	1	-0.03	0.9577	1	-0.09	0.8604	1
Rv1103c	-	hypothetical protein Rv1103c	7	6	0.52	0.2463	1	0.6	0.2082	0.7653	0.44	0.3767	1	0.34	0.4123	1	0	0.9979	1	0.41	0.318	1	0.11	0.8463	1	1.24	0.0185	0.68347	0.33	0.4626	1	0.55	0.1756	0.92433	0.04	0.9372	1	0.54	0.2477	0.81202	-0.08	0.8668	1	0.1	0.8254	1	0.45	0.3489	1
Rv1104	-	POSSIBLE PARA-NITROBENZYL ESTERASE (FRAGMENT)	12	11	0.16	0.6875	1	0.36	0.3173	0.8608	-0.06	0.8888	1	-0.05	0.9074	1	-0.47	0.2733	0.91214	0.15	0.6851	1	-0.31	0.5761	1	-0.01	0.985	1	-0.01	0.9751	1	0.12	0.7381	1	0.1	0.8153	1	0.02	0.9487	1	-0.02	0.9603	1	-0.02	0.9602	1	0.04	0.9146	1
Rv1105	-	POSSIBLE PARA-NITROBENZYL ESTERASE (FRAGMENT)	11	9	0.07	0.9044	1	0.74	0.1271	0.64295	0.11	0.8515	1	0.4	0.451	1	0.33	0.5261	1	0.28	0.6101	1	0.58	0.3836	1	0.47	0.4888	1	0.63	0.2084	0.97319	0.3	0.5679	1	0.27	0.6258	1	0.85	0.129	0.65153	0.25	0.6453	1	0.45	0.3761	1	0.41	0.4312	1
Rv1106c	-	PROBABLE CHOLESTEROL DEHYDROGENASE	18	17	-0.22	0.3329	1	-0.51	0.0228	0.26756	-0.79	0.002	0.07673	-0.74	0.0032	0.11503	-0.48	0.0415	0.45227	-0.42	0.0722	0.74056	-0.19	0.5115	1	-0.33	0.248	1	-0.59	0.0166	0.31242	-0.38	0.0781	0.70752	-0.35	0.1222	0.86805	-0.62	0.011	0.17627	-0.85	0.0003	0.0133	-0.22	0.2904	1	-0.4	0.0647	0.7211
Rv1107c	xseB	exodeoxyribonuclease VII small subunit	3	3	NA	NA	NA	NA	NA	NA	NA	NA	NA	NA	NA	NA	NA	NA	NA	NA	NA	NA	NA	NA	NA	NA	NA	NA	NA	NA	NA	NA	NA	NA	NA	NA	NA	NA	NA	NA	NA	NA	NA	NA	NA	NA	NA	NA	NA
Rv1108c	xseA	exodeoxyribonuclease VII large subunit	10	9	-0.14	0.7434	1	-0.56	0.2587	0.82379	-0.25	0.6446	1	-0.02	0.9662	1	-0.54	0.2825	0.91505	-0.1	0.842	1	-0.16	0.7926	1	-0.71	0.3463	1	0.23	0.6107	1	0.11	0.8112	1	0.11	0.8166	1	0.63	0.2763	0.8269	0.16	0.8099	1	-0.17	0.7377	1	-0.05	0.9079	1
Rv1109c	-	hypothetical protein Rv1109c	9	7	0.1	0.8261	1	0.04	0.9282	1	-0.77	0.1512	0.90087	-0.67	0.1909	1	-0.78	0.1415	0.72569	-0.37	0.4356	1	-0.51	0.4539	1	0.34	0.5549	1	0.12	0.8021	1	-0.21	0.6359	1	-0.49	0.3289	1	-0.77	0.1535	0.68939	-0.67	0.2024	0.97871	-0.34	0.4652	1	0.01	0.9844	1
Rv1110	ispH	4-hydroxy-3-methylbut-2-enyl diphosphate reductase	14	1	NA	NA	NA	NA	NA	NA	NA	NA	NA	NA	NA	NA	NA	NA	NA	NA	NA	NA	NA	NA	NA	NA	NA	NA	NA	NA	NA	NA	NA	NA	NA	NA	NA	NA	NA	NA	NA	NA	NA	NA	NA	NA	NA	NA	NA
Rv1111c	-	hypothetical protein Rv1111c	25	12	-0.3	0.5177	1	-0.2	0.6601	1	0.66	0.1337	0.85446	0.05	0.9195	1	-0.06	0.891	1	-0.21	0.652	1	0.08	0.8923	1	0.26	0.6398	1	-0.03	0.9574	1	-0.19	0.6625	1	-0.1	0.828	1	-0.21	0.6697	1	0.06	0.9169	1	0.15	0.7332	1	0.19	0.6667	1
Rv1112	-	translation-associated GTPase	10	7	1.72	0.002	0.09388	2.04	0.0001	0.00499	1.57	0.0069	0.17994	2.05	0.0005	0.0285	1.44	0.0032	0.0932	1.88	0.0014	0.05032	0.41	0.4999	1	1.97	0.0058	0.36159	0.72	0.2197	0.99029	2.42	0	0	1	0.0892	0.77718	0.99	0.1302	0.65593	0.87	0.1584	0.91069	2.7	0	0	0.8	0.0745	0.76612
Rv1113	-	hypothetical protein Rv1113	2	2	NA	NA	NA	NA	NA	NA	NA	NA	NA	NA	NA	NA	NA	NA	NA	NA	NA	NA	NA	NA	NA	NA	NA	NA	NA	NA	NA	NA	NA	NA	NA	NA	NA	NA	NA	NA	NA	NA	NA	NA	NA	NA	NA	NA	NA
Rv1114	-	hypothetical protein Rv1114	3	3	NA	NA	NA	NA	NA	NA	NA	NA	NA	NA	NA	NA	NA	NA	NA	NA	NA	NA	NA	NA	NA	NA	NA	NA	NA	NA	NA	NA	NA	NA	NA	NA	NA	NA	NA	NA	NA	NA	NA	NA	NA	NA	NA	NA	NA
Rv1115	-	POSSIBLE EXPORTED PROTEIN	18	11	0.2	0.5582	1	-0.04	0.9135	1	-0.66	0.1005	0.74609	0.07	0.8475	1	0.32	0.3109	0.92993	0.1	0.7702	1	0.02	0.9686	1	0.17	0.681	1	-0.14	0.6743	1	-0.22	0.5331	1	-0.38	0.3104	1	-0.39	0.2906	0.8269	0.05	0.8797	1	0.13	0.7039	1	-0.08	0.8289	1
Rv1116	-	hypothetical protein Rv1116	4	2	NA	NA	NA	NA	NA	NA	NA	NA	NA	NA	NA	NA	NA	NA	NA	NA	NA	NA	NA	NA	NA	NA	NA	NA	NA	NA	NA	NA	NA	NA	NA	NA	NA	NA	NA	NA	NA	NA	NA	NA	NA	NA	NA	NA	NA
Rv1116A	-	CONSERVED HYPOTHETICAL PROTEIN (FRAGMENT)	5	4	0.01	0.9854	1	0.42	0.3634	0.88575	0.53	0.3066	1	0.28	0.5225	1	-0.21	0.6935	1	0.14	0.7803	1	-0.06	0.9334	1	0.6	0.2859	1	-0.16	0.7794	1	-0.37	0.4836	1	-0.86	0.1498	0.92361	-1.21	0.0631	0.46884	-0.47	0.4161	1	0.17	0.7248	1	0.28	0.5336	1
Rv1117	-	hypothetical protein Rv1117	3	3	NA	NA	NA	NA	NA	NA	NA	NA	NA	NA	NA	NA	NA	NA	NA	NA	NA	NA	NA	NA	NA	NA	NA	NA	NA	NA	NA	NA	NA	NA	NA	NA	NA	NA	NA	NA	NA	NA	NA	NA	NA	NA	NA	NA	NA
Rv1118c	-	hypothetical protein Rv1118c	12	10	0.16	0.663	1	-0.53	0.1913	0.74832	-0.24	0.5532	1	-0.06	0.8709	1	-0.37	0.3469	0.9481	-0.32	0.4062	1	0.15	0.7547	1	0.13	0.771	1	-0.37	0.3493	1	-0.26	0.4838	1	-0.29	0.4392	1	-0.43	0.2622	0.81987	-0.32	0.4021	1	-0.34	0.3772	1	-0.21	0.596	1
Rv1119c	-	hypothetical protein Rv1119c	4	3	NA	NA	NA	NA	NA	NA	NA	NA	NA	NA	NA	NA	NA	NA	NA	NA	NA	NA	NA	NA	NA	NA	NA	NA	NA	NA	NA	NA	NA	NA	NA	NA	NA	NA	NA	NA	NA	NA	NA	NA	NA	NA	NA	NA	NA
Rv1120c	-	hypothetical protein Rv1120c	4	1	NA	NA	NA	NA	NA	NA	NA	NA	NA	NA	NA	NA	NA	NA	NA	NA	NA	NA	NA	NA	NA	NA	NA	NA	NA	NA	NA	NA	NA	NA	NA	NA	NA	NA	NA	NA	NA	NA	NA	NA	NA	NA	NA	NA	NA
Rv1121	zwf1	glucose-6-phosphate 1-dehydrogenase	24	14	-0.42	0.2293	1	-0.04	0.912	1	-0.01	0.9805	1	0	0.9944	1	0.44	0.1371	0.71978	0.25	0.4277	1	0.35	0.3653	1	-0.08	0.8642	1	0.66	0.0206	0.35276	0.22	0.4574	1	0.25	0.4834	1	1.21	0.0001	0.00481	0	0.9898	1	0.27	0.3873	1	-0.38	0.2513	1
Rv1122	gnd2	6-phosphogluconate dehydrogenase-like protein	13	0	NA	NA	NA	NA	NA	NA	NA	NA	NA	NA	NA	NA	NA	NA	NA	NA	NA	NA	NA	NA	NA	NA	NA	NA	NA	NA	NA	NA	NA	NA	NA	NA	NA	NA	NA	NA	NA	NA	NA	NA	NA	NA	NA	NA	NA
Rv1123c	bpoB	POSSIBLE PEROXIDASE BPOB (NON-HAEM PEROXIDASE)	10	8	0.16	0.7138	1	-0.06	0.9042	1	-0.7	0.1926	0.99131	0.31	0.4718	1	-0.34	0.5455	1	-0.18	0.6931	1	-0.03	0.9617	1	0.2	0.7186	1	0.31	0.4707	1	0.2	0.6537	1	0.05	0.9235	1	0.07	0.8831	1	0.36	0.4966	1	-0.42	0.3658	1	-0.12	0.8094	1
Rv1124	ephC	PROBABLE EPOXIDE HYDROLASE EPHC (EPOXIDE HYDRATASE)	12	7	-0.67	0.2783	1	0.38	0.4821	0.96354	-1.22	0.0758	0.68297	-0.39	0.4933	1	-0.6	0.3178	0.92993	-0.29	0.6191	1	-0.14	0.8504	1	-0.35	0.6587	1	-1.02	0.122	0.84218	-0.07	0.8935	1	-0.44	0.4553	1	-0.21	0.7001	1	0.08	0.891	1	-0.35	0.5302	1	-0.49	0.4125	1
Rv1125	-	hypothetical protein Rv1125	23	15	-0.1	0.8218	1	0.3	0.4725	0.96187	-0.27	0.6298	1	-0.34	0.4919	1	-0.55	0.2819	0.91505	-0.11	0.7979	1	-0.16	0.8059	1	-0.33	0.6192	1	-0.42	0.4038	1	-0.03	0.9475	1	-0.71	0.1742	0.97789	-0.49	0.3049	0.84016	0.17	0.7124	1	-0.05	0.9272	1	-0.39	0.4188	1
Rv1126c	-	hypothetical protein Rv1126c	11	7	-0.88	0.2764	1	0.69	0.2843	0.83601	-0.32	0.7366	1	-1.72	0.0687	0.82436	0.69	0.3524	0.95059	0.24	0.7091	1	-1.21	0.3167	1	-1.96	0.169	1	-0.71	0.4382	1	-0.16	0.8112	1	-0.14	0.8316	1	-2.39	0.0388	0.37036	0.02	0.9843	1	-0.39	0.5675	1	0.16	0.7931	1
Rv1127c	ppdK	pyruvate phosphate dikinase	19	10	-0.9	0.1087	1	-2.29	0.0031	0.07068	-0.58	0.2833	1	-2.23	0.0025	0.095	-0.98	0.1012	0.64813	-1.88	0.005	0.13566	-1.37	0.1035	1	-2.26	0.0314	0.77352	-0.85	0.1283	0.85178	-1.66	0.0099	0.20681	-1.94	0.0065	0.16841	-0.65	0.2183	0.77493	-1.76	0.0102	0.18842	-0.39	0.4356	1	-2.48	0.0018	0.06589
Rv1128c	-	hypothetical protein Rv1128c	30	16	0.07	0.8629	1	0.92	0.0173	0.22411	0.42	0.4166	1	0.53	0.2268	1	-0.27	0.5701	1	0.81	0.0535	0.63531	0.41	0.4332	1	0.31	0.6161	1	0.16	0.7341	1	1.23	0.0012	0.04237	0.54	0.2179	1	0.38	0.3575	0.87083	0.51	0.2072	0.98773	0.47	0.2362	1	1.21	0.0056	0.15517
Rv1129c	-	PROBABLE TRANSCRIPTIONAL REGULATOR PROTEIN	27	17	0.04	0.9234	1	0.31	0.371	0.8933	0.55	0.1615	0.92508	0.52	0.134	1	0.45	0.2284	0.87772	0.57	0.0848	0.77426	0.36	0.3998	1	0.02	0.9741	1	0.69	0.0683	0.69147	0.5	0.1239	0.80646	0.79	0.0253	0.42061	0.05	0.9049	1	0.39	0.2722	1	0.54	0.1088	0.86213	0.44	0.2175	1
Rv1130	-	hypothetical protein Rv1130	27	18	-0.06	0.8803	1	0.64	0.1038	0.58345	0.41	0.3304	1	0.54	0.172	1	0.38	0.3702	0.9687	0.84	0.0196	0.342	0.58	0.1883	1	0.47	0.3365	1	0.93	0.0116	0.25154	0.59	0.1156	0.7898	0.8	0.0292	0.46051	0.35	0.4441	0.91937	0.29	0.4885	1	0.75	0.0381	0.49009	0.76	0.0467	0.61405
Rv1131	gltA1	methylcitrate synthase	16	12	0.05	0.9406	1	0.88	0.0819	0.5247	0.69	0.1965	0.99131	0.79	0.1208	1	-0.03	0.9561	1	0.72	0.1755	1	0.2	0.7883	1	0.36	0.6266	1	1.16	0.0258	0.42017	1.07	0.0266	0.39455	1.03	0.0536	0.64537	1.61	0.0309	0.32809	0.55	0.3543	1	0.75	0.1086	0.86213	0.43	0.4454	1
Rv1132	-	hypothetical protein Rv1132	26	22	0.16	0.5504	1	-0.37	0.1817	0.73379	-0.3	0.2865	1	0.05	0.8564	1	-0.11	0.6579	1	-0.34	0.2094	1	-0.11	0.7369	1	-0.84	0.0454	0.88364	-0.28	0.3585	1	-0.15	0.574	1	-0.06	0.8178	1	-0.06	0.8148	1	0.2	0.4245	1	0.09	0.7142	1	0.2	0.4368	1
Rv1133c	metE	5-methyltetrahydropteroyltriglutamate--homocysteine methyltransferase	36	1	NA	NA	NA	NA	NA	NA	NA	NA	NA	NA	NA	NA	NA	NA	NA	NA	NA	NA	NA	NA	NA	NA	NA	NA	NA	NA	NA	NA	NA	NA	NA	NA	NA	NA	NA	NA	NA	NA	NA	NA	NA	NA	NA	NA	NA
Rv1134	-	hypothetical protein Rv1134	5	4	-0.52	0.3198	1	-0.6	0.2647	0.83156	0.49	0.335	1	-0.57	0.2663	1	-0.85	0.1191	0.67711	-0.78	0.1609	1	-1.11	0.1712	1	-0.42	0.5663	1	-0.37	0.4421	1	-0.79	0.1445	0.86775	-0.79	0.1576	0.94276	-1.22	0.0449	0.399	-0.74	0.224	1	-0.44	0.3738	1	-0.43	0.4085	1
Rv1135A	-	POSSIBLE ACETYL-CoA ACETYLTRANSFERASE (ACETOACETYL-CoA THIOLASE)	6	5	0.46	0.2632	1	0.69	0.1324	0.65309	0.59	0.1665	0.93549	-0.08	0.8507	1	-0.14	0.7645	1	0.03	0.9321	1	-0.12	0.8418	1	0.66	0.2773	1	0.87	0.1072	0.8139	0.4	0.3382	1	0.62	0.164	0.96229	0.53	0.1526	0.68939	-0.28	0.5239	1	0.44	0.288	1	0.37	0.383	1
Rv1135c	PPE16	PPE FAMILY PROTEIN	26	21	-0.02	0.9543	1	-0.13	0.6787	1	0.46	0.0786	0.68461	0.15	0.586	1	-0.15	0.6024	1	-0.39	0.2015	1	-0.35	0.3845	1	-0.19	0.6226	1	0.04	0.8964	1	-0.45	0.1348	0.83438	-0.01	0.9632	1	-0.05	0.8483	1	0.02	0.9362	1	-0.22	0.4401	1	0	0.9902	1
Rv1136	-	POSSIBLE ENOYL-CoA HYDRATASE	3	3	NA	NA	NA	NA	NA	NA	NA	NA	NA	NA	NA	NA	NA	NA	NA	NA	NA	NA	NA	NA	NA	NA	NA	NA	NA	NA	NA	NA	NA	NA	NA	NA	NA	NA	NA	NA	NA	NA	NA	NA	NA	NA	NA	NA	NA
Rv1137c	-	hypothetical protein Rv1137c	2	2	NA	NA	NA	NA	NA	NA	NA	NA	NA	NA	NA	NA	NA	NA	NA	NA	NA	NA	NA	NA	NA	NA	NA	NA	NA	NA	NA	NA	NA	NA	NA	NA	NA	NA	NA	NA	NA	NA	NA	NA	NA	NA	NA	NA	NA
Rv1138c	-	POSSIBLE OXIDOREDUCTASE	16	11	0.12	0.7844	1	-0.1	0.821	1	-0.16	0.7118	1	-0.43	0.3283	1	-0.11	0.7889	1	-0.02	0.9611	1	0.48	0.3237	1	-0.7	0.2521	1	0.22	0.5997	1	-0.2	0.6255	1	-0.22	0.6225	1	0.12	0.7626	1	-0.18	0.6643	1	-0.16	0.6894	1	0.24	0.5449	1
Rv1139c	-	hypothetical protein Rv1139c	12	10	-0.51	0.3343	1	0.29	0.4866	0.96442	0.28	0.5617	1	-0.37	0.4637	1	0.41	0.3458	0.94697	0.01	0.977	1	-0.01	0.9868	1	-0.4	0.5606	1	0.15	0.7187	1	0.15	0.7309	1	0.04	0.9397	1	-0.1	0.8532	1	0.3	0.5092	1	0.22	0.599	1	0.15	0.7508	1
Rv1140	-	PROBABLE INTEGRAL MEMBRANE PROTEIN	11	6	0.9	0.1334	1	0.26	0.699	1	-0.23	0.7195	1	0.33	0.556	1	-1.36	0.0689	0.57643	-0.57	0.3742	1	-0.31	0.696	1	-0.02	0.977	1	-0.75	0.2662	1	0.13	0.8277	1	-0.61	0.3383	1	-0.69	0.2832	0.8269	-0.41	0.4951	1	-0.26	0.6894	1	-0.42	0.492	1
Rv1141c	echA11	enoyl-CoA hydratase	14	11	0.01	0.9854	1	0.1	0.7137	1	-0.38	0.2206	1	-0.1	0.7295	1	-0.09	0.7896	1	0	0.9999	1	-0.25	0.5183	1	0.01	0.9715	1	0.51	0.1177	0.83664	-0.03	0.9153	1	-0.2	0.5133	1	-0.02	0.9576	1	-0.29	0.3277	1	-0.17	0.5558	1	0.25	0.3654	1
Rv1142c	echA10	enoyl-CoA hydratase	8	8	0.26	0.5661	1	0.61	0.1291	0.64712	0.39	0.4728	1	0.81	0.0927	0.94355	0.3	0.5927	1	0.61	0.1326	0.92495	0.43	0.4655	1	-0.09	0.894	1	0.01	0.9901	1	0.39	0.351	1	0.45	0.3239	1	0.15	0.7433	1	0.22	0.642	1	0.4	0.3817	1	0.53	0.2336	1
Rv1143	mcr	PROBABLE ALPHA-METHYLACYL-CoA RACEMASE MCR (2-methylacyl-CoA racemase) (2-arylpropionyl-CoA epimerase )	15	15	NA	NA	NA	NA	NA	NA	NA	NA	NA	NA	NA	NA	NA	NA	NA	NA	NA	NA	NA	NA	NA	NA	NA	NA	NA	NA	NA	NA	NA	NA	NA	NA	NA	NA	NA	NA	NA	NA	NA	NA	NA	NA	NA	NA	NA
Rv1144	-	PROBABLE SHORT-CHAIN TYPE DEHYDROGENASE/REDUCTASE	12	12	-0.06	0.8432	1	-0.55	0.1252	0.6385	0.09	0.7832	1	0.06	0.8509	1	-0.33	0.3207	0.93023	-0.25	0.4605	1	-0.25	0.5928	1	0.17	0.6826	1	0.15	0.6176	1	-0.05	0.8777	1	-0.08	0.8215	1	-0.34	0.3151	0.84835	-0.4	0.239	1	-0.13	0.6947	1	-0.31	0.3454	1
Rv1145	mmpL13a	PROBABLE CONSERVED TRANSMEMBRANE TRANSPORT PROTEIN MMPL13A	11	9	0.23	0.6304	1	0.09	0.8385	1	-0.34	0.5471	1	-0.4	0.4782	1	0.41	0.3755	0.97162	-0.13	0.8081	1	-0.21	0.7659	1	0.08	0.8938	1	-0.47	0.3802	1	0.04	0.9387	1	-0.03	0.9489	1	0.65	0.1923	0.74493	-0.02	0.9689	1	-0.16	0.7528	1	-0.61	0.2837	1
Rv1146	mmpL13b	PROBABLE CONSERVED TRANSMEMBRANE TRANSPORT PROTEIN MMPL13B	23	20	NA	NA	NA	NA	NA	NA	NA	NA	NA	NA	NA	NA	NA	NA	NA	NA	NA	NA	NA	NA	NA	NA	NA	NA	NA	NA	NA	NA	NA	NA	NA	NA	NA	NA	NA	NA	NA	NA	NA	NA	NA	NA	NA	NA	NA
Rv1147	-	hypothetical protein Rv1147	9	7	-0.01	0.9794	1	-0.58	0.2886	0.83686	-0.34	0.526	1	-0.06	0.9046	1	-0.09	0.8484	1	-0.18	0.723	1	0.49	0.3618	1	0	0.9979	1	0.15	0.7623	1	-0.09	0.8477	1	-0.26	0.6233	1	-0.2	0.6964	1	-0.06	0.9053	1	0.19	0.681	1	-0.14	0.7924	1
Rv1148c	-	hypothetical protein Rv1148c	23	20	0.5	0.07	0.90517	-0.25	0.4097	0.92329	0.2	0.5204	1	-0.3	0.3385	1	0.15	0.6129	1	0.12	0.6971	1	-0.1	0.8001	1	0.47	0.1686	1	0.13	0.6331	1	-0.18	0.564	1	0.02	0.9624	1	-0.06	0.8441	1	-0.06	0.8487	1	-0.18	0.5707	1	-0.18	0.568	1
Rv1149	-	POSSIBLE TRANSPOSASE	6	5	0.46	0.3715	1	0.28	0.5903	0.99641	0.48	0.3468	1	0.3	0.5694	1	0.61	0.2536	0.89846	0.26	0.6277	1	0.2	0.7741	1	-1.03	0.2328	1	0.04	0.9375	1	0.27	0.592	1	0.33	0.5557	1	-0.16	0.7858	1	0.79	0.2075	0.98798	0.38	0.424	1	0.28	0.5893	1
Rv1151c	-	NAD-dependent deacetylase	10	9	0.5	0.1776	1	0.49	0.2057	0.7653	0.25	0.549	1	0.18	0.6809	1	0.73	0.0431	0.46478	0.83	0.033	0.46017	0.86	0.0569	1	0.1	0.854	1	0.18	0.681	1	0.53	0.1633	0.89995	0.63	0.1166	0.85678	0.93	0.0279	0.30947	0.76	0.0659	0.5865	0.76	0.0419	0.51599	0.57	0.1521	1
Rv1152	-	PROBABLE TRANSCRIPTIONAL REGULATORY PROTEIN	6	4	0.1	0.8655	1	0.02	0.9705	1	-0.21	0.7432	1	-0.2	0.7538	1	0.68	0.1977	0.83883	0.46	0.4558	1	0.47	0.5513	1	-0.29	0.7346	1	-0.18	0.7712	1	0.11	0.8503	1	0.11	0.8601	1	0.25	0.7456	1	-0.27	0.6974	1	0.27	0.6707	1	0.29	0.6195	1
Rv1153c	omt	PROBABLE O-METHYLTRANSFERASE OMT	19	12	-0.08	0.8268	1	-0.22	0.5718	0.99641	0.04	0.9107	1	0.11	0.7475	1	0.08	0.8304	1	-0.05	0.8871	1	0.27	0.5774	1	-0.37	0.4883	1	-0.06	0.877	1	-0.09	0.7976	1	0.34	0.3409	1	-0.29	0.4801	0.93915	-0.18	0.6629	1	0.05	0.8992	1	0.11	0.7635	1
Rv1154c	-	hypothetical protein Rv1154c	16	14	NA	NA	NA	NA	NA	NA	NA	NA	NA	NA	NA	NA	NA	NA	NA	NA	NA	NA	NA	NA	NA	NA	NA	NA	NA	NA	NA	NA	NA	NA	NA	NA	NA	NA	NA	NA	NA	NA	NA	NA	NA	NA	NA	NA	NA
Rv1155	-	hypothetical protein Rv1155	11	10	-0.1	0.7105	1	-0.38	0.1623	0.70236	-0.44	0.1454	0.88829	-0.04	0.8807	1	-0.37	0.189	0.82812	-0.06	0.8234	1	-0.12	0.7355	1	-0.15	0.6661	1	-0.12	0.6535	1	-0.26	0.3292	1	0.18	0.5135	1	0.33	0.3034	0.8395	0.27	0.345	1	0.05	0.8464	1	-0.21	0.4469	1
Rv1156	-	hypothetical protein Rv1156	12	11	0.24	0.5644	1	-0.36	0.4327	0.93607	0.41	0.3828	1	0.11	0.8041	1	-0.29	0.5456	1	0.03	0.9474	1	0.27	0.618	1	0.4	0.4299	1	0.31	0.4606	1	-0.22	0.6074	1	-0.01	0.983	1	0.49	0.2544	0.81299	-0.05	0.9075	1	-0.01	0.9817	1	-0.09	0.8405	1
Rv1157c	-	CONSERVED HYPOTHETICAL ALA-, PRO-RICH PROTEIN	9	3	NA	NA	NA	NA	NA	NA	NA	NA	NA	NA	NA	NA	NA	NA	NA	NA	NA	NA	NA	NA	NA	NA	NA	NA	NA	NA	NA	NA	NA	NA	NA	NA	NA	NA	NA	NA	NA	NA	NA	NA	NA	NA	NA	NA	NA
Rv1158c	-	CONSERVED HYPOTHETICAL ALA-, PRO-RICH PROTEIN	11	7	-0.17	0.808	1	-1.11	0.1761	0.72411	-0.73	0.3667	1	-0.81	0.3089	1	0.8	0.3649	0.96293	-1.7	0.0745	0.74228	-0.48	0.6435	1	-2.18	0.1368	1	-1.02	0.2224	0.99282	-0.63	0.4313	1	-1.36	0.1215	0.86805	-2.71	0.0291	0.3179	-0.91	0.2758	1	-2.53	0.0287	0.42412	-1.51	0.0947	0.84342
Rv1159	pimE	mannosyltransferase	28	17	-1.33	0.029	0.5529	-2.23	0.0023	0.05845	-0.46	0.411	1	-1.38	0.0425	0.62115	-1.94	0.0046	0.12401	-0.81	0.2635	1	-2.55	0.0174	0.58341	-3.14	0.0101	0.52336	-0.33	0.4983	1	-1.79	0.0049	0.12453	-1.28	0.0377	0.54109	-3.71	0.0002	0.00867	0.14	0.8818	1	-1.45	0.0226	0.35087	-0.61	0.3578	1
Rv1159A	phhB	pterin-4-alpha-carbinolamine dehydratase	13	9	0.25	0.6064	1	0.13	0.7912	1	0.43	0.3946	1	0.32	0.468	1	0.22	0.6202	1	0.3	0.5363	1	0.32	0.5682	1	0.59	0.2474	1	0	0.9956	1	0.32	0.468	1	-0.58	0.272	1	0.41	0.4005	0.89364	0.64	0.1504	0.88903	0.29	0.5282	1	0.44	0.3233	1
Rv1160	mutT2	PROBABLE MUTATOR PROTEIN MUTT (7,8-dihydro-8-oxoguanine-triphosphatase) (8-OXO-DGTPASE)	4	4	1.18	0.1242	1	0.07	0.9444	1	-0.61	0.5518	1	-1.65	0.1334	1	1.74	0.0782	0.59325	-1.51	0.1524	0.98235	-2.59	0.1797	1	0.6	0.524	1	-0.11	0.8879	1	-2.19	0.0825	0.7189	-0.1	0.9287	1	-0.27	0.7646	1	-0.58	0.5075	1	-0.2	0.8289	1	-2.52	0.0634	0.71459
Rv1161	narG	PROBABLE RESPIRATORY NITRATE REDUCTASE (ALPHA CHAIN) NARG	74	52	-0.03	0.8518	1	-0.11	0.5178	0.98179	-0.1	0.574	1	-0.05	0.7899	1	-0.03	0.8848	1	-0.12	0.4882	1	-0.2	0.3879	1	0.28	0.196	1	0.01	0.953	1	-0.19	0.2854	1	-0.21	0.2589	1	-0.5	0.0113	0.17892	-0.38	0.0439	0.46079	-0.15	0.391	1	0.13	0.4257	1
Rv1162	narH	PROBABLE RESPIRATORY NITRATE REDUCTASE (BETA CHAIN) NARH	35	30	0.49	0.0102	0.27686	0.39	0.0294	0.30998	0.23	0.2242	1	0.23	0.2185	1	-0.04	0.8585	1	0.06	0.7509	1	0.15	0.5128	1	-0.32	0.2273	1	0.13	0.4762	1	0.23	0.2064	0.98025	0.26	0.1493	0.92361	-0.42	0.0421	0.38264	0.02	0.9361	1	0.22	0.2462	1	0.25	0.1597	1
Rv1163	narJ	PROBABLE RESPIRATORY NITRATE REDUCTASE (DELTA CHAIN) NARJ	15	12	-0.04	0.9101	1	-0.18	0.6326	1	-0.42	0.3111	1	-0.58	0.159	1	-0.28	0.4626	1	-0.3	0.4423	1	-0.67	0.2235	1	0.02	0.9595	1	-0.84	0.0507	0.61301	-0.08	0.8261	1	-0.38	0.3475	1	-0.95	0.0259	0.29526	-0.24	0.5564	1	-0.68	0.0964	0.83068	-0.06	0.8636	1
Rv1164	narI	PROBABLE RESPIRATORY NITRATE REDUCTASE (GAMMA CHAIN) NARI	18	14	-0.05	0.8823	1	-0.31	0.3156	0.8608	0.08	0.8072	1	-0.16	0.6254	1	-0.42	0.2218	0.87097	-0.13	0.6815	1	-0.26	0.548	1	-0.04	0.9305	1	-0.02	0.9631	1	-0.15	0.6406	1	-0.11	0.728	1	-0.54	0.1218	0.63197	-0.03	0.9215	1	-0.19	0.5565	1	-0.16	0.6309	1
Rv1165	typA	POSSIBLE GTP-BINDING TRANSLATION ELONGATION FACTOR TYPA (TYROSINE PHOSPHORYLATED PROTEIN A) (GTP-BINDING PROTEIN)	15	13	-0.12	0.6704	1	-0.19	0.4846	0.96356	-0.4	0.2166	1	-0.23	0.3981	1	-0.61	0.0434	0.4655	-0.15	0.5757	1	-0.31	0.392	1	0.11	0.7477	1	-0.02	0.9467	1	-0.2	0.4535	1	0.16	0.54	1	-0.46	0.109	0.59252	0.18	0.5217	1	-0.26	0.3766	1	-0.31	0.2736	1
Rv1166	lpqW	PROBABLE CONSERVED LIPOPROTEIN LPQW	23	0	NA	NA	NA	NA	NA	NA	NA	NA	NA	NA	NA	NA	NA	NA	NA	NA	NA	NA	NA	NA	NA	NA	NA	NA	NA	NA	NA	NA	NA	NA	NA	NA	NA	NA	NA	NA	NA	NA	NA	NA	NA	NA	NA	NA	NA
Rv1167c	-	PROBABLE TRANSCRIPTIONAL REGULATORY PROTEIN	10	8	-0.68	0.1358	1	-0.26	0.553	0.99641	0.33	0.4222	1	0.11	0.813	1	-0.29	0.4662	1	0.17	0.7291	1	0.5	0.2856	1	-0.05	0.9274	1	-0.07	0.8676	1	0.02	0.9551	1	-0.21	0.6461	1	-1.52	0.007	0.13051	0.34	0.4205	1	-0.38	0.3646	1	0.28	0.5138	1
Rv1168c	PPE17	PPE FAMILY PROTEIN	17	14	NA	NA	NA	NA	NA	NA	NA	NA	NA	NA	NA	NA	NA	NA	NA	NA	NA	NA	NA	NA	NA	NA	NA	NA	NA	NA	NA	NA	NA	NA	NA	NA	NA	NA	NA	NA	NA	NA	NA	NA	NA	NA	NA	NA	NA
Rv1169c	PE11	PE FAMILY PROTEIN	4	3	NA	NA	NA	NA	NA	NA	NA	NA	NA	NA	NA	NA	NA	NA	NA	NA	NA	NA	NA	NA	NA	NA	NA	NA	NA	NA	NA	NA	NA	NA	NA	NA	NA	NA	NA	NA	NA	NA	NA	NA	NA	NA	NA	NA	NA
Rv1170	mshB	N-Acetyl-1-D-myo-Inosityl-2-Amino-2-Deoxy-alpha- D-Glucopyranoside Deacetylase mshB (GlcNAc-Ins deacetylase)	11	1	NA	NA	NA	NA	NA	NA	NA	NA	NA	NA	NA	NA	NA	NA	NA	NA	NA	NA	NA	NA	NA	NA	NA	NA	NA	NA	NA	NA	NA	NA	NA	NA	NA	NA	NA	NA	NA	NA	NA	NA	NA	NA	NA	NA	NA
Rv1171	-	hypothetical protein Rv1171	6	5	0.09	0.8862	1	-0.03	0.9442	1	-0.24	0.6882	1	-0.09	0.8755	1	-1.3	0.0722	0.58672	-0.53	0.358	1	-0.28	0.6937	1	0.09	0.8931	1	-0.6	0.3367	1	-0.39	0.4904	1	-0.33	0.5646	1	0.12	0.812	1	-0.89	0.1633	0.92335	-0.42	0.4505	1	-0.06	0.9175	1
Rv1172c	PE12	PE FAMILY PROTEIN	16	11	0.09	0.8116	1	0.85	0.0139	0.19667	0.16	0.6688	1	0.09	0.8261	1	0.29	0.4287	0.99362	0.33	0.4696	1	-0.36	0.4766	1	-0.07	0.8819	1	0.36	0.3126	1	0.11	0.7557	1	0.06	0.8782	1	-0.55	0.1901	0.74311	0.2	0.5605	1	0.13	0.7215	1	0	0.9943	1
Rv1173	fbiC	FO synthase	43	12	0.71	0.3577	1	0.34	0.7225	1	-0.05	0.9408	1	-0.16	0.8735	1	0.24	0.7787	1	-0.01	0.9873	1	-0.08	0.9502	1	-0.57	0.7187	1	0.11	0.8926	1	0.29	0.7428	1	-0.39	0.7229	1	-0.56	0.597	0.98497	0.3	0.759	1	0.44	0.6262	1	0.45	0.6588	1
Rv1174c	TB8.4	LOW MOLECULAR WEIGHT T-CELL ANTIGEN TB8.4	9	9	-0.22	0.5184	1	-1.63	0.0006	0.02137	-0.82	0.0276	0.40938	-0.64	0.0887	0.91657	-0.51	0.1392	0.72286	-1.33	0.0021	0.06812	-1.14	0.0353	0.86409	-0.21	0.6386	1	-0.74	0.0556	0.65634	-1.09	0.0068	0.15867	-1.15	0.0056	0.15304	-1.38	0.0017	0.05062	-0.84	0.029	0.36273	-1.3	0.0021	0.063	-0.96	0.0139	0.29411
Rv1175c	fadH	PROBABLE NADPH DEPENDENT 2,4-DIENOYL-COA REDUCTASE FADH (2,4-dienoyl coenzyme A reductase) (4-enoyl-CoA reductase)	29	24	-0.16	0.59	1	-0.54	0.0918	0.54833	0.19	0.5188	1	-0.14	0.6284	1	0.05	0.8533	1	-0.23	0.4689	1	-0.07	0.8431	1	-0.13	0.7671	1	-0.17	0.5845	1	-0.49	0.1345	0.83438	-0.4	0.2022	1	-0.05	0.8584	1	-0.21	0.4906	1	-0.4	0.2028	1	-0.41	0.1906	1
Rv1176c	-	hypothetical protein Rv1176c	15	13	-0.3	0.3168	1	-0.12	0.6646	1	-0.2	0.5174	1	-0.16	0.5752	1	-0.14	0.6523	1	-0.29	0.3213	1	-0.49	0.2276	1	0.11	0.7437	1	-0.08	0.7748	1	-0.03	0.9132	1	-0.33	0.2825	1	0.2	0.5455	0.969	-0.35	0.287	1	-0.21	0.4717	1	0.07	0.8165	1
Rv1177	fdxC	PROBABLE FERREDOXIN FDXC	7	0	NA	NA	NA	NA	NA	NA	NA	NA	NA	NA	NA	NA	NA	NA	NA	NA	NA	NA	NA	NA	NA	NA	NA	NA	NA	NA	NA	NA	NA	NA	NA	NA	NA	NA	NA	NA	NA	NA	NA	NA	NA	NA	NA	NA	NA
Rv1178	-	N-succinyldiaminopimelate aminotransferase	20	13	0.35	0.3594	1	-0.22	0.6149	1	-1	0.0576	0.60319	-0.52	0.269	1	-0.39	0.3766	0.97251	-0.05	0.9082	1	0.73	0.0946	1	0.57	0.2591	1	0.15	0.7315	1	0.52	0.1365	0.83919	-0.09	0.8438	1	0.39	0.3498	0.86789	-0.17	0.7817	1	0.04	0.9192	1	0.12	0.8253	1
Rv1179c	-	hypothetical protein Rv1179c	41	35	NA	NA	NA	NA	NA	NA	NA	NA	NA	NA	NA	NA	NA	NA	NA	NA	NA	NA	NA	NA	NA	NA	NA	NA	NA	NA	NA	NA	NA	NA	NA	NA	NA	NA	NA	NA	NA	NA	NA	NA	NA	NA	NA	NA	NA
Rv1180	pks3	PROBABLE POLYKETIDE BETA-KETOACYL SYNTHASE PKS3	26	18	0.51	0.1462	1	-1.27	0.004	0.08581	-0.33	0.3822	1	-0.81	0.0431	0.62762	-0.67	0.0901	0.62013	-0.63	0.1048	0.83966	-0.78	0.1578	1	0.05	0.9096	1	-1.07	0.0123	0.25967	-0.94	0.0187	0.31482	-0.97	0.0222	0.39544	-0.35	0.325	0.85444	-0.79	0.0466	0.47798	-0.84	0.035	0.46706	-0.88	0.0298	0.48531
Rv1181	pks4	PROBABLE POLYKETIDE BETA-KETOACYL SYNTHASE PKS4	70	47	0.04	0.8462	1	-1.31	0	0	-0.39	0.1251	0.8333	-0.49	0.0563	0.74025	-0.75	0.0057	0.14394	-0.61	0.0166	0.31096	-0.76	0.0391	0.91233	-0.37	0.2409	1	-0.46	0.064	0.69147	-0.93	0.0004	0.01754	-0.73	0.0064	0.1669	-0.31	0.1908	0.74311	-0.45	0.0659	0.5865	-0.89	0.0011	0.03719	-0.92	0.0017	0.06399
Rv1182	papA3	PROBABLE CONSERVED POLYKETIDE SYNTHASE ASSOCIATED PROTEIN PAPA3	40	32	-0.02	0.9516	1	-1.07	0.0011	0.03483	-0.49	0.1064	0.76631	-0.84	0.0096	0.23215	-0.59	0.0488	0.48656	-0.53	0.0715	0.73527	-0.85	0.0386	0.90596	-0.33	0.3865	1	-0.73	0.0171	0.31588	-0.73	0.0126	0.24405	-0.71	0.0206	0.38095	-0.51	0.0773	0.51404	-0.7	0.0169	0.26444	-0.76	0.0104	0.21612	-0.83	0.0077	0.19202
Rv1183	mmpL10	PROBABLE CONSERVED TRANSMEMBRANE TRANSPORT PROTEIN MMPL10	52	40	-1.39	0	0	-1.83	0	0	-1.66	0	0	-1.66	0	0	-1.28	0	0	-1.62	0	0	-1.59	0	0	-1.2	0.002	0.18136	-1.4	0	0	-2.11	0	0	-1.22	0.0001	0.00562	-2.85	0	0	-2.51	0	0	-1.94	0	0	-1.86	0	0
Rv1184c	-	POSSIBLE EXPORTED PROTEIN	23	20	-0.7	0.0258	0.52255	-1.95	0	0	-0.71	0.0319	0.44349	-1.67	0.0002	0.01353	-1.42	0.0003	0.0164	-1.29	0.0005	0.02168	-1	0.0296	0.76691	-1.21	0.0149	0.59068	-1.02	0.0028	0.0931	-2.1	0	0	-1.24	0.0008	0.03508	-1.52	0.0001	0.00481	-1	0.004	0.10364	-1.52	0	0	-1.16	0.0009	0.04081
Rv1185c	fadD21	acyl-CoA synthetase	32	27	0.01	0.979	1	-1.33	0.0001	0.00499	-0.36	0.1992	0.99131	-0.64	0.0238	0.42394	-0.56	0.0441	0.46761	-0.49	0.0736	0.74228	-0.45	0.2129	1	-0.73	0.0614	1	-0.35	0.1832	0.93711	-1.15	0.0004	0.01754	-0.67	0.0193	0.37023	-0.57	0.0397	0.37715	-0.61	0.0327	0.39181	-1.02	0.0005	0.02078	-0.49	0.0762	0.77561
Rv1186c	-	hypothetical protein Rv1186c	19	12	0.73	0.0958	1	0.35	0.3948	0.91312	0.35	0.4795	1	0.04	0.9282	1	-0.29	0.5412	1	0.26	0.5192	1	-0.06	0.921	1	0.72	0.2114	1	-0.02	0.9763	1	-0.17	0.7069	1	0.1	0.8214	1	-0.03	0.9393	1	0.49	0.2984	1	0.12	0.7822	1	0.34	0.422	1
Rv1187	rocA	PROBABLE PYRROLINE-5-CARBOXYLATE DEHYDROGENASE ROCA	24	13	-0.12	0.8263	1	0.14	0.7739	1	-0.71	0.2081	0.99131	-0.29	0.59	1	0.38	0.4552	0.99805	-0.52	0.3317	1	0.42	0.4673	1	0.84	0.113	1	0.02	0.9684	1	-0.08	0.8642	1	-0.99	0.1132	0.85285	0.02	0.9741	1	-0.04	0.9393	1	-0.28	0.5747	1	-0.04	0.9329	1
Rv1188	-	PROBABLE PROLINE DEHYDROGENASE	21	10	-0.51	0.2962	1	-0.09	0.8438	1	-0.04	0.9287	1	-0.37	0.4543	1	-0.67	0.1936	0.8324	0.29	0.5086	1	-0.16	0.785	1	-0.22	0.7264	1	-0.52	0.315	1	0.03	0.9432	1	0.14	0.7576	1	-0.23	0.6398	1	-0.48	0.3376	1	-0.13	0.7893	1	0.11	0.8028	1
Rv1189	sigI	RNA polymerase sigma factor SigI	8	7	0.07	0.9082	1	0.32	0.6412	1	-0.39	0.609	1	0.09	0.9101	1	0.54	0.4491	0.99617	0.21	0.7665	1	-0.54	0.5985	1	-0.03	0.9757	1	0.24	0.7215	1	-0.16	0.8121	1	-1.03	0.2194	1	1.65	0.0025	0.06477	-0.29	0.6658	1	0.52	0.5377	1	0.29	0.6327	1
Rv1190	-	hypothetical protein Rv1190	10	9	0.23	0.7028	1	-0.25	0.6913	1	0.16	0.7921	1	0.07	0.9046	1	-0.36	0.6121	1	0.08	0.9005	1	-0.61	0.5225	1	-0.63	0.5069	1	-0.43	0.5214	1	-0.36	0.5664	1	-0.07	0.9177	1	0.02	0.9733	1	0.1	0.8588	1	-0.1	0.872	1	-0.24	0.7076	1
Rv1191	-	hypothetical protein Rv1191	9	9	-0.05	0.886	1	0.62	0.0859	0.52872	0.13	0.7019	1	0.22	0.5223	1	-0.09	0.7943	1	0.58	0.0864	0.78349	0.11	0.8014	1	0.08	0.8777	1	0.05	0.9072	1	0.34	0.2756	1	0.46	0.1594	0.94785	0.72	0.0556	0.44104	0.74	0.0904	0.69709	-0.17	0.6296	1	-0.21	0.5921	1
Rv1192	-	hypothetical protein Rv1192	15	13	0.24	0.495	1	0.13	0.6981	1	-0.2	0.6379	1	-0.02	0.9596	1	0.21	0.592	1	0.06	0.8834	1	-0.01	0.9797	1	0.17	0.7331	1	0.21	0.5616	1	0.04	0.8993	1	-0.19	0.6454	1	0.16	0.6664	1	-0.39	0.3605	1	0.1	0.7913	1	-0.02	0.9616	1
Rv1193	fadD36	acyl-CoA synthetase	21	9	0.33	0.6014	1	-0.82	0.2494	0.81101	0.05	0.9429	1	-0.75	0.2796	1	-0.4	0.5225	1	-0.32	0.5939	1	0.14	0.8553	1	1.48	0.1098	1	-1.84	0.0312	0.47334	0.02	0.9741	1	0.68	0.3871	1	-0.49	0.4975	0.94872	-1.17	0.1151	0.78504	-1.24	0.1074	0.86012	-0.86	0.2803	1
Rv1194c	-	hypothetical protein Rv1194c	19	14	-0.35	0.2937	1	-0.83	0.0254	0.28548	-0.07	0.8365	1	0.09	0.7679	1	0.07	0.846	1	-0.62	0.0789	0.75314	-0.69	0.1499	1	0.49	0.2172	1	-0.18	0.5804	1	-0.56	0.106	0.77293	-0.03	0.9293	1	-0.46	0.1943	0.7476	-0.76	0.0359	0.41399	-0.36	0.2873	1	-0.52	0.124	0.9593
Rv1195	PE13	PE FAMILY PROTEIN	5	4	0.16	0.7417	1	-0.39	0.4868	0.96442	1.02	0.0253	0.39279	0.21	0.665	1	0.31	0.513	1	0.03	0.9533	1	-0.56	0.452	1	0.41	0.4988	1	-0.09	0.8572	1	-0.38	0.4829	1	0.18	0.7563	1	-0.35	0.4953	0.94872	0.08	0.8652	1	-0.33	0.5323	1	-0.07	0.8928	1
Rv1196	PPE18	PPE FAMILY PROTEIN	11	11	0.14	0.6453	1	0.22	0.5027	0.97179	0.28	0.4118	1	0.14	0.6527	1	0.49	0.1048	0.66226	0.03	0.9322	1	-0.39	0.4064	1	0.24	0.574	1	0.25	0.4607	1	-0.12	0.7156	1	-0.08	0.8152	1	-0.59	0.1315	0.65674	0.09	0.8308	1	0.08	0.8043	1	0.11	0.7311	1
Rv1197	esxK	ESAT-6 LIKE PROTEIN ESXK (ESAT-6 LIKE PROTEIN 3)	3	3	NA	NA	NA	NA	NA	NA	NA	NA	NA	NA	NA	NA	NA	NA	NA	NA	NA	NA	NA	NA	NA	NA	NA	NA	NA	NA	NA	NA	NA	NA	NA	NA	NA	NA	NA	NA	NA	NA	NA	NA	NA	NA	NA	NA	NA
Rv1198	esxL	PUTATIVE ESAT-6 LIKE PROTEIN ESXL (ESAT-6 LIKE PROTEIN 4)	4	3	NA	NA	NA	NA	NA	NA	NA	NA	NA	NA	NA	NA	NA	NA	NA	NA	NA	NA	NA	NA	NA	NA	NA	NA	NA	NA	NA	NA	NA	NA	NA	NA	NA	NA	NA	NA	NA	NA	NA	NA	NA	NA	NA	NA	NA
Rv1199c	-	POSSIBLE TRANSPOSASE	17	16	0.47	0.0591	0.82163	0.53	0.0316	0.32184	0.68	0.0118	0.24522	0.51	0.0471	0.66172	0.49	0.0465	0.47798	0.66	0.0093	0.21449	0.34	0.2968	1	0.27	0.429	1	0.16	0.5626	1	0.42	0.0831	0.72061	0.56	0.0277	0.44387	0.82	0.0035	0.08362	0.48	0.0716	0.60954	0.47	0.0746	0.73248	0.59	0.0142	0.29411
Rv1200	-	PROBABLE CONSERVED INTEGRAL MEMBRANE TRANSPORT PROTEIN	29	28	NA	NA	NA	NA	NA	NA	NA	NA	NA	NA	NA	NA	NA	NA	NA	NA	NA	NA	NA	NA	NA	NA	NA	NA	NA	NA	NA	NA	NA	NA	NA	NA	NA	NA	NA	NA	NA	NA	NA	NA	NA	NA	NA	NA	NA
Rv1201c	-	PROBABLE TRANSFERASE	12	1	NA	NA	NA	NA	NA	NA	NA	NA	NA	NA	NA	NA	NA	NA	NA	NA	NA	NA	NA	NA	NA	NA	NA	NA	NA	NA	NA	NA	NA	NA	NA	NA	NA	NA	NA	NA	NA	NA	NA	NA	NA	NA	NA	NA	NA
Rv1202	dapE	dipeptidase	16	1	NA	NA	NA	NA	NA	NA	NA	NA	NA	NA	NA	NA	NA	NA	NA	NA	NA	NA	NA	NA	NA	NA	NA	NA	NA	NA	NA	NA	NA	NA	NA	NA	NA	NA	NA	NA	NA	NA	NA	NA	NA	NA	NA	NA	NA
Rv1203c	-	hypothetical protein Rv1203c	9	6	0.04	0.9492	1	-0.38	0.585	0.99641	-0.51	0.486	1	0.12	0.8322	1	-0.31	0.6834	1	-0.19	0.8049	1	-0.78	0.4414	1	-0.59	0.5491	1	0.18	0.812	1	-0.18	0.8037	1	-0.42	0.5689	1	0.25	0.7099	1	-0.4	0.587	1	-0.16	0.8126	1	-0.4	0.5602	1
Rv1204c	-	hypothetical protein Rv1204c	17	17	0.05	0.824	1	0.15	0.5432	0.99166	-0.26	0.3544	1	-0.06	0.804	1	0.27	0.2769	0.91214	0.21	0.3849	1	0.08	0.791	1	0.1	0.7342	1	-0.58	0.0596	0.66983	0.1	0.6875	1	0.45	0.0667	0.71014	0.19	0.4586	0.92388	0.07	0.8025	1	-0.07	0.7653	1	0	0.9886	1
Rv1205	-	hypothetical protein Rv1205	14	12	-0.75	0.0523	0.76719	0.43	0.2146	0.77009	-0.41	0.3141	1	-0.05	0.8846	1	0.35	0.3059	0.92847	0.79	0.0121	0.2541	0.94	0.0079	0.34638	0.16	0.7173	1	-0.32	0.4027	1	0.42	0.1869	0.94277	0.11	0.7651	1	0.65	0.1098	0.59444	-0.02	0.9584	1	0.06	0.8599	1	-0.48	0.1959	1
Rv1206	fadD6	acyl-CoA synthetase	38	31	1.35	0	0	-0.12	0.6547	1	0.13	0.6227	1	0.79	0.0019	0.0798	0.55	0.0262	0.36424	0.82	0.0003	0.01555	0.92	0.0003	0.0292	0.05	0.8838	1	0.05	0.838	1	0.43	0.06	0.61385	1.01	0.0001	0.00562	0.81	0.0002	0.00867	0.82	0.0005	0.02036	1.15	0	0	-0.36	0.1832	1
Rv1207	folP2	PROBABLE DIHYDROPTEROATE SYNTHASE 2 FOLP2 (DHPS 2) (Dihydropteroate pyrophosphorylase 2)	10	8	-0.87	0.1235	1	-0.84	0.1348	0.65609	0.54	0.2239	1	-0.49	0.3544	1	0.31	0.4908	1	0.01	0.9877	1	-0.19	0.7627	1	0.64	0.2294	1	0.79	0.123	0.84385	-0.74	0.1602	0.89398	0.05	0.9144	1	-0.51	0.3379	0.86314	-0.46	0.4086	1	-0.64	0.2274	1	-0.24	0.6086	1
Rv1208	-	hypothetical protein Rv1208	14	0	NA	NA	NA	NA	NA	NA	NA	NA	NA	NA	NA	NA	NA	NA	NA	NA	NA	NA	NA	NA	NA	NA	NA	NA	NA	NA	NA	NA	NA	NA	NA	NA	NA	NA	NA	NA	NA	NA	NA	NA	NA	NA	NA	NA	NA
Rv1209	-	hypothetical protein Rv1209	5	5	-0.59	0.1372	1	0.18	0.5265	0.98517	-0.42	0.1938	0.99131	-0.43	0.1937	1	-0.03	0.9195	1	0.05	0.8624	1	0.46	0.1796	1	-1.37	0.0214	0.70689	-0.28	0.5137	1	0.02	0.9581	1	-0.54	0.1377	0.89889	0	0.9985	1	0.13	0.6878	1	0.11	0.7111	1	0.09	0.7753	1
Rv1210	tagA	PROBABLE DNA-3-METHYLADENINE GLYCOSYLASE I TAGA (TAG I) (3-methyladenine-DNA glycosylase I, constitutive) (DNA-3-methyladenine glycosidase I )	11	10	-0.31	0.4079	1	-0.07	0.8334	1	0.23	0.4892	1	-0.26	0.4862	1	-0.2	0.5434	1	0.16	0.6413	1	0.2	0.6487	1	0.1	0.8306	1	-0.39	0.27	1	-0.1	0.7627	1	-0.21	0.5791	1	0.2	0.5669	0.97685	-0.13	0.7433	1	0.22	0.5206	1	-0.29	0.4231	1
Rv1211	-	hypothetical protein Rv1211	3	1	NA	NA	NA	NA	NA	NA	NA	NA	NA	NA	NA	NA	NA	NA	NA	NA	NA	NA	NA	NA	NA	NA	NA	NA	NA	NA	NA	NA	NA	NA	NA	NA	NA	NA	NA	NA	NA	NA	NA	NA	NA	NA	NA	NA	NA
Rv1212c	-	PUTATIVE GLYCOSYL TRANSFERASE	32	27	-0.21	0.454	1	-0.45	0.1358	0.65681	0.03	0.9241	1	-0.21	0.486	1	-0.3	0.3249	0.933	-0.11	0.6779	1	-0.08	0.8327	1	-0.37	0.3414	1	-0.54	0.0746	0.71724	-0.41	0.1607	0.89538	-0.28	0.3521	1	-0.21	0.4696	0.92988	-0.15	0.6044	1	-0.15	0.5946	1	-0.03	0.9023	1
Rv1213	glgC	glucose-1-phosphate adenylyltransferase	30	24	-0.22	0.5045	1	0.7	0.0096	0.15261	0.55	0.0628	0.628	0.25	0.416	1	-0.67	0.0673	0.57012	-0.14	0.6638	1	0.05	0.9047	1	0.23	0.5863	1	0.49	0.0803	0.72034	0.12	0.688	1	0.54	0.0605	0.68968	0.39	0.2364	0.79935	0.28	0.389	1	0.2	0.517	1	0.71	0.0093	0.2222
Rv1214c	PE14	PE FAMILY PROTEIN	5	5	0.19	0.7245	1	0.2	0.7053	1	-0.18	0.7782	1	0.26	0.6378	1	0.47	0.3547	0.95154	-0.08	0.889	1	-0.05	0.9439	1	-0.43	0.5818	1	0.58	0.3512	1	0.43	0.348	1	0.28	0.6013	1	-0.26	0.6467	1	-0.17	0.787	1	0.64	0.1756	1	0.26	0.6092	1
Rv1215c	-	hypothetical protein Rv1215c	27	22	-0.17	0.5544	1	0.08	0.7757	1	-0.01	0.9729	1	0.28	0.2957	1	-0.03	0.9299	1	0.17	0.5185	1	-0.1	0.779	1	-0.03	0.9457	1	0.59	0.033	0.48948	0.09	0.7521	1	-0.19	0.5038	1	-0.87	0.0096	0.16162	0.16	0.5966	1	0.24	0.3558	1	-0.02	0.9464	1
Rv1216c	-	PROBABLE CONSERVED INTEGRAL MEMBRANE PROTEIN	20	18	-0.2	0.4388	1	0.39	0.0733	0.5008	-0.06	0.8128	1	0.06	0.7825	1	0.39	0.0902	0.62013	0.15	0.5219	1	0.43	0.132	1	0.23	0.4362	1	0.03	0.9183	1	0.25	0.2359	1	-0.14	0.5767	1	-0.26	0.3131	0.84801	-0.01	0.9711	1	0.35	0.1071	0.86012	0.31	0.1645	1
Rv1217c	-	PROBABLE TETRONASIN-TRANSPORT INTEGRAL MEMBRANE PROTEIN ABC TRANSPORTER	21	15	-0.2	0.6231	1	0.1	0.7473	1	-0.23	0.5452	1	0.25	0.4946	1	0.37	0.2895	0.92145	0.1	0.7837	1	-0.76	0.1675	1	-0.55	0.2997	1	-0.67	0.0981	0.7948	-0.12	0.7237	1	-0.29	0.4539	1	-0.9	0.028	0.30947	0	0.9981	1	-0.1	0.7781	1	-0.17	0.6526	1
Rv1218c	-	PROBABLE TETRONASIN-TRANSPORT ATP-BINDING PROTEIN ABC TRANSPORTER	6	6	-0.37	0.4824	1	-0.13	0.7909	1	0.74	0.1551	0.91167	-0.11	0.8222	1	0.52	0.2692	0.91142	0.15	0.7971	1	0.1	0.8869	1	-0.01	0.9933	1	0.58	0.2234	0.99483	0.19	0.6503	1	0.42	0.4049	1	-0.26	0.6386	1	0.37	0.4765	1	-0.46	0.3709	1	0.32	0.543	1
Rv1219c	-	PROBABLE TRANSCRIPTIONAL REGULATORY PROTEIN	10	7	-0.38	0.4164	1	-0.61	0.2299	0.78942	0.43	0.4092	1	-0.21	0.639	1	-0.53	0.2627	0.90575	-0.44	0.3821	1	-0.23	0.7018	1	-0.48	0.4659	1	-0.21	0.7095	1	-0.53	0.265	1	-0.49	0.3072	1	-1.12	0.0526	0.42831	-0.15	0.7619	1	-0.17	0.7075	1	-0.07	0.8749	1
Rv1220c	-	PROBABLE METHYLTRANSFERASE	11	9	-0.4	0.4098	1	-2.11	0.0032	0.07173	-0.8	0.133	0.85446	-0.76	0.1272	1	-0.98	0.0683	0.57615	-2.07	0.0033	0.09975	-1.43	0.0752	1	-0.61	0.3546	1	-1.71	0.0077	0.19569	-1.41	0.0127	0.2448	-2.15	0.003	0.09893	-2.26	0.0024	0.063	-1.22	0.032	0.38574	-1.09	0.0369	0.47958	-1.59	0.008	0.19583
Rv1221	sigE	RNA polymerase sigma factor SigE	17	5	0.14	0.8852	1	-0.36	0.7805	1	0.46	0.6798	1	-0.8	0.5468	1	-0.46	0.7459	1	-1.77	0.3049	1	-0.73	0.7151	1	0.31	0.8054	1	-1.25	0.4457	1	-0.95	0.5186	1	-0.57	0.6805	1	-0.31	0.7897	1	-0.77	0.5674	1	-0.59	0.6721	1	-1.72	0.3294	1
Rv1222	-	hypothetical protein Rv1222	2	2	NA	NA	NA	NA	NA	NA	NA	NA	NA	NA	NA	NA	NA	NA	NA	NA	NA	NA	NA	NA	NA	NA	NA	NA	NA	NA	NA	NA	NA	NA	NA	NA	NA	NA	NA	NA	NA	NA	NA	NA	NA	NA	NA	NA	NA
Rv1223	htrA	PROBABLE SERINE PROTEASE HTRA (DEGP PROTEIN)	22	3	NA	NA	NA	NA	NA	NA	NA	NA	NA	NA	NA	NA	NA	NA	NA	NA	NA	NA	NA	NA	NA	NA	NA	NA	NA	NA	NA	NA	NA	NA	NA	NA	NA	NA	NA	NA	NA	NA	NA	NA	NA	NA	NA	NA	NA
Rv1224	tatB	sec-independent translocase	6	0	NA	NA	NA	NA	NA	NA	NA	NA	NA	NA	NA	NA	NA	NA	NA	NA	NA	NA	NA	NA	NA	NA	NA	NA	NA	NA	NA	NA	NA	NA	NA	NA	NA	NA	NA	NA	NA	NA	NA	NA	NA	NA	NA	NA	NA
Rv1225c	-	hypothetical protein Rv1225c	7	7	0.1	0.7854	1	-0.01	0.9728	1	0.34	0.3657	1	-0.05	0.8917	1	0.22	0.5981	1	0.11	0.7602	1	0.04	0.9353	1	0.3	0.5197	1	0.01	0.9673	1	-0.26	0.4955	1	-0.15	0.7186	1	-0.06	0.8648	1	-0.12	0.7425	1	-0.1	0.7869	1	-0.36	0.3791	1
Rv1226c	-	PROBABLE TRANSMEMBRANE PROTEIN	15	12	0.19	0.6518	1	0.1	0.8213	1	0.46	0.3355	1	-0.33	0.4873	1	-0.64	0.2124	0.85672	-0.2	0.6769	1	-0.74	0.3068	1	0.3	0.5841	1	0.25	0.5655	1	-0.05	0.9177	1	0.11	0.8062	1	-0.32	0.4861	0.94643	0.3	0.4963	1	-0.4	0.4537	1	-0.05	0.9072	1
Rv1227c	-	PROBABLE TRANSMEMBRANE PROTEIN	6	6	-0.51	0.39	1	0.02	0.983	1	-0.92	0.2186	1	-0.13	0.8292	1	0.03	0.9626	1	-0.37	0.5346	1	-0.02	0.9763	1	0.35	0.659	1	-1.13	0.0991	0.7948	-0.39	0.5284	1	0.38	0.5372	1	-0.33	0.5549	0.97144	-0.35	0.6675	1	0.26	0.6431	1	-0.16	0.7863	1
Rv1228	lpqX	PROBABLE LIPOPROTEIN LPQX	8	7	NA	NA	NA	NA	NA	NA	NA	NA	NA	NA	NA	NA	NA	NA	NA	NA	NA	NA	NA	NA	NA	NA	NA	NA	NA	NA	NA	NA	NA	NA	NA	NA	NA	NA	NA	NA	NA	NA	NA	NA	NA	NA	NA	NA	NA
Rv1229c	mrp	PROBABLE MRP-RELATED PROTEIN MRP	16	2	NA	NA	NA	NA	NA	NA	NA	NA	NA	NA	NA	NA	NA	NA	NA	NA	NA	NA	NA	NA	NA	NA	NA	NA	NA	NA	NA	NA	NA	NA	NA	NA	NA	NA	NA	NA	NA	NA	NA	NA	NA	NA	NA	NA	NA
Rv1230c	-	POSSIBLE MEMBRANE PROTEIN	20	16	-0.09	0.7738	1	-0.53	0.1334	0.65309	-0.28	0.4309	1	-0.14	0.6787	1	0.22	0.5028	1	0.02	0.9439	1	-0.1	0.8083	1	-0.48	0.2877	1	0.25	0.3954	1	-0.28	0.3818	1	0.07	0.8185	1	-0.19	0.5365	0.96546	-0.02	0.9452	1	0.1	0.7235	1	-0.2	0.5175	1
Rv1231c	-	PROBABLE MEMBRANE PROTEIN	8	8	0.2	0.667	1	0.64	0.102	0.58031	-0.15	0.7599	1	0.17	0.6963	1	0.09	0.8566	1	-0.46	0.3326	1	-0.59	0.4047	1	-0.77	0.2892	1	-0.79	0.1264	0.84663	0.37	0.3856	1	-0.36	0.449	1	0.24	0.5702	0.97685	0.27	0.5302	1	0	0.9948	1	-0.11	0.8113	1
Rv1232c	-	hypothetical protein Rv1232c	11	9	NA	NA	NA	NA	NA	NA	NA	NA	NA	NA	NA	NA	NA	NA	NA	NA	NA	NA	NA	NA	NA	NA	NA	NA	NA	NA	NA	NA	NA	NA	NA	NA	NA	NA	NA	NA	NA	NA	NA	NA	NA	NA	NA	NA	NA
Rv1233c	-	hypothetical protein Rv1233c	20	15	0.24	0.5621	1	0.37	0.333	0.86472	0.34	0.4156	1	0.38	0.3436	1	0.05	0.9084	1	0.34	0.3967	1	-0.02	0.9761	1	0.22	0.6775	1	0.51	0.2023	0.96445	0.27	0.5185	1	0.36	0.4017	1	-0.18	0.6799	1	0.39	0.3325	1	0.57	0.1484	0.97884	0.21	0.572	1
Rv1234	-	PROBABLE TRANSMEMBRANE PROTEIN	9	7	-0.85	0.2003	1	-0.42	0.4907	0.9683	-0.31	0.6176	1	-0.46	0.4805	1	-2.2	0.0199	0.31634	0	0.9955	1	-0.14	0.8601	1	0.61	0.3673	1	0.19	0.7359	1	0.21	0.6795	1	-0.06	0.9172	1	-0.42	0.4896	0.9477	0.35	0.507	1	-0.94	0.1628	1	0.18	0.7769	1
Rv1235	lpqY	PROBABLE SUGAR-BINDING LIPOPROTEIN LPQY	30	20	-1.16	0.003	0.12621	-2.29	0.0001	0.00499	-2.65	0	0	-1.5	0.0004	0.02455	-2.75	0	0	-1.74	0	0	-1.45	0.0097	0.38703	-0.9	0.082	1	-2.13	0	0	-2.16	0	0	-1.17	0.0049	0.13768	-2.35	0.0001	0.00481	-1.61	0.0006	0.02347	-1.88	0	0	-1.54	0.0001	0.00713
Rv1236	sugA	PROBABLE SUGAR-TRANSPORT INTEGRAL MEMBRANE PROTEIN ABC TRANSPORTER SUGA	19	9	-0.55	0.3041	1	-1.39	0.0337	0.33616	-0.97	0.113	0.78961	-0.49	0.4292	1	-1.39	0.0366	0.42085	-1.59	0.0235	0.36511	-1.96	0.0625	1	-1.59	0.1018	1	-0.47	0.3623	1	-1.28	0.0436	0.52095	-1.3	0.0483	0.61675	-1.53	0.0249	0.28549	-0.37	0.6057	1	-1.58	0.0298	0.43554	-2.05	0.0069	0.18232
Rv1237	sugB	PROBABLE SUGAR-TRANSPORT INTEGRAL MEMBRANE PROTEIN ABC TRANSPORTER SUGB	12	7	-2.38	0.0085	0.24576	-1.93	0.0221	0.2648	-1.99	0.0174	0.31414	-1.79	0.0222	0.40081	-2.47	0.0101	0.20666	-1.45	0.0475	0.58619	-1.97	0.0873	1	-1.43	0.1549	1	-1.22	0.0755	0.71984	-2.15	0.01	0.20781	-1.85	0.0234	0.41125	-3.46	0.0038	0.08566	-2.74	0.0061	0.13829	-1.53	0.0454	0.54562	-2	0.0143	0.29411
Rv1238	sugC	PROBABLE SUGAR-TRANSPORT ATP-BINDING PROTEIN ABC TRANSPORTER SUGC	25	15	-1.23	0.0032	0.12768	-2.37	0	0	-0.8	0.0585	0.60417	-1.77	0.0004	0.02455	-1.16	0.0048	0.12683	-2.41	0	0	-1.3	0.0249	0.71651	-2.6	0.002	0.18136	-1.44	0.0011	0.04479	-2.14	0	0	-1.96	0.0002	0.01036	-2.39	0	0	-2.05	0	0	-2.42	0	0	-2.25	0.0001	0.00713
Rv1239c	corA	POSSIBLE MAGNESIUM AND COBALT TRANSPORT TRANSMEMBRANE PROTEIN CORA	26	22	0.23	0.4077	1	1.24	0	0	1.15	0	0	0.98	0	0	0.58	0.0355	0.41538	1.32	0	0	1.54	0	0	-0.18	0.6597	1	1.27	0	0	1.52	0	0	1.2	0	0	1.86	0	0	1.6	0	0	1.22	0	0	0.78	0.0036	0.11135
Rv1240	mdh	malate dehydrogenase	5	0	NA	NA	NA	NA	NA	NA	NA	NA	NA	NA	NA	NA	NA	NA	NA	NA	NA	NA	NA	NA	NA	NA	NA	NA	NA	NA	NA	NA	NA	NA	NA	NA	NA	NA	NA	NA	NA	NA	NA	NA	NA	NA	NA	NA	NA
Rv1241	-	hypothetical protein Rv1241	2	2	NA	NA	NA	NA	NA	NA	NA	NA	NA	NA	NA	NA	NA	NA	NA	NA	NA	NA	NA	NA	NA	NA	NA	NA	NA	NA	NA	NA	NA	NA	NA	NA	NA	NA	NA	NA	NA	NA	NA	NA	NA	NA	NA	NA	NA
Rv1242	-	hypothetical protein Rv1242	9	8	-0.09	0.8306	1	-0.6	0.1833	0.73536	0.61	0.1475	0.89036	-0.28	0.5675	1	-0.07	0.875	1	-0.18	0.6851	1	-0.13	0.8249	1	-0.21	0.716	1	-0.48	0.3498	1	-0.19	0.6272	1	-0.83	0.0832	0.75297	-0.3	0.5332	0.96353	-0.45	0.3443	1	-0.29	0.5275	1	-0.14	0.7537	1
Rv1243c	PE_PGRS23	PE-PGRS FAMILY PROTEIN	19	15	-0.11	0.694	1	-0.29	0.2832	0.83601	0.22	0.409	1	-0.41	0.1667	1	-0.05	0.8706	1	-0.26	0.3396	1	-0.36	0.3467	1	-0.12	0.7565	1	-0.53	0.0732	0.71063	-0.48	0.099	0.74954	-0.49	0.0991	0.80861	-0.2	0.4745	0.93356	-0.44	0.1309	0.833	-0.24	0.3935	1	-0.26	0.3369	1
Rv1244	lpqZ	PROBABLE LIPOPROTEIN LPQZ	8	8	-1.34	0.0005	0.03218	-2.03	0	0	-0.72	0.0389	0.50557	-0.76	0.0175	0.34567	-0.16	0.5285	1	-1.36	0.0002	0.01093	-1.56	0.0027	0.17661	-2.09	0.0009	0.11584	-0.65	0.0425	0.57096	-1.08	0.0014	0.04774	-0.88	0.0145	0.30133	-0.93	0.0055	0.11196	-1.44	0.0005	0.02036	-0.44	0.1433	0.97286	-1.67	0	0
Rv1245c	-	PROBABLE SHORT-CHAIN TYPE DEHYDROGENASE/REDUCTASE	14	10	-0.17	0.6929	1	-0.38	0.3686	0.89026	-0.14	0.7296	1	-0.3	0.4723	1	-0.61	0.1691	0.78729	-0.2	0.6047	1	-0.21	0.6923	1	-0.19	0.7201	1	-0.31	0.4118	1	-0.06	0.8803	1	-0.03	0.9454	1	0.1	0.795	1	-0.5	0.2304	1	-0.18	0.6365	1	-0.54	0.2095	1
Rv1246c	-	hypothetical protein Rv1246c	8	8	-0.21	0.6419	1	0.03	0.95	1	0.08	0.8887	1	0.31	0.454	1	-0.17	0.7209	1	0.11	0.8023	1	-0.23	0.698	1	-0.36	0.5483	1	0.22	0.6125	1	0.26	0.531	1	0.01	0.9845	1	0.57	0.2903	0.8269	0.22	0.6304	1	0.01	0.9771	1	-0.12	0.7956	1
Rv1247c	-	hypothetical protein Rv1247c	5	5	-0.06	0.9102	1	-1.03	0.1245	0.63687	-0.44	0.4583	1	-0.21	0.7154	1	-2.46	0.0094	0.1974	-0.75	0.2362	1	-0.73	0.4055	1	-0.01	0.9893	1	-0.5	0.4122	1	-0.89	0.1582	0.88741	-0.01	0.9913	1	-1.49	0.0459	0.39986	-0.28	0.6401	1	-0.44	0.4596	1	-0.89	0.1781	1
Rv1248c	kgd	alpha-ketoglutarate decarboxylase	46	2	NA	NA	NA	NA	NA	NA	NA	NA	NA	NA	NA	NA	NA	NA	NA	NA	NA	NA	NA	NA	NA	NA	NA	NA	NA	NA	NA	NA	NA	NA	NA	NA	NA	NA	NA	NA	NA	NA	NA	NA	NA	NA	NA	NA	NA
Rv1249c	-	POSSIBLE MEMBRANE PROTEIN	13	11	NA	NA	NA	NA	NA	NA	NA	NA	NA	NA	NA	NA	NA	NA	NA	NA	NA	NA	NA	NA	NA	NA	NA	NA	NA	NA	NA	NA	NA	NA	NA	NA	NA	NA	NA	NA	NA	NA	NA	NA	NA	NA	NA	NA	NA
Rv1250	-	PROBABLE DRUG-TRANSPORT INTEGRAL MEMBRANE PROTEIN	31	26	0.19	0.5092	1	0.11	0.68	1	-0.21	0.4937	1	-0.08	0.792	1	-0.25	0.4094	0.98758	0.03	0.9004	1	-0.1	0.7865	1	0.17	0.6314	1	0.05	0.855	1	0.19	0.4697	1	-0.09	0.767	1	-0.24	0.411	0.89797	0.1	0.7146	1	-0.11	0.6947	1	-0.05	0.8575	1
Rv1251c	-	hypothetical protein Rv1251c	61	44	0.3	0.1494	1	0.23	0.2266	0.78416	0.2	0.3321	1	0.01	0.9571	1	-0.37	0.107	0.66624	0.02	0.904	1	0.03	0.8916	1	0.34	0.1829	1	-0.17	0.4335	1	0.24	0.1909	0.94534	0.2	0.311	1	-0.13	0.5641	0.97685	-0.08	0.7217	1	-0.15	0.4726	1	0	0.9887	1
Rv1252c	lprE	PROBABLE LIPOPROTEIN LPRE	8	8	-0.13	0.6414	1	0.02	0.9489	1	0.3	0.2654	1	0.26	0.3448	1	0	0.9889	1	0.13	0.6445	1	0.09	0.788	1	-0.2	0.5889	1	0.42	0.0732	0.71063	0.02	0.9369	1	0	0.9987	1	0.49	0.0589	0.45457	0.29	0.2648	1	0.17	0.5064	1	0.1	0.7216	1
Rv1253	deaD	PROBABLE COLD-SHOCK DEAD-BOX PROTEIN A HOMOLOG DEAD (ATP-dependent RNA helicase deaD homolog)	35	23	-0.19	0.5211	1	-0.28	0.3667	0.88874	0.02	0.9537	1	-0.35	0.2492	1	-0.77	0.0262	0.36424	-0.03	0.9057	1	-0.16	0.687	1	-0.37	0.3771	1	-0.28	0.3613	1	-0.14	0.6227	1	-0.51	0.1203	0.86714	-0.19	0.5256	0.96111	-0.42	0.2243	1	-0.31	0.3129	1	-0.05	0.8593	1
Rv1254	-	PROBABLE ACYLTRANSFERASE	26	1	NA	NA	NA	NA	NA	NA	NA	NA	NA	NA	NA	NA	NA	NA	NA	NA	NA	NA	NA	NA	NA	NA	NA	NA	NA	NA	NA	NA	NA	NA	NA	NA	NA	NA	NA	NA	NA	NA	NA	NA	NA	NA	NA	NA	NA
Rv1255c	-	PROBABLE TRANSCRIPTIONAL REGULATORY PROTEIN	10	6	0.66	0.2744	1	-1.54	0.0627	0.45903	-1.27	0.1113	0.78047	0.12	0.833	1	-1.06	0.1604	0.76742	-0.72	0.3152	1	-0.41	0.6391	1	0.18	0.805	1	-0.55	0.3909	1	-1	0.1616	0.89678	-0.57	0.3988	1	-1.53	0.0655	0.47604	-0.76	0.2797	1	-0.95	0.1856	1	-0.51	0.4471	1
Rv1256c	cyp130	PROBA BLE CYTOCHROME P450 130 CYP130	16	13	-0.1	0.7723	1	-0.01	0.9871	1	-0.37	0.3564	1	-0.19	0.6253	1	0.2	0.5711	1	0.23	0.4954	1	-0.56	0.2831	1	0.26	0.5523	1	-0.11	0.7669	1	0.02	0.9468	1	0.15	0.674	1	-0.68	0.0815	0.52261	-0.2	0.5844	1	0.14	0.6991	1	-0.01	0.9841	1
Rv1257c	-	PROBABLE OXIDOREDUCTASE	16	10	0.4	0.3375	1	-0.09	0.8465	1	-0.09	0.8422	1	-0.17	0.7007	1	0.21	0.6123	1	0.32	0.4831	1	0.2	0.7251	1	-0.03	0.9625	1	-0.15	0.7451	1	-0.49	0.294	1	-0.21	0.6459	1	-0.09	0.8531	1	-0.29	0.5363	1	-0.12	0.792	1	0.03	0.9369	1
Rv1258c	-	PROBABLE CONSERVED INTEGRAL MEMBRANE TRANSPORT PROTEIN	23	19	NA	NA	NA	NA	NA	NA	NA	NA	NA	NA	NA	NA	NA	NA	NA	NA	NA	NA	NA	NA	NA	NA	NA	NA	NA	NA	NA	NA	NA	NA	NA	NA	NA	NA	NA	NA	NA	NA	NA	NA	NA	NA	NA	NA	NA
Rv1259	-	hypothetical protein Rv1259	14	10	-0.05	0.9461	1	0.17	0.8179	1	-0.14	0.86	1	0.34	0.6396	1	-0.51	0.5324	1	0.09	0.9034	1	0.11	0.8979	1	-1.96	0.1832	1	0.33	0.6425	1	0.19	0.7967	1	0.41	0.5788	1	-0.78	0.3624	0.8738	0.41	0.6786	1	0.48	0.474	1	0.19	0.7819	1
Rv1260	-	hypothetical protein Rv1260	27	16	0.19	0.6303	1	0.12	0.7493	1	-0.32	0.5144	1	-0.2	0.6396	1	-0.46	0.2997	0.92466	0.29	0.4745	1	0.34	0.4569	1	-0.16	0.7898	1	0.53	0.1423	0.87342	0.18	0.6286	1	0.06	0.8957	1	-0.22	0.5944	0.98344	-0.43	0.3311	1	-0.13	0.7359	1	0.02	0.9575	1
Rv1261c	-	hypothetical protein Rv1261c	12	9	0.55	0.0937	1	0.02	0.9639	1	-0.34	0.4417	1	0.76	0.0364	0.55586	0.35	0.3184	0.92993	0.47	0.2499	1	0.15	0.742	1	-0.5	0.3611	1	0.24	0.4955	1	0.25	0.51	1	0.15	0.6873	1	0.13	0.7502	1	-0.26	0.5078	1	0.41	0.286	1	0.46	0.1933	1
Rv1262c	-	HYPOTHETICAL HIT-LIKE PROTEIN	4	4	0.45	0.3482	1	-0.38	0.4919	0.96831	0.88	0.0706	0.65914	0.26	0.5792	1	-0.3	0.5689	1	-0.23	0.6869	1	-0.27	0.7048	1	0.03	0.9683	1	-0.01	0.9792	1	-0.4	0.464	1	0.5	0.2796	1	-0.81	0.1692	0.71331	0.39	0.3804	1	-0.1	0.8384	1	-0.19	0.7196	1
Rv1263	amiB2	amidase	22	18	-0.02	0.967	1	-0.5	0.2524	0.81479	-0.6	0.2103	0.99278	-0.54	0.2485	1	-1.56	0.0065	0.15814	-0.37	0.3977	1	-0.06	0.9121	1	0	0.9973	1	-0.25	0.5556	1	-0.04	0.9157	1	-0.32	0.4783	1	0.05	0.9087	1	-0.3	0.5025	1	-0.24	0.5776	1	-0.2	0.6583	1
Rv1264	-	ADENYLYL CYCLASE (ATP PYROPHOSPHATE-LYASE) (ADENYLATE CYCLASE)	13	9	-0.11	0.7952	1	-0.11	0.7819	1	-0.08	0.8694	1	-0.28	0.5072	1	-0.03	0.9376	1	0.2	0.6456	1	-0.19	0.7307	1	-0.35	0.5445	1	-0.02	0.9629	1	-0.03	0.9423	1	-0.04	0.9284	1	-0.08	0.8512	1	-0.09	0.8211	1	-0.09	0.8388	1	-0.22	0.6192	1
Rv1265	-	hypothetical protein Rv1265	11	3	NA	NA	NA	NA	NA	NA	NA	NA	NA	NA	NA	NA	NA	NA	NA	NA	NA	NA	NA	NA	NA	NA	NA	NA	NA	NA	NA	NA	NA	NA	NA	NA	NA	NA	NA	NA	NA	NA	NA	NA	NA	NA	NA	NA	NA
Rv1266c	pknH	PROBABLE TRANSMEMBRANE SERINE/THREONINE-PROTEIN KINASE H PKNH (PROTEIN KINASE H) (STPK H)	29	25	NA	NA	NA	NA	NA	NA	NA	NA	NA	NA	NA	NA	NA	NA	NA	NA	NA	NA	NA	NA	NA	NA	NA	NA	NA	NA	NA	NA	NA	NA	NA	NA	NA	NA	NA	NA	NA	NA	NA	NA	NA	NA	NA	NA	NA
Rv1267c	embR	PROBABLE TRANSCRIPTIONAL REGULATORY PROTEIN EMBR	21	16	0.3	0.5067	1	0.16	0.7	1	-0.04	0.9173	1	-0.29	0.5346	1	-0.35	0.4608	1	0.01	0.9779	1	0.1	0.8653	1	-0.93	0.1908	1	0.39	0.3254	1	-0.08	0.866	1	-0.14	0.7505	1	0.44	0.2759	0.8269	-0.16	0.7247	1	0.14	0.7383	1	0.3	0.4916	1
Rv1268c	-	hypothetical protein Rv1268c	11	9	NA	NA	NA	NA	NA	NA	NA	NA	NA	NA	NA	NA	NA	NA	NA	NA	NA	NA	NA	NA	NA	NA	NA	NA	NA	NA	NA	NA	NA	NA	NA	NA	NA	NA	NA	NA	NA	NA	NA	NA	NA	NA	NA	NA	NA
Rv1269c	-	CONSERVED PROBABLE SECRETED PROTEIN	9	9	-0.49	0.2196	1	0.04	0.9227	1	0.37	0.3777	1	0.09	0.8078	1	0.15	0.6854	1	0.17	0.6085	1	0.07	0.8863	1	0.58	0.1805	1	-0.12	0.7436	1	-0.17	0.6504	1	0.15	0.694	1	0.14	0.7381	1	0.04	0.9266	1	0.13	0.7004	1	0.15	0.6949	1
Rv1270c	lprA	POSSIBLE LIPOPROTEIN LPRA	12	10	0.86	0.0587	0.81893	0.43	0.3844	0.90291	-1.26	0.034	0.46459	-0.31	0.5225	1	0.72	0.0872	0.61363	0.45	0.3489	1	0.18	0.7518	1	-0.52	0.4454	1	0.51	0.256	1	0.13	0.7753	1	-0.8	0.138	0.89889	-0.4	0.4374	0.91806	-0.17	0.7252	1	0.02	0.9674	1	0.19	0.6642	1
Rv1271c	-	CONSERVED HYPOTHETICAL SECRETED PROTEIN	7	6	0.28	0.5697	1	0.13	0.8309	1	-0.14	0.7848	1	-0.03	0.9421	1	-0.53	0.3054	0.92837	0.66	0.1708	1	-0.14	0.842	1	0.94	0.032	0.77854	-0.13	0.7918	1	0.36	0.4745	1	0.51	0.3244	1	0.06	0.8986	1	0.67	0.2041	0.98094	0.27	0.5754	1	0.72	0.1761	1
Rv1272c	-	PROBABLE DRUGS-TRANSPORT TRANSMEMBRANE ATP-BINDING PROTEIN ABC TRANSPORTER	31	18	-1.18	0.0048	0.168	-1.42	0.0014	0.04169	-1.19	0.0054	0.15281	-1.67	0.0005	0.0285	-0.43	0.2363	0.8804	-0.98	0.0122	0.25486	-0.58	0.2279	1	-0.18	0.6928	1	-0.59	0.1399	0.87134	-0.87	0.0237	0.36652	-1.2	0.0035	0.11172	-0.34	0.3882	0.88969	-1.44	0.0012	0.04275	-0.87	0.0208	0.33874	-0.68	0.0819	0.78933
Rv1273c	-	PROBABLE DRUGS-TRANSPORT TRANSMEMBRANE ATP-BINDING PROTEIN ABC TRANSPORTER	32	20	-1.23	0.0017	0.08272	-1.19	0.0033	0.07356	-1.15	0.0066	0.17674	-0.61	0.0826	0.88121	-1.23	0.0031	0.093	-0.97	0.0192	0.34048	-0.98	0.0598	1	-0.54	0.2814	1	-1.04	0.0113	0.24773	-1.32	0.002	0.06234	-0.76	0.0455	0.59915	-0.98	0.0152	0.2143	-1.71	0.0003	0.0133	-0.72	0.0559	0.62476	-0.79	0.0283	0.46468
Rv1274	lprB	POSSIBLE LIPOPROTEIN LPRB	5	2	NA	NA	NA	NA	NA	NA	NA	NA	NA	NA	NA	NA	NA	NA	NA	NA	NA	NA	NA	NA	NA	NA	NA	NA	NA	NA	NA	NA	NA	NA	NA	NA	NA	NA	NA	NA	NA	NA	NA	NA	NA	NA	NA	NA	NA
Rv1275	lprC	POSSIBLE LIPOPROTEIN LPRC	6	0	NA	NA	NA	NA	NA	NA	NA	NA	NA	NA	NA	NA	NA	NA	NA	NA	NA	NA	NA	NA	NA	NA	NA	NA	NA	NA	NA	NA	NA	NA	NA	NA	NA	NA	NA	NA	NA	NA	NA	NA	NA	NA	NA	NA	NA
Rv1276c	-	hypothetical protein Rv1276c	8	5	0.13	0.8558	1	-0.35	0.6658	1	0.13	0.9159	1	-0.55	0.5072	1	0.5	0.4378	0.99455	-0.06	0.9366	1	-1.07	0.4207	1	-0.27	0.8071	1	-1.03	0.2778	1	-0.26	0.7524	1	-0.57	0.5129	1	0.8	0.2334	0.79766	-0.07	0.938	1	-1.01	0.2828	1	-1.05	0.2526	1
Rv1277	-	hypothetical protein Rv1277	20	19	-0.73	0.1495	1	-0.67	0.1763	0.72411	-0.57	0.2596	1	-0.48	0.3141	1	-0.8	0.1306	0.70012	-0.47	0.3379	1	-0.42	0.5288	1	-0.29	0.6651	1	-0.42	0.3695	1	-0.67	0.1786	0.92909	-0.67	0.1818	0.99096	-0.54	0.2601	0.81845	-0.79	0.123	0.80852	-0.51	0.3013	1	-0.44	0.3457	1
Rv1278	-	hypothetical protein Rv1278	27	15	-0.17	0.6294	1	0.38	0.2661	0.8324	0.49	0.174	0.95453	0.08	0.8246	1	0.06	0.8739	1	0.15	0.6816	1	-0.81	0.139	1	0	0.9945	1	-0.62	0.1243	0.84626	0.12	0.7377	1	-0.06	0.8927	1	0.22	0.587	0.98161	0.24	0.5082	1	-0.14	0.6963	1	-0.05	0.8858	1
Rv1279	-	PROBABLE DEHYDROGENASE FAD flavoprotein GMC oxidoreductase	30	25	-0.25	0.317	1	-0.32	0.2118	0.76756	0.07	0.7907	1	-0.09	0.7402	1	-0.08	0.7244	1	-0.28	0.2656	1	0.17	0.5606	1	-0.01	0.9633	1	-0.2	0.4162	1	0.16	0.5056	1	0.3	0.1849	0.99911	-0.27	0.2799	0.8269	0.18	0.489	1	0.02	0.9336	1	0.1	0.6639	1
Rv1280c	oppA	PROBABLE PERIPLASMIC OLIGOPEPTIDE-BINDING LIPOPROTEIN OPPA	26	21	-0.26	0.3874	1	-0.65	0.036	0.34612	-0.41	0.2067	0.99131	-0.62	0.0404	0.60072	-0.55	0.0918	0.62187	-1.02	0.0039	0.11195	-0.68	0.1075	1	0.42	0.2094	1	-0.42	0.1837	0.93711	-0.81	0.0106	0.21801	-0.99	0.0033	0.10793	-1.43	0.0001	0.00481	-0.79	0.0245	0.33473	-0.74	0.0225	0.35087	-0.28	0.3264	1
Rv1281c	oppD	PROBABLE OLIGOPEPTIDE-TRANSPORT ATP-BINDING PROTEIN ABC TRANSPORTER OPPD	28	20	0.06	0.8837	1	-1.02	0.0562	0.43436	-0.57	0.2494	1	-0.41	0.438	1	-1.21	0.0336	0.41124	-1.21	0.0316	0.44396	-1.26	0.108	1	0.29	0.6024	1	-1.07	0.0533	0.63673	-0.95	0.0767	0.70606	-0.81	0.1255	0.86805	-0.93	0.0946	0.56169	-0.5	0.3228	1	-1.03	0.0621	0.67149	-0.74	0.1533	1
Rv1282c	oppC	PROBABLE OLIGOPEPTIDE-TRANSPORT INTEGRAL MEMBRANE PROTEIN ABC TRANSPORTER OPPC	16	12	-0.11	0.8241	1	-0.14	0.7789	1	-0.67	0.2564	1	-0.05	0.9341	1	0.24	0.6518	1	-0.28	0.5905	1	-0.71	0.365	1	-0.56	0.4688	1	-0.28	0.6259	1	0.16	0.7202	1	0.06	0.8987	1	-0.37	0.5276	0.9619	-0.18	0.7416	1	-0.63	0.2682	1	0.26	0.6002	1
Rv1283c	oppB	PROBABLE OLIGOPEPTIDE-TRANSPORT INTEGRAL MEMBRANE PROTEIN ABC TRANSPORTER OPPB	21	16	0.08	0.8369	1	-0.86	0.0535	0.42017	0.37	0.3997	1	-0.6	0.1557	1	-0.07	0.8871	1	-0.4	0.3197	1	-0.56	0.3263	1	0.04	0.9391	1	-0.59	0.1786	0.93274	-0.41	0.3272	1	-0.01	0.9895	1	0.25	0.724	1	-0.8	0.0767	0.631	-0.74	0.0914	0.81113	-0.64	0.1397	0.99892
Rv1284	-	hypothetical protein Rv1284	6	4	0.58	0.4317	1	0.11	0.8855	1	-0.22	0.8193	1	0.3	0.7233	1	-0.25	0.8022	1	0.07	0.9401	1	-0.29	0.8207	1	0.93	0.3318	1	0.25	0.7764	1	-0.17	0.8461	1	-0.41	0.6667	1	0.77	0.3582	0.87147	-0.33	0.7329	1	0.24	0.7741	1	0.3	0.7414	1
Rv1285	cysD	sulfate adenylyltransferase subunit 2	16	2	NA	NA	NA	NA	NA	NA	NA	NA	NA	NA	NA	NA	NA	NA	NA	NA	NA	NA	NA	NA	NA	NA	NA	NA	NA	NA	NA	NA	NA	NA	NA	NA	NA	NA	NA	NA	NA	NA	NA	NA	NA	NA	NA	NA	NA
Rv1286	cysN	bifunctional sulfate adenylyltransferase subunit 1/adenylylsulfate kinase protein	34	6	0.29	0.6633	1	2.85	0.0001	0.00499	-0.06	0.9178	1	0.45	0.4956	1	2.11	0.0085	0.18533	2.87	0.0021	0.06812	1.45	0.0288	0.76365	1.44	0.1271	1	1.08	0.1491	0.89192	1.85	0.0036	0.09975	0.83	0.2793	1	0.34	0.6588	1	0.84	0.2409	1	1.9	0.0112	0.2257	0.7	0.2208	1
Rv1287	-	hypothetical protein Rv1287	12	8	-0.55	0.3623	1	-1.68	0.0347	0.34061	-1.52	0.0478	0.56164	-1.52	0.0439	0.63695	-0.44	0.4626	1	-1.13	0.1088	0.85624	-0.93	0.3106	1	-3.09	0.0474	0.8959	-1.43	0.0568	0.66232	-1.04	0.1206	0.79932	-1.32	0.0726	0.73708	-1.15	0.1115	0.59958	-0.34	0.5973	1	-1.45	0.0546	0.61367	-0.55	0.3751	1
Rv1288	-	hypothetical protein Rv1288	33	31	-0.1	0.5598	1	-0.15	0.4058	0.92019	0.3	0.0999	0.74579	-0.09	0.6387	1	0.04	0.8364	1	0.08	0.626	1	-0.02	0.933	1	-0.44	0.0866	1	0.1	0.586	1	-0.02	0.9034	1	-0.1	0.5736	1	-0.19	0.2937	0.82934	-0.05	0.8043	1	-0.05	0.7968	1	0.04	0.8202	1
Rv1289	-	hypothetical protein Rv1289	10	6	-0.03	0.9686	1	-0.5	0.4845	0.96356	0.46	0.4753	1	0.28	0.6277	1	-0.45	0.4973	1	-0.26	0.7011	1	-0.79	0.401	1	-1.14	0.28	1	-0.29	0.6331	1	-0.81	0.2398	1	-0.45	0.5213	1	0.04	0.9402	1	-0.27	0.6559	1	-0.05	0.9407	1	-0.44	0.5297	1
Rv1290A	-	hypothetical protein Rv1290A	7	4	0.82	0.1771	1	-0.04	0.9591	1	-3.54	0.0317	0.44225	-0.46	0.6079	1	0.92	0.3493	0.9481	-1.27	0.2079	1	0.41	0.6546	1	1.63	0.1203	1	0.3	0.6756	1	0.95	0.2636	1	-0.7	0.4357	1	0.5	0.5898	0.98229	-0.34	0.6834	1	0.41	0.6537	1	0.11	0.8947	1
Rv1290c	-	hypothetical protein Rv1290c	35	29	NA	NA	NA	NA	NA	NA	NA	NA	NA	NA	NA	NA	NA	NA	NA	NA	NA	NA	NA	NA	NA	NA	NA	NA	NA	NA	NA	NA	NA	NA	NA	NA	NA	NA	NA	NA	NA	NA	NA	NA	NA	NA	NA	NA	NA
Rv1291c	-	CONSERVED HYPOTHETICAL SECRETED PROTEIN	4	3	NA	NA	NA	NA	NA	NA	NA	NA	NA	NA	NA	NA	NA	NA	NA	NA	NA	NA	NA	NA	NA	NA	NA	NA	NA	NA	NA	NA	NA	NA	NA	NA	NA	NA	NA	NA	NA	NA	NA	NA	NA	NA	NA	NA	NA
Rv1292	argS	arginyl-tRNA synthetase	34	0	NA	NA	NA	NA	NA	NA	NA	NA	NA	NA	NA	NA	NA	NA	NA	NA	NA	NA	NA	NA	NA	NA	NA	NA	NA	NA	NA	NA	NA	NA	NA	NA	NA	NA	NA	NA	NA	NA	NA	NA	NA	NA	NA	NA	NA
Rv1293	lysA	PROBABLE DIAMINOPIMELATE DECARBOXYLASE LYSA (DAP DECARBOXYLASE)	27	0	NA	NA	NA	NA	NA	NA	NA	NA	NA	NA	NA	NA	NA	NA	NA	NA	NA	NA	NA	NA	NA	NA	NA	NA	NA	NA	NA	NA	NA	NA	NA	NA	NA	NA	NA	NA	NA	NA	NA	NA	NA	NA	NA	NA	NA
Rv1294	thrA	homoserine dehydrogenase	23	0	NA	NA	NA	NA	NA	NA	NA	NA	NA	NA	NA	NA	NA	NA	NA	NA	NA	NA	NA	NA	NA	NA	NA	NA	NA	NA	NA	NA	NA	NA	NA	NA	NA	NA	NA	NA	NA	NA	NA	NA	NA	NA	NA	NA	NA
Rv1295	thrC	threonine synthase	21	1	NA	NA	NA	NA	NA	NA	NA	NA	NA	NA	NA	NA	NA	NA	NA	NA	NA	NA	NA	NA	NA	NA	NA	NA	NA	NA	NA	NA	NA	NA	NA	NA	NA	NA	NA	NA	NA	NA	NA	NA	NA	NA	NA	NA	NA
Rv1296	thrB	homoserine kinase	15	0	NA	NA	NA	NA	NA	NA	NA	NA	NA	NA	NA	NA	NA	NA	NA	NA	NA	NA	NA	NA	NA	NA	NA	NA	NA	NA	NA	NA	NA	NA	NA	NA	NA	NA	NA	NA	NA	NA	NA	NA	NA	NA	NA	NA	NA
Rv1297	rho	transcription termination factor Rho	22	1	NA	NA	NA	NA	NA	NA	NA	NA	NA	NA	NA	NA	NA	NA	NA	NA	NA	NA	NA	NA	NA	NA	NA	NA	NA	NA	NA	NA	NA	NA	NA	NA	NA	NA	NA	NA	NA	NA	NA	NA	NA	NA	NA	NA	NA
Rv1298	rpmE	50S ribosomal protein L31	6	0	NA	NA	NA	NA	NA	NA	NA	NA	NA	NA	NA	NA	NA	NA	NA	NA	NA	NA	NA	NA	NA	NA	NA	NA	NA	NA	NA	NA	NA	NA	NA	NA	NA	NA	NA	NA	NA	NA	NA	NA	NA	NA	NA	NA	NA
Rv1299	prfA	peptide chain release factor 1	14	0	NA	NA	NA	NA	NA	NA	NA	NA	NA	NA	NA	NA	NA	NA	NA	NA	NA	NA	NA	NA	NA	NA	NA	NA	NA	NA	NA	NA	NA	NA	NA	NA	NA	NA	NA	NA	NA	NA	NA	NA	NA	NA	NA	NA	NA
Rv1300	hemK	PROBABLE HEMK PROTEIN HOMOLOG HEMK	14	1	NA	NA	NA	NA	NA	NA	NA	NA	NA	NA	NA	NA	NA	NA	NA	NA	NA	NA	NA	NA	NA	NA	NA	NA	NA	NA	NA	NA	NA	NA	NA	NA	NA	NA	NA	NA	NA	NA	NA	NA	NA	NA	NA	NA	NA
Rv1301	-	hypothetical protein Rv1301	10	0	NA	NA	NA	NA	NA	NA	NA	NA	NA	NA	NA	NA	NA	NA	NA	NA	NA	NA	NA	NA	NA	NA	NA	NA	NA	NA	NA	NA	NA	NA	NA	NA	NA	NA	NA	NA	NA	NA	NA	NA	NA	NA	NA	NA	NA
Rv1302	rfe	PROBABLE UNDECAPAPRENYL-PHOSPHATE ALPHA-N-ACETYLGLUCOSAMINYLTRANSFERASE RFE (UDP-GlcNAc TRANSFERASE)	19	3	NA	NA	NA	NA	NA	NA	NA	NA	NA	NA	NA	NA	NA	NA	NA	NA	NA	NA	NA	NA	NA	NA	NA	NA	NA	NA	NA	NA	NA	NA	NA	NA	NA	NA	NA	NA	NA	NA	NA	NA	NA	NA	NA	NA	NA
Rv1303	-	hypothetical protein Rv1303	4	1	NA	NA	NA	NA	NA	NA	NA	NA	NA	NA	NA	NA	NA	NA	NA	NA	NA	NA	NA	NA	NA	NA	NA	NA	NA	NA	NA	NA	NA	NA	NA	NA	NA	NA	NA	NA	NA	NA	NA	NA	NA	NA	NA	NA	NA
Rv1304	atpB	F0F1 ATP synthase subunit A	10	0	NA	NA	NA	NA	NA	NA	NA	NA	NA	NA	NA	NA	NA	NA	NA	NA	NA	NA	NA	NA	NA	NA	NA	NA	NA	NA	NA	NA	NA	NA	NA	NA	NA	NA	NA	NA	NA	NA	NA	NA	NA	NA	NA	NA	NA
Rv1305	atpE	F0F1 ATP synthase subunit C	7	0	NA	NA	NA	NA	NA	NA	NA	NA	NA	NA	NA	NA	NA	NA	NA	NA	NA	NA	NA	NA	NA	NA	NA	NA	NA	NA	NA	NA	NA	NA	NA	NA	NA	NA	NA	NA	NA	NA	NA	NA	NA	NA	NA	NA	NA
Rv1306	atpF	F0F1 ATP synthase subunit B	4	0	NA	NA	NA	NA	NA	NA	NA	NA	NA	NA	NA	NA	NA	NA	NA	NA	NA	NA	NA	NA	NA	NA	NA	NA	NA	NA	NA	NA	NA	NA	NA	NA	NA	NA	NA	NA	NA	NA	NA	NA	NA	NA	NA	NA	NA
Rv1307	atpH	PROBABLE ATP SYNTHASE DELTA CHAIN ATPH	20	0	NA	NA	NA	NA	NA	NA	NA	NA	NA	NA	NA	NA	NA	NA	NA	NA	NA	NA	NA	NA	NA	NA	NA	NA	NA	NA	NA	NA	NA	NA	NA	NA	NA	NA	NA	NA	NA	NA	NA	NA	NA	NA	NA	NA	NA
Rv1308	atpA	F0F1 ATP synthase subunit alpha	26	1	NA	NA	NA	NA	NA	NA	NA	NA	NA	NA	NA	NA	NA	NA	NA	NA	NA	NA	NA	NA	NA	NA	NA	NA	NA	NA	NA	NA	NA	NA	NA	NA	NA	NA	NA	NA	NA	NA	NA	NA	NA	NA	NA	NA	NA
Rv1309	atpG	F0F1 ATP synthase subunit gamma	19	0	NA	NA	NA	NA	NA	NA	NA	NA	NA	NA	NA	NA	NA	NA	NA	NA	NA	NA	NA	NA	NA	NA	NA	NA	NA	NA	NA	NA	NA	NA	NA	NA	NA	NA	NA	NA	NA	NA	NA	NA	NA	NA	NA	NA	NA
Rv1310	atpD	F0F1 ATP synthase subunit beta	21	2	NA	NA	NA	NA	NA	NA	NA	NA	NA	NA	NA	NA	NA	NA	NA	NA	NA	NA	NA	NA	NA	NA	NA	NA	NA	NA	NA	NA	NA	NA	NA	NA	NA	NA	NA	NA	NA	NA	NA	NA	NA	NA	NA	NA	NA
Rv1311	atpC	F0F1 ATP synthase subunit epsilon	1	0	NA	NA	NA	NA	NA	NA	NA	NA	NA	NA	NA	NA	NA	NA	NA	NA	NA	NA	NA	NA	NA	NA	NA	NA	NA	NA	NA	NA	NA	NA	NA	NA	NA	NA	NA	NA	NA	NA	NA	NA	NA	NA	NA	NA	NA
Rv1312	-	CONSERVED HYPOTHETICAL SECRETED PROTEIN	9	3	NA	NA	NA	NA	NA	NA	NA	NA	NA	NA	NA	NA	NA	NA	NA	NA	NA	NA	NA	NA	NA	NA	NA	NA	NA	NA	NA	NA	NA	NA	NA	NA	NA	NA	NA	NA	NA	NA	NA	NA	NA	NA	NA	NA	NA
Rv1313c	-	POSSIBLE TRANSPOSASE	17	16	NA	NA	NA	NA	NA	NA	NA	NA	NA	NA	NA	NA	NA	NA	NA	NA	NA	NA	NA	NA	NA	NA	NA	NA	NA	NA	NA	NA	NA	NA	NA	NA	NA	NA	NA	NA	NA	NA	NA	NA	NA	NA	NA	NA	NA
Rv1314c	-	hypothetical protein Rv1314c	16	14	-0.97	0.006	0.19152	-0.46	0.1464	0.67835	-0.91	0.0113	0.24111	-0.66	0.0347	0.54239	-1.01	0.0033	0.09473	-0.35	0.2396	1	-0.49	0.2378	1	-1.02	0.0266	0.7422	-0.65	0.0535	0.63721	-0.75	0.0233	0.36174	-0.73	0.027	0.43793	-1.91	0	0	-1.45	0.0002	0.0095	-0.68	0.036	0.47406	-0.88	0.0097	0.22633
Rv1315	murA	UDP-N-acetylglucosamine 1-carboxyvinyltransferase	16	0	NA	NA	NA	NA	NA	NA	NA	NA	NA	NA	NA	NA	NA	NA	NA	NA	NA	NA	NA	NA	NA	NA	NA	NA	NA	NA	NA	NA	NA	NA	NA	NA	NA	NA	NA	NA	NA	NA	NA	NA	NA	NA	NA	NA	NA
Rv1316c	ogt	PROBABLE METHYLATED-DNA--PROTEIN-CYSTEINE METHYLTRANSFERASE OGT (6-O-methylguanine-DNA methyltransferase) (O-6-methylguanine-DNA-alkyltransferase)	9	7	0.58	0.2537	1	0.35	0.5432	0.99166	-0.4	0.5623	1	0.27	0.6467	1	-0.58	0.438	0.99455	0.19	0.7914	1	-0.65	0.5066	1	-0.27	0.75	1	0.02	0.9724	1	0.23	0.6894	1	-0.24	0.7215	1	0.79	0.2232	0.78464	0.23	0.696	1	-0.07	0.9041	1	0.38	0.5612	1
Rv1317c	alkA	PROBABLE ADA REGULATORY PROTEIN ALKA (Regulatory protein of adaptative response) (Methylated-DNA--protein-cysteine methyltransferase) (O-6-methylguanine-DNA alkyltransferase) (O-6-methylguanine-DNA methyltransferase) (3-methyladenine DNA glycosylase II)	13	13	0.28	0.3229	1	-0.8	0.0287	0.30618	-0.52	0.1222	0.82076	-0.3	0.3354	1	-0.34	0.2607	0.90575	-0.49	0.1094	0.85677	0.12	0.7196	1	-0.15	0.7232	1	-0.14	0.6271	1	-0.89	0.011	0.22393	-0.73	0.0374	0.53872	-0.29	0.3454	0.86621	-0.55	0.0968	0.72737	0.02	0.9558	1	-0.29	0.3742	1
Rv1318c	-	POSSIBLE ADENYLATE CYCLASE (ATP PYROPHOSPHATE-LYASE) (ADENYLYL CYCLASE)	20	17	NA	NA	NA	NA	NA	NA	NA	NA	NA	NA	NA	NA	NA	NA	NA	NA	NA	NA	NA	NA	NA	NA	NA	NA	NA	NA	NA	NA	NA	NA	NA	NA	NA	NA	NA	NA	NA	NA	NA	NA	NA	NA	NA	NA	NA
Rv1319c	-	POSSIBLE ADENYLATE CYCLASE (ATP PYROPHOSPHATE-LYASE) (ADENYLYL CYCLASE)	29	25	NA	NA	NA	NA	NA	NA	NA	NA	NA	NA	NA	NA	NA	NA	NA	NA	NA	NA	NA	NA	NA	NA	NA	NA	NA	NA	NA	NA	NA	NA	NA	NA	NA	NA	NA	NA	NA	NA	NA	NA	NA	NA	NA	NA	NA
Rv1320c	-	POSSIBLE ADENYLATE CYCLASE (ATP PYROPHOSPHATE-LYASE) (ADENYLYL CYCLASE)	30	26	NA	NA	NA	NA	NA	NA	NA	NA	NA	NA	NA	NA	NA	NA	NA	NA	NA	NA	NA	NA	NA	NA	NA	NA	NA	NA	NA	NA	NA	NA	NA	NA	NA	NA	NA	NA	NA	NA	NA	NA	NA	NA	NA	NA	NA
Rv1321	-	hypothetical protein Rv1321	13	13	-0.27	0.3249	1	-0.02	0.9389	1	-0.35	0.2016	0.99131	0.18	0.509	1	-0.18	0.507	1	-0.05	0.8656	1	0.1	0.7589	1	0.14	0.6739	1	0.05	0.8511	1	-0.04	0.8885	1	0.19	0.4887	1	-0.2	0.4781	0.93833	0.41	0.1189	0.79599	-0.01	0.9622	1	0.25	0.3419	1
Rv1322	-	hypothetical protein Rv1322	5	4	-0.09	0.8996	1	0.01	0.9836	1	0.41	0.5025	1	-0.44	0.5052	1	-0.71	0.3343	0.93892	0.15	0.7973	1	0	0.9983	1	-0.05	0.9515	1	-0.53	0.4509	1	0.21	0.7064	1	-0.07	0.9123	1	-0.29	0.6282	0.99893	-0.36	0.6035	1	0.16	0.7929	1	-0.83	0.2747	1
Rv1322A	-	hypothetical protein Rv1322A	7	6	0.13	0.8124	1	0.1	0.8368	1	-0.33	0.5568	1	-0.12	0.8048	1	0.97	0.0436	0.46621	0.18	0.6967	1	0.23	0.6935	1	0.03	0.9688	1	-0.26	0.596	1	0.32	0.5337	1	0	0.9954	1	-0.39	0.4742	0.93343	-0.44	0.4411	1	0.57	0.1959	1	-0.31	0.551	1
Rv1323	fadA4	acetyl-CoA acetyltransferase	14	13	0.37	0.2757	1	-1.31	0.0032	0.07173	-1.02	0.0213	0.35119	-0.68	0.0655	0.80414	-0.57	0.1274	0.69349	-1.44	0.0007	0.02879	-0.88	0.092	1	-0.47	0.3067	1	-1.56	0.0008	0.03755	-1.36	0.0015	0.04946	-0.93	0.0281	0.44808	-0.95	0.0149	0.21233	-1.23	0.0028	0.08215	-1.08	0.0081	0.17955	-1.2	0.0059	0.16124
Rv1324	-	POSSIBLE THIOREDOXIN	5	0	NA	NA	NA	NA	NA	NA	NA	NA	NA	NA	NA	NA	NA	NA	NA	NA	NA	NA	NA	NA	NA	NA	NA	NA	NA	NA	NA	NA	NA	NA	NA	NA	NA	NA	NA	NA	NA	NA	NA	NA	NA	NA	NA	NA	NA
Rv1325c	PE_PGRS24	PE-PGRS FAMILY PROTEIN	11	7	0.54	0.3154	1	1.02	0.0527	0.41635	0.07	0.8983	1	1.01	0.1075	1	0.94	0.1247	0.68628	1.07	0.0713	0.73511	0.33	0.6852	1	0.32	0.7064	1	0.52	0.4201	1	1.5	0.0084	0.18517	0.25	0.7721	1	0.62	0.3273	0.85444	0.75	0.4095	1	0.49	0.4043	1	0.65	0.3621	1
Rv1326c	glgB	glycogen branching enzyme	43	3	NA	NA	NA	NA	NA	NA	NA	NA	NA	NA	NA	NA	NA	NA	NA	NA	NA	NA	NA	NA	NA	NA	NA	NA	NA	NA	NA	NA	NA	NA	NA	NA	NA	NA	NA	NA	NA	NA	NA	NA	NA	NA	NA	NA	NA
Rv1327c	glgE	PROBABLE GLUCANASE GLGE	39	2	NA	NA	NA	NA	NA	NA	NA	NA	NA	NA	NA	NA	NA	NA	NA	NA	NA	NA	NA	NA	NA	NA	NA	NA	NA	NA	NA	NA	NA	NA	NA	NA	NA	NA	NA	NA	NA	NA	NA	NA	NA	NA	NA	NA	NA
Rv1328	glgP	PROBABLE GLYCOGEN PHOSPHORYLASE GLGP	45	36	0.91	0.0008	0.0456	1.2	0	0	0.58	0.0353	0.47745	0.79	0.0058	0.1727	-0.13	0.6515	1	0.53	0.0829	0.77103	0.05	0.9007	1	1.13	0.0068	0.3876	1.15	0.003	0.09653	1.52	0	0	1.12	0.0001	0.00562	1.35	0.0002	0.00867	2.05	0	0	1.06	0	0	0.79	0.0223	0.39722
Rv1329c	dinG	PROBABLE ATP-DEPENDENT HELICASE DING	25	14	-0.13	0.7234	1	-0.14	0.716	1	0.13	0.7172	1	-0.11	0.744	1	-0.18	0.6028	1	0.08	0.8178	1	-0.34	0.487	1	0.03	0.9467	1	0.59	0.119	0.83664	0.28	0.4091	1	-0.07	0.8536	1	0.03	0.9242	1	0.08	0.8135	1	0.14	0.6949	1	0.26	0.4561	1
Rv1330c	-	nicotinate phosphoribosyltransferase	23	16	-0.37	0.3364	1	-0.75	0.0678	0.48136	-0.61	0.1407	0.87643	-0.67	0.0985	0.96802	-0.57	0.1488	0.73937	-0.46	0.2376	1	-1.18	0.0599	1	-1.36	0.044	0.86483	-0.57	0.1578	0.90512	-0.62	0.1177	0.79397	-0.5	0.1999	1	-0.71	0.0739	0.50061	-0.57	0.1469	0.88008	-0.63	0.1187	0.9073	-0.28	0.475	1
Rv1331	clpS	ATP-dependent Clp protease adaptor protein ClpS	5	4	0.16	0.7028	1	-0.1	0.8061	1	0.01	0.9836	1	-0.57	0.1732	1	-1.31	0.0094	0.1974	-0.53	0.2562	1	-1.35	0.0536	1	-1.84	0.0191	0.69112	-0.32	0.4934	1	0.28	0.4956	1	-0.21	0.6065	1	0.34	0.4258	0.90653	-1.44	0.0108	0.19499	-0.47	0.4014	1	0.04	0.9257	1
Rv1332	-	PROBABLE TRANSCRIPTIONAL REGULATORY PROTEIN	7	6	-0.46	0.4486	1	-0.3	0.6209	1	-2.27	0.0103	0.22959	0.09	0.8749	1	-0.63	0.3509	0.94972	-1.55	0.0335	0.46251	-0.58	0.4548	1	0.02	0.9808	1	-1.23	0.0669	0.69147	-0.78	0.2316	0.99707	-0.89	0.202	1	0.56	0.385	0.88692	-0.79	0.2285	1	-1.32	0.0651	0.68899	-0.33	0.5596	1
Rv1333	-	PROBABLE HYDROLASE	13	12	-0.56	0.1618	1	0.27	0.442	0.93607	0.4	0.2648	1	0.15	0.6507	1	0.27	0.4492	0.99617	0.53	0.1082	0.85477	-0.21	0.6769	1	-0.22	0.6707	1	0.01	0.9758	1	0.12	0.7366	1	0.38	0.2581	1	0.61	0.1733	0.71803	0.88	0.03	0.3729	0.03	0.9314	1	0.07	0.8421	1
Rv1334	-	hypothetical protein Rv1334	11	11	0.01	0.9517	1	0	0.9898	1	0.49	0.0372	0.49641	0.13	0.5683	1	-0.11	0.6521	1	0.21	0.3644	1	0.08	0.7897	1	-0.06	0.8506	1	0.43	0.0679	0.69147	0.13	0.5804	1	0.19	0.4106	1	0.3	0.2538	0.81299	0.66	0.0173	0.26859	0.25	0.267	1	0.3	0.1956	1
Rv1335	-	9.5 KDA CULTURE FILTRATE ANTIGEN CFP10A	5	4	0.04	0.9345	1	0.32	0.5044	0.97194	0.67	0.173	0.95453	0.11	0.8336	1	0.13	0.7974	1	0.3	0.5411	1	0.45	0.462	1	0.56	0.3331	1	0.74	0.1036	0.8139	0.56	0.2099	0.98025	0.5	0.252	1	0.75	0.1513	0.68926	0.91	0.0433	0.45706	0.37	0.4444	1	0.43	0.3673	1
Rv1336	cysM	PROBABLE CYSTEINE SYNTHASE B CYSM (CSASE B) (O-acetylserine sulfhydrylase B) (O-acetylserine (Thiol)-lyase B)	19	15	-0.33	0.2264	1	0.38	0.1162	0.61409	0.2	0.436	1	0.12	0.6347	1	-0.07	0.7962	1	0.47	0.0551	0.64517	0.36	0.2474	1	-0.33	0.3707	1	0.57	0.0244	0.40064	0.45	0.0661	0.64801	0.38	0.1232	0.86805	1.12	0	0	0.94	0.001	0.03627	0.4	0.0966	0.83068	0.51	0.0339	0.51626
Rv1337	-	PROBABLE INTEGRAL MEMBRANE PROTEIN	13	12	-0.94	0.0011	0.05852	-0.27	0.284	0.83601	-0.18	0.4821	1	-0.29	0.2351	1	-0.64	0.0168	0.28524	0.03	0.9064	1	-0.02	0.9439	1	-0.97	0.0129	0.56562	0.47	0.0484	0.59727	-0.18	0.4485	1	-0.09	0.6941	1	0.61	0.0152	0.2143	0.24	0.3763	1	-0.16	0.4888	1	-0.02	0.9352	1
Rv1338	murI	glutamate racemase	17	1	NA	NA	NA	NA	NA	NA	NA	NA	NA	NA	NA	NA	NA	NA	NA	NA	NA	NA	NA	NA	NA	NA	NA	NA	NA	NA	NA	NA	NA	NA	NA	NA	NA	NA	NA	NA	NA	NA	NA	NA	NA	NA	NA	NA	NA
Rv1339	-	hypothetical protein Rv1339	19	14	-4	0.006	0.19152	-3.37	0.0069	0.12022	-2.81	0.0095	0.2166	-2.96	0.01	0.23892	-2.06	0.0248	0.35594	-2.35	0.0186	0.3328	-1.81	0.1257	1	-1.58	0.1597	1	-2.98	0.0084	0.20313	-2.61	0.0129	0.24627	-4.22	0.0048	0.13768	-1.79	0.0372	0.36831	-1.51	0.0797	0.64114	-2.34	0.0178	0.30392	-3.89	0.0068	0.18209
Rv1340	rph	ribonuclease PH	13	5	-1.65	0.4293	1	-2.95	0.1924	0.74895	-1.23	0.5407	1	-0.82	0.6158	1	-0.36	0.8342	1	-0.76	0.6383	1	-1.56	0.5401	1	-0.04	0.9472	1	-0.3	0.8792	1	-0.74	0.6792	1	-0.06	0.9689	1	-3.47	0.1618	0.70096	-1.13	0.4977	1	-1.07	0.561	1	-2.36	0.2677	1
Rv1341	-	putative deoxyribonucleotide triphosphate pyrophosphatase	5	4	-1.04	0.1263	1	0.04	0.9371	1	-0.56	0.3704	1	-0.47	0.4363	1	-0.94	0.1513	0.74212	-1.36	0.0672	0.72205	0.4	0.537	1	-0.71	0.4322	1	-0.48	0.435	1	0.03	0.9595	1	0.24	0.6471	1	0.65	0.2426	0.80663	0.86	0.1649	0.92335	0.31	0.5369	1	0.11	0.8458	1
Rv1342c	-	hypothetical protein Rv1342c	6	1	NA	NA	NA	NA	NA	NA	NA	NA	NA	NA	NA	NA	NA	NA	NA	NA	NA	NA	NA	NA	NA	NA	NA	NA	NA	NA	NA	NA	NA	NA	NA	NA	NA	NA	NA	NA	NA	NA	NA	NA	NA	NA	NA	NA	NA
Rv1343c	lprD	PROBABLE CONSERVED LIPOPROTEIN LPRD	12	0	NA	NA	NA	NA	NA	NA	NA	NA	NA	NA	NA	NA	NA	NA	NA	NA	NA	NA	NA	NA	NA	NA	NA	NA	NA	NA	NA	NA	NA	NA	NA	NA	NA	NA	NA	NA	NA	NA	NA	NA	NA	NA	NA	NA	NA
Rv1344	-	acyl carrier protein	10	9	-0.08	0.8724	1	0.13	0.7904	1	0.49	0.2904	1	0.13	0.7935	1	0.39	0.3641	0.96209	0.24	0.6018	1	0.41	0.4541	1	-0.14	0.84	1	0.42	0.3833	1	-0.17	0.7264	1	0.25	0.596	1	0.33	0.5379	0.96546	0.51	0.2748	1	0.46	0.2946	1	0.41	0.3876	1
Rv1345	fadD33	acyl-CoA synthetase	23	19	0.89	0.0088	0.24727	0.38	0.2214	0.77628	0.2	0.6202	1	0.64	0.0468	0.66124	-0.85	0.0218	0.32948	0.77	0.0187	0.33309	0.13	0.7503	1	0.13	0.752	1	0.44	0.1913	0.948	0.75	0.0066	0.15582	0.27	0.387	1	0.24	0.4237	0.90653	0.8	0.0475	0.48221	0.94	0.0051	0.13044	0.29	0.3784	1
Rv1346	fadE14	POSSIBLE ACYL-CoA DEHYDROGENASE FADE14	14	11	-0.07	0.8832	1	-0.35	0.4662	0.95674	0.79	0.08	0.68461	0.45	0.2828	1	0.44	0.3222	0.93187	0.55	0.2131	1	0.27	0.5907	1	0.08	0.8928	1	0.49	0.2662	1	0.29	0.4641	1	0.73	0.0804	0.75297	0.6	0.163	0.70126	0.14	0.7464	1	0.87	0.0339	0.45851	0.12	0.7829	1
Rv1347c	-	hypothetical protein Rv1347c	15	3	NA	NA	NA	NA	NA	NA	NA	NA	NA	NA	NA	NA	NA	NA	NA	NA	NA	NA	NA	NA	NA	NA	NA	NA	NA	NA	NA	NA	NA	NA	NA	NA	NA	NA	NA	NA	NA	NA	NA	NA	NA	NA	NA	NA	NA
Rv1348	-	PROBABLE DRUGS-TRANSPORT TRANSMEMBRANE ATP-BINDING PROTEIN ABC TRANSPORTER	38	7	0.35	0.6229	1	-1.35	0.1068	0.59021	-1.96	0.0405	0.5196	-1.21	0.1422	1	-1.52	0.0776	0.59315	-2.73	0.0164	0.31012	-1.82	0.1654	1	-2.5	0.0913	1	-0.73	0.3154	1	-0.64	0.3782	1	-2.91	0.0153	0.31146	-2.91	0.0157	0.2198	-1.67	0.0669	0.59318	-1.43	0.0903	0.80966	-1.57	0.0759	0.77453
Rv1349	-	PROBABLE DRUGS-TRANSPORT TRANSMEMBRANE ATP-BINDING PROTEIN ABC TRANSPORTER	19	7	-0.4	0.6101	1	-1.43	0.0988	0.56967	-0.93	0.2574	1	-1.07	0.1828	1	-1.42	0.089	0.61758	-1.43	0.0873	0.78458	-0.97	0.3661	1	1.33	0.0765	1	0.3	0.8062	1	-0.91	0.2668	1	-1.41	0.0968	0.80212	0.16	0.9098	1	-1.42	0.0967	0.72737	-1.06	0.1913	1	-1.43	0.0934	0.83934
Rv1350	fabG	3-ketoacyl-(acyl-carrier-protein) reductase	14	8	-0.07	0.9054	1	0.35	0.5207	0.98371	0.01	0.9891	1	-0.21	0.7546	1	0.72	0.1881	0.82656	0.61	0.2584	1	0.04	0.9575	1	0.2	0.7869	1	0.24	0.6599	1	-0.06	0.9144	1	0.06	0.9236	1	-0.44	0.4922	0.94872	-0.3	0.6317	1	0.05	0.9263	1	-0.45	0.4456	1
Rv1351	-	hypothetical protein Rv1351	11	7	0.56	0.3911	1	1.33	0.0027	0.06451	0.03	0.9624	1	0.36	0.5002	1	0.17	0.7437	1	0.8	0.1373	0.93714	0.26	0.6895	1	-1.26	0.1912	1	0.33	0.5004	1	0.91	0.0396	0.49595	0.59	0.2374	1	0.12	0.8366	1	0.44	0.3974	1	0.52	0.2888	1	0.43	0.3709	1
Rv1352	-	hypothetical protein Rv1352	6	5	0.49	0.2399	1	0.83	0.0235	0.27288	0.92	0.0331	0.45541	-0.1	0.7974	1	-0.4	0.3485	0.9481	-0.06	0.8847	1	0.17	0.7223	1	-0.95	0.1611	1	-0.08	0.8489	1	0.79	0.0286	0.41346	-0.19	0.668	1	-0.09	0.8124	1	0.34	0.3809	1	-0.09	0.8348	1	0.47	0.2309	1
Rv1353c	-	PROBABLE TRANSCRIPTIONAL REGULATORY PROTEIN	13	9	-0.27	0.6397	1	-0.09	0.8744	1	0.28	0.642	1	-0.03	0.9525	1	-0.22	0.7052	1	0.18	0.7511	1	-0.62	0.485	1	0.5	0.4679	1	-0.23	0.6771	1	0.03	0.9628	1	-0.33	0.5723	1	-0.55	0.3721	0.87662	-0.01	0.9837	1	0.38	0.4786	1	-0.07	0.9033	1
Rv1354c	-	hypothetical protein Rv1354c	44	31	-0.05	0.837	1	-0.06	0.8073	1	-0.04	0.8875	1	0.2	0.3645	1	-0.08	0.767	1	0.3	0.2221	1	0.01	0.9734	1	0.01	0.9774	1	0.03	0.9094	1	-0.2	0.4088	1	0.08	0.7457	1	-0.38	0.1251	0.64158	-0.1	0.7142	1	0.1	0.6513	1	0.08	0.742	1
Rv1355c	moeY	hypothetical protein Rv1355c	41	21	0.09	0.796	1	0.34	0.3516	0.8767	0.16	0.6776	1	0.08	0.8096	1	0.52	0.1342	0.71394	-0.02	0.9668	1	0.19	0.6557	1	-0.23	0.6423	1	0.37	0.2525	1	0.22	0.513	1	0.18	0.6144	1	0.06	0.8552	1	-0.18	0.6282	1	0.3	0.3585	1	0.32	0.352	1
Rv1356c	-	hypothetical protein Rv1356c	27	14	0.1	0.831	1	-0.19	0.695	1	-0.62	0.2728	1	-0.38	0.4751	1	-0.64	0.2566	0.90365	-0.04	0.9328	1	-0.42	0.5498	1	-0.38	0.6157	1	0.04	0.9304	1	-0.15	0.756	1	-0.73	0.1962	1	-0.52	0.3467	0.86633	-0.1	0.8491	1	-0.1	0.8297	1	-0.49	0.3383	1
Rv1357c	-	hypothetical protein Rv1357c	14	11	0.22	0.5017	1	-0.09	0.7546	1	-0.37	0.2758	1	0.08	0.819	1	0.47	0.1284	0.69528	-0.34	0.3168	1	0	0.9897	1	0.31	0.4069	1	-0.04	0.9078	1	-0.05	0.8801	1	-0.16	0.6245	1	-0.3	0.3696	0.87662	-0.32	0.3277	1	-0.01	0.9818	1	-0.07	0.8291	1
Rv1358	-	PROBABLE TRANSCRIPTIONAL REGULATORY PROTEIN	73	58	NA	NA	NA	NA	NA	NA	NA	NA	NA	NA	NA	NA	NA	NA	NA	NA	NA	NA	NA	NA	NA	NA	NA	NA	NA	NA	NA	NA	NA	NA	NA	NA	NA	NA	NA	NA	NA	NA	NA	NA	NA	NA	NA	NA	NA
Rv1359	-	PROBABLE TRANSCRIPTIONAL REGULATORY PROTEIN	17	15	-0.3	0.3663	1	-0.32	0.3451	0.87592	0.21	0.506	1	-0.2	0.5234	1	0.03	0.9123	1	-0.27	0.4392	1	-0.51	0.259	1	-0.04	0.9342	1	0.22	0.47	1	-0.21	0.4835	1	-0.02	0.9505	1	-0.79	0.0337	0.34745	-0.65	0.0683	0.59719	-0.23	0.4585	1	-0.01	0.965	1
Rv1360	-	PROBABLE OXIDOREDUCTASE	14	14	NA	NA	NA	NA	NA	NA	NA	NA	NA	NA	NA	NA	NA	NA	NA	NA	NA	NA	NA	NA	NA	NA	NA	NA	NA	NA	NA	NA	NA	NA	NA	NA	NA	NA	NA	NA	NA	NA	NA	NA	NA	NA	NA	NA	NA
Rv1361c	PPE19	PPE FAMILY PROTEIN	15	13	0.15	0.6788	1	0.49	0.1483	0.67935	0.39	0.2891	1	0.32	0.3915	1	0.28	0.4528	0.99805	0.21	0.5777	1	-0.19	0.7312	1	0.02	0.9658	1	0.5	0.2378	1	-0.03	0.9346	1	-0.03	0.928	1	0.04	0.9307	1	0.05	0.89	1	-0.01	0.9867	1	0.09	0.81	1
Rv1362c	-	POSSIBLE MEMBRANE PROTEIN	15	13	-0.11	0.7177	1	-0.15	0.6459	1	-0.08	0.8246	1	-0.12	0.6978	1	-0.01	0.9841	1	-0.03	0.9342	1	-0.22	0.6045	1	0.13	0.738	1	0.17	0.6177	1	-0.14	0.6607	1	-0.02	0.9375	1	0.1	0.7822	1	-0.08	0.8126	1	-0.08	0.8004	1	-0.36	0.285	1
Rv1363c	-	POSSIBLE MEMBRANE PROTEIN	8	7	-0.05	0.8959	1	-0.1	0.818	1	0.43	0.3212	1	-0.35	0.4215	1	-0.15	0.7066	1	-0.02	0.9579	1	0.03	0.9568	1	-0.53	0.3815	1	-0.61	0.1798	0.93305	-0.16	0.6857	1	-0.15	0.7342	1	-0.36	0.4113	0.89797	0.22	0.607	1	-0.31	0.4915	1	-0.19	0.6288	1
Rv1364c	-	hypothetical protein Rv1364c	33	27	-0.58	0.0262	0.52797	0.31	0.1593	0.69847	-0.26	0.3117	1	-0.28	0.2513	1	-0.05	0.8179	1	0.16	0.4945	1	-0.46	0.1624	1	-0.2	0.5415	1	-0.17	0.4781	1	0.3	0.1567	0.88741	-0.43	0.1024	0.81791	-0.69	0.0108	0.17376	-0.12	0.6526	1	-0.01	0.9751	1	-0.23	0.3428	1
Rv1365c	rsfA	ANTI-ANTI-SIGMA FACTOR RSFA (ANTI-SIGMA FACTOR ANTAGONIST) (REGULATOR OF SIGMA F A)	6	5	-0.07	0.8483	1	-0.1	0.792	1	-0.22	0.5793	1	0.04	0.922	1	-0.11	0.7569	1	-0.05	0.8971	1	0.19	0.6725	1	0.06	0.8912	1	0.38	0.2326	1	0.25	0.4749	1	0.57	0.1075	0.83125	-0.09	0.8114	1	0.16	0.6409	1	0.06	0.8757	1	0.21	0.5501	1
Rv1366	-	hypothetical protein Rv1366	19	17	0.03	0.9161	1	0.6	0.041	0.37435	0.15	0.6195	1	-0.07	0.8033	1	-0.2	0.5	1	0.03	0.928	1	-0.11	0.7728	1	-0.02	0.9468	1	0.16	0.6023	1	0.23	0.4178	1	-0.11	0.7061	1	0.12	0.7502	1	0.24	0.4035	1	0.14	0.6244	1	0.32	0.257	1
Rv1367c	-	hypothetical protein Rv1367c	17	16	0.3	0.3678	1	-0.37	0.3068	0.85393	0.09	0.7862	1	-0.19	0.5635	1	-0.27	0.4345	0.99362	0	0.9974	1	-0.41	0.4013	1	0.5	0.1908	1	0.16	0.617	1	-0.26	0.4386	1	-0.43	0.2238	1	-0.44	0.1947	0.74769	0.06	0.8488	1	-0.22	0.5508	1	-0.14	0.6558	1
Rv1368	lprF	PROBABLE CONSERVED LIPOPROTEIN LPRF	7	6	0.21	0.5395	1	-0.12	0.7295	1	0.07	0.8352	1	0.27	0.4329	1	0.33	0.3084	0.92969	-0.28	0.4539	1	-0.04	0.9266	1	-0.15	0.7544	1	0.18	0.5923	1	-0.24	0.4967	1	-0.32	0.3896	1	-0.6	0.1277	0.64742	-0.33	0.3697	1	-0.09	0.8018	1	0.04	0.9124	1
Rv1369c	-	PROBABLE TRANSPOSASE	23	22	0.5	0.0148	0.36908	0.42	0.0391	0.3629	0.88	0	0	0.5	0.0119	0.26978	0.58	0.0025	0.08244	0.37	0.0709	0.73288	0.43	0.0929	1	0.26	0.3396	1	0.54	0.0098	0.22734	0.13	0.5353	1	0.44	0.0327	0.4961	0.25	0.2519	0.81299	0.47	0.0265	0.34554	0.32	0.126	0.93795	0.59	0.0035	0.10996
Rv1370c	-	PROBABLE TRANSPOSASE	6	6	0.35	0.3086	1	0.49	0.1396	0.66548	0.85	0.0107	0.2333	0.78	0.0242	0.42725	0.78	0.0143	0.26053	0.43	0.1768	1	0.41	0.3449	1	0.6	0.1398	1	0.46	0.1747	0.93118	0.35	0.3205	1	0.29	0.3882	1	0.12	0.7304	1	0.55	0.1453	0.8784	0.37	0.2922	1	0.6	0.0662	0.72875
Rv1371	-	PROBABLE CONSERVED MEMBRANE PROTEIN	30	18	0.04	0.9157	1	0.39	0.273	0.83597	0.16	0.6815	1	-0.17	0.6426	1	-0.81	0.0541	0.5041	0.47	0.2084	1	0.35	0.4331	1	-0.03	0.9581	1	0.05	0.8969	1	0.57	0.0905	0.72871	-0.76	0.0635	0.69798	0.18	0.6429	1	0.12	0.7456	1	-0.06	0.8688	1	0.34	0.3055	1
Rv1372	-	hypothetical protein Rv1372	19	11	0.18	0.7863	1	0.87	0.1227	0.63162	0.57	0.3687	1	0.05	0.9374	1	0.3	0.6533	1	0.94	0.1076	0.85477	0.31	0.716	1	-0.05	0.9584	1	0.47	0.4491	1	0.65	0.2582	1	0.37	0.539	1	0.57	0.3431	0.86621	0.76	0.3207	1	0.51	0.412	1	0.31	0.6268	1
Rv1373	-	GLYCOLIPID SULFOTRANSFERASE	19	18	-0.22	0.2558	1	-0.11	0.5707	0.99641	-0.09	0.6589	1	0.12	0.4916	1	0.36	0.0258	0.36247	0.01	0.9592	1	0.25	0.2384	1	0.48	0.1291	1	0.4	0.0252	0.41208	0.08	0.6786	1	0.23	0.2297	1	0.08	0.7234	1	0.31	0.1902	0.9756	0.09	0.5939	1	-0.22	0.2496	1
Rv1374c	-	hypothetical protein Rv1374c	13	13	0.57	0.0636	0.86314	0.14	0.6269	1	-0.22	0.5379	1	-0.19	0.5825	1	-0.21	0.5509	1	0.08	0.7857	1	0.01	0.989	1	0.71	0.1078	1	0.11	0.7341	1	-0.01	0.9798	1	0	0.9917	1	0.19	0.532	0.9627	0.48	0.1272	0.82052	-0.06	0.8357	1	0.31	0.2965	1
Rv1375	-	hypothetical protein Rv1375	22	21	NA	NA	NA	NA	NA	NA	NA	NA	NA	NA	NA	NA	NA	NA	NA	NA	NA	NA	NA	NA	NA	NA	NA	NA	NA	NA	NA	NA	NA	NA	NA	NA	NA	NA	NA	NA	NA	NA	NA	NA	NA	NA	NA	NA	NA
Rv1376	-	hypothetical protein Rv1376	16	15	-0.12	0.7279	1	-0.63	0.0839	0.5247	-0.21	0.5322	1	-0.33	0.3324	1	-0.26	0.4408	0.99592	-0.08	0.7908	1	-0.38	0.3836	1	-0.52	0.2663	1	0.11	0.7224	1	-0.53	0.1142	0.78631	-0.22	0.4917	1	-0.11	0.7447	1	0.24	0.4203	1	-0.29	0.3928	1	-0.62	0.0859	0.80645
Rv1377c	-	PUTATIVE TRANSFERASE	14	11	0	0.9888	1	0.17	0.608	1	-0.4	0.2628	1	0.15	0.649	1	0.13	0.7051	1	0.35	0.2741	1	0.21	0.6016	1	-0.24	0.6059	1	-0.04	0.9248	1	-0.01	0.9807	1	-0.51	0.1571	0.94118	0.02	0.954	1	-0.02	0.9472	1	0.1	0.7574	1	0.1	0.755	1
Rv1378c	-	hypothetical protein Rv1378c	25	18	-0.06	0.8208	1	-0.4	0.1813	0.73332	-0.75	0.0149	0.28582	-0.19	0.4619	1	-0.42	0.1308	0.70012	-0.17	0.5359	1	-0.7	0.084	1	0.43	0.1895	1	-0.53	0.0785	0.71984	-0.26	0.3669	1	-0.27	0.3312	1	0.05	0.8741	1	-0.36	0.2217	1	-0.26	0.3435	1	-0.26	0.3651	1
Rv1379	pyrR	pyrimidine regulatory protein PyrR	7	1	NA	NA	NA	NA	NA	NA	NA	NA	NA	NA	NA	NA	NA	NA	NA	NA	NA	NA	NA	NA	NA	NA	NA	NA	NA	NA	NA	NA	NA	NA	NA	NA	NA	NA	NA	NA	NA	NA	NA	NA	NA	NA	NA	NA	NA
Rv1380	pyrB	aspartate carbamoyltransferase catalytic subunit	13	0	NA	NA	NA	NA	NA	NA	NA	NA	NA	NA	NA	NA	NA	NA	NA	NA	NA	NA	NA	NA	NA	NA	NA	NA	NA	NA	NA	NA	NA	NA	NA	NA	NA	NA	NA	NA	NA	NA	NA	NA	NA	NA	NA	NA	NA
Rv1381	pyrC	dihydroorotase	11	0	NA	NA	NA	NA	NA	NA	NA	NA	NA	NA	NA	NA	NA	NA	NA	NA	NA	NA	NA	NA	NA	NA	NA	NA	NA	NA	NA	NA	NA	NA	NA	NA	NA	NA	NA	NA	NA	NA	NA	NA	NA	NA	NA	NA	NA
Rv1382	-	PROBABLE EXPORT OR MEMBRANE PROTEIN	6	1	NA	NA	NA	NA	NA	NA	NA	NA	NA	NA	NA	NA	NA	NA	NA	NA	NA	NA	NA	NA	NA	NA	NA	NA	NA	NA	NA	NA	NA	NA	NA	NA	NA	NA	NA	NA	NA	NA	NA	NA	NA	NA	NA	NA	NA
Rv1383	carA	carbamoyl phosphate synthase small subunit	12	0	NA	NA	NA	NA	NA	NA	NA	NA	NA	NA	NA	NA	NA	NA	NA	NA	NA	NA	NA	NA	NA	NA	NA	NA	NA	NA	NA	NA	NA	NA	NA	NA	NA	NA	NA	NA	NA	NA	NA	NA	NA	NA	NA	NA	NA
Rv1384	carB	carbamoyl phosphate synthase large subunit	47	0	NA	NA	NA	NA	NA	NA	NA	NA	NA	NA	NA	NA	NA	NA	NA	NA	NA	NA	NA	NA	NA	NA	NA	NA	NA	NA	NA	NA	NA	NA	NA	NA	NA	NA	NA	NA	NA	NA	NA	NA	NA	NA	NA	NA	NA
Rv1385	pyrF	orotidine 5'-phosphate decarboxylase	6	0	NA	NA	NA	NA	NA	NA	NA	NA	NA	NA	NA	NA	NA	NA	NA	NA	NA	NA	NA	NA	NA	NA	NA	NA	NA	NA	NA	NA	NA	NA	NA	NA	NA	NA	NA	NA	NA	NA	NA	NA	NA	NA	NA	NA	NA
Rv1386	PE15	PE FAMILY PROTEIN	5	5	0	0.9975	1	0.25	0.5802	0.99641	0.85	0.0445	0.54498	0.3	0.4954	1	0.01	0.9773	1	0.33	0.452	1	0.56	0.2629	1	0.35	0.5097	1	0.47	0.2812	1	0.43	0.3119	1	0.35	0.4523	1	0.92	0.0731	0.49994	0.43	0.3152	1	0.63	0.1441	0.97286	0.08	0.8547	1
Rv1387	PPE20	PPE FAMILY PROTEIN	27	25	0.21	0.2396	1	0.58	0.0003	0.01234	0.75	0	0	0.41	0.0264	0.45015	0.53	0.0025	0.08244	0.51	0.0059	0.14994	0.7	0.0007	0.06072	0.31	0.1975	1	0.48	0.0062	0.16715	0.63	0	0	0.4	0.0246	0.4176	0.93	0	0	0.43	0.0188	0.282	0.76	0	0	0.38	0.0324	0.50222
Rv1388	mihF	PUTATIVE INTEGRATION HOST FACTOR MIHF	7	1	NA	NA	NA	NA	NA	NA	NA	NA	NA	NA	NA	NA	NA	NA	NA	NA	NA	NA	NA	NA	NA	NA	NA	NA	NA	NA	NA	NA	NA	NA	NA	NA	NA	NA	NA	NA	NA	NA	NA	NA	NA	NA	NA	NA	NA
Rv1389	gmk	guanylate kinase	6	0	NA	NA	NA	NA	NA	NA	NA	NA	NA	NA	NA	NA	NA	NA	NA	NA	NA	NA	NA	NA	NA	NA	NA	NA	NA	NA	NA	NA	NA	NA	NA	NA	NA	NA	NA	NA	NA	NA	NA	NA	NA	NA	NA	NA	NA
Rv1390	rpoZ	DNA-directed RNA polymerase subunit omega	7	0	NA	NA	NA	NA	NA	NA	NA	NA	NA	NA	NA	NA	NA	NA	NA	NA	NA	NA	NA	NA	NA	NA	NA	NA	NA	NA	NA	NA	NA	NA	NA	NA	NA	NA	NA	NA	NA	NA	NA	NA	NA	NA	NA	NA	NA
Rv1391	dfp	bifunctional phosphopantothenoylcysteine decarboxylase/phosphopantothenate synthase	20	3	NA	NA	NA	NA	NA	NA	NA	NA	NA	NA	NA	NA	NA	NA	NA	NA	NA	NA	NA	NA	NA	NA	NA	NA	NA	NA	NA	NA	NA	NA	NA	NA	NA	NA	NA	NA	NA	NA	NA	NA	NA	NA	NA	NA	NA
Rv1392	metK	S-adenosylmethionine synthetase	20	0	NA	NA	NA	NA	NA	NA	NA	NA	NA	NA	NA	NA	NA	NA	NA	NA	NA	NA	NA	NA	NA	NA	NA	NA	NA	NA	NA	NA	NA	NA	NA	NA	NA	NA	NA	NA	NA	NA	NA	NA	NA	NA	NA	NA	NA
Rv1393c	-	PROBABLE MONOXYGENASE	28	24	0.08	0.7294	1	-0.3	0.2581	0.8235	-0.19	0.5059	1	-0.03	0.9009	1	0.03	0.9175	1	-0.1	0.7133	1	0.34	0.2715	1	-0.16	0.6421	1	-0.05	0.8336	1	-0.27	0.3154	1	-0.19	0.4907	1	-0.42	0.1407	0.67072	-0.19	0.4768	1	0.1	0.7023	1	-0.03	0.9288	1
Rv1394c	cyp132	PROBABLE CYTOCHROME P450 132 CYP132	19	17	NA	NA	NA	NA	NA	NA	NA	NA	NA	NA	NA	NA	NA	NA	NA	NA	NA	NA	NA	NA	NA	NA	NA	NA	NA	NA	NA	NA	NA	NA	NA	NA	NA	NA	NA	NA	NA	NA	NA	NA	NA	NA	NA	NA	NA
Rv1395	-	PROBABLE TRANSCRIPTIONAL REGULATORY PROTEIN	17	11	0.28	0.45	1	0.12	0.7418	1	-0.43	0.2982	1	-0.2	0.6102	1	-0.44	0.2766	0.91214	0.08	0.8195	1	-0.06	0.9009	1	-0.17	0.7205	1	-0.11	0.7805	1	-0.01	0.9885	1	-0.37	0.3361	1	0.82	0.0425	0.3854	0.18	0.6078	1	-0.01	0.9759	1	0.14	0.7129	1
Rv1396c	PE_PGRS25	PE-PGRS FAMILY PROTEIN	13	6	-0.14	0.8267	1	0.34	0.5602	0.99641	0.16	0.8065	1	-0.36	0.6241	1	-0.46	0.5424	1	-0.77	0.3393	1	-1.55	0.2612	1	0.03	0.9743	1	-0.65	0.4152	1	-0.21	0.762	1	-0.19	0.79	1	1.1	0.0804	0.51825	0.06	0.9312	1	-1.2	0.1748	1	-0.1	0.8864	1
Rv1397c	-	hypothetical protein Rv1397c	6	4	-0.35	0.6004	1	-0.47	0.5054	0.97194	0.14	0.7966	1	0.03	0.962	1	-1.24	0.1089	0.66745	-0.24	0.6994	1	0.08	0.9189	1	0.23	0.7454	1	-0.18	0.7779	1	-0.15	0.8133	1	-0.6	0.3922	1	-0.98	0.1898	0.74311	0.48	0.3891	1	-0.45	0.4706	1	-0.42	0.5049	1
Rv1398c	-	hypothetical protein Rv1398c	3	3	NA	NA	NA	NA	NA	NA	NA	NA	NA	NA	NA	NA	NA	NA	NA	NA	NA	NA	NA	NA	NA	NA	NA	NA	NA	NA	NA	NA	NA	NA	NA	NA	NA	NA	NA	NA	NA	NA	NA	NA	NA	NA	NA	NA	NA
Rv1399c	lipH	PROBABLE LIPASE LIPH	16	12	0.15	0.6805	1	-0.76	0.0819	0.5247	0.19	0.6535	1	0.09	0.7968	1	0.34	0.3478	0.9481	-0.28	0.4811	1	-0.73	0.2042	1	0.41	0.3992	1	-0.01	0.9861	1	-0.24	0.5206	1	-0.59	0.1694	0.97374	0.2	0.5595	0.97315	-0.3	0.4775	1	-0.44	0.266	1	-0.11	0.7701	1
Rv1400c	lipI	PROBABLE LIPASE LIPH	18	11	-0.15	0.7668	1	0.36	0.4524	0.94162	-0.14	0.7802	1	0.29	0.5237	1	-0.54	0.2957	0.92449	0.15	0.7537	1	0.06	0.9209	1	1.14	0.0211	0.70689	0.6	0.1785	0.93274	0.22	0.6091	1	0.67	0.1209	0.86805	-0.49	0.3496	0.86789	-0.22	0.6681	1	0.13	0.7766	1	-0.02	0.9628	1
Rv1401	-	POSSIBLE MEMBRANE PROTEIN	7	5	-0.68	0.6461	1	1.38	0.0632	0.46016	0.94	0.3286	1	-0.25	0.8542	1	0.3	0.794	1	0.62	0.5047	1	1.62	0.0547	1	-0.21	0.8939	1	-1.07	0.5041	1	1.24	0.1018	0.75639	-0.49	0.7343	1	0.77	0.4212	0.905	-1.87	0.2967	1	0.99	0.2535	1	1.1	0.1626	1
Rv1402	priA	primosome assembly protein PriA	27	1	NA	NA	NA	NA	NA	NA	NA	NA	NA	NA	NA	NA	NA	NA	NA	NA	NA	NA	NA	NA	NA	NA	NA	NA	NA	NA	NA	NA	NA	NA	NA	NA	NA	NA	NA	NA	NA	NA	NA	NA	NA	NA	NA	NA	NA
Rv1403c	-	PUTATIVE METHYLTRANSFERASE	16	15	0.27	0.4707	1	-0.47	0.2157	0.77085	0	0.9888	1	-0.22	0.5487	1	-0.16	0.6794	1	-0.07	0.8373	1	-0.36	0.4795	1	0.66	0.1024	1	0.23	0.4951	1	-0.16	0.6537	1	-0.3	0.4122	1	0.26	0.4493	0.91937	0.01	0.9748	1	-0.03	0.9341	1	-0.02	0.9636	1
Rv1404	-	PROBABLE TRANSCRIPTIONAL REGULATORY PROTEIN	8	7	-0.65	0.5307	1	-0.87	0.4295	0.93586	-1.08	0.3679	1	-0.19	0.8359	1	0.23	0.7736	1	0.01	0.9915	1	0.06	0.9308	1	-1.3	0.5168	1	0.15	0.8532	1	-0.13	0.9055	1	0.22	0.8166	1	-0.49	0.6253	0.99718	-0.96	0.405	1	0.13	0.8929	1	-0.62	0.561	1
Rv1405c	-	PUTATIVE METHYLTRANSFERASE	12	11	-1.42	0.001	0.05392	-0.91	0.011	0.16625	-1.05	0.0063	0.17336	-0.97	0.0129	0.28281	-0.39	0.243	0.88384	-1.54	0.0005	0.02168	-1.06	0.0402	0.91884	-0.61	0.1954	1	-1.29	0.0018	0.06529	-1.1	0.0052	0.13132	-1.87	0	0	-1.06	0.0064	0.12457	-1.14	0.0043	0.10791	-1.43	0.0008	0.02928	-0.49	0.1316	0.98886
Rv1406	fmt	methionyl-tRNA formyltransferase	9	1	NA	NA	NA	NA	NA	NA	NA	NA	NA	NA	NA	NA	NA	NA	NA	NA	NA	NA	NA	NA	NA	NA	NA	NA	NA	NA	NA	NA	NA	NA	NA	NA	NA	NA	NA	NA	NA	NA	NA	NA	NA	NA	NA	NA	NA
Rv1407	fmu	PROBABLE FMU PROTEIN (SUN PROTEIN)	21	14	0.37	0.3463	1	-0.1	0.7896	1	-0.62	0.1309	0.85342	-0.5	0.1828	1	-0.26	0.4853	1	-0.11	0.7604	1	-0.86	0.1325	1	0.13	0.7777	1	-0.67	0.0916	0.76718	-0.3	0.4342	1	-0.69	0.0896	0.77718	-0.6	0.1583	0.69966	-0.7	0.0979	0.72867	-0.23	0.5179	1	-0.95	0.0214	0.38636
Rv1408	rpe	ribulose-phosphate 3-epimerase	13	2	NA	NA	NA	NA	NA	NA	NA	NA	NA	NA	NA	NA	NA	NA	NA	NA	NA	NA	NA	NA	NA	NA	NA	NA	NA	NA	NA	NA	NA	NA	NA	NA	NA	NA	NA	NA	NA	NA	NA	NA	NA	NA	NA	NA	NA
Rv1409	ribG	PROBABLE BIFUNCTIONAL riboflavin biosynthesis protein RIBG : Diaminohydroxyphosphoribosylaminopyrimidine deaminase (Riboflavin-specific deaminase) + 5-amino-6-(5-phosphoribosylamino) uracil reductase (HTP reductase)	14	1	NA	NA	NA	NA	NA	NA	NA	NA	NA	NA	NA	NA	NA	NA	NA	NA	NA	NA	NA	NA	NA	NA	NA	NA	NA	NA	NA	NA	NA	NA	NA	NA	NA	NA	NA	NA	NA	NA	NA	NA	NA	NA	NA	NA	NA
Rv1410c	-	AMINOGLYCOSIDES/TETRACYCLINE-TRANSPORT INTEGRAL MEMBRANE PROTEIN	31	25	-0.12	0.8576	1	-0.62	0.4965	0.96831	0.02	0.9763	1	-0.68	0.4509	1	-0.45	0.624	1	-0.55	0.529	1	-0.88	0.5289	1	0.14	0.8433	1	0.12	0.8392	1	-0.43	0.6031	1	-0.18	0.8114	1	-0.19	0.8206	1	-0.01	0.9886	1	-0.2	0.8038	1	-0.61	0.5212	1
Rv1411c	lprG	PROBABLE CONSERVED LIPOPROTEIN LPRG	8	4	-0.06	0.9442	1	-2.9	0.1114	0.60201	0.22	0.8062	1	-2.29	0.1422	1	-2.91	0.0995	0.64554	-2.9	0.1097	0.85677	-2.92	0.1305	1	-1.53	0.4282	1	1.14	0.1665	0.91904	-0.06	0.9363	1	-0.9	0.4176	1	-2.91	0.1054	0.58465	-0.99	0.3884	1	-2.91	0.1213	0.91891	-2.9	0.116	0.92199
Rv1412	ribC	riboflavin synthase subunit alpha	7	1	NA	NA	NA	NA	NA	NA	NA	NA	NA	NA	NA	NA	NA	NA	NA	NA	NA	NA	NA	NA	NA	NA	NA	NA	NA	NA	NA	NA	NA	NA	NA	NA	NA	NA	NA	NA	NA	NA	NA	NA	NA	NA	NA	NA	NA
Rv1413	-	hypothetical protein Rv1413	6	6	-0.24	0.5179	1	-0.03	0.904	1	-0.07	0.8166	1	0.4	0.1847	1	-0.33	0.2951	0.92449	0.16	0.5645	1	0	0.9982	1	-0.3	0.4582	1	-0.39	0.2431	1	-0.18	0.5868	1	-0.62	0.0654	0.70909	-0.22	0.4535	0.92179	-0.32	0.3836	1	-0.04	0.8895	1	0.1	0.7344	1
Rv1414	-	hypothetical protein Rv1414	5	4	-0.32	0.5926	1	-0.01	0.98	1	0.33	0.5559	1	0.62	0.2239	1	0.68	0.1594	0.76535	0.22	0.6999	1	0.63	0.3062	1	-0.27	0.7374	1	0.25	0.6666	1	0.41	0.4351	1	-0.04	0.9378	1	0.57	0.2424	0.80663	0.29	0.5889	1	0.83	0.0729	0.732	0.23	0.6956	1
Rv1415	ribA2	bifunctional 3,4-dihydroxy-2-butanone 4-phosphate synthase/GTP cyclohydrolase II protein	15	0	NA	NA	NA	NA	NA	NA	NA	NA	NA	NA	NA	NA	NA	NA	NA	NA	NA	NA	NA	NA	NA	NA	NA	NA	NA	NA	NA	NA	NA	NA	NA	NA	NA	NA	NA	NA	NA	NA	NA	NA	NA	NA	NA	NA	NA
Rv1416	ribH	riboflavin synthase subunit beta	4	0	NA	NA	NA	NA	NA	NA	NA	NA	NA	NA	NA	NA	NA	NA	NA	NA	NA	NA	NA	NA	NA	NA	NA	NA	NA	NA	NA	NA	NA	NA	NA	NA	NA	NA	NA	NA	NA	NA	NA	NA	NA	NA	NA	NA	NA
Rv1417	-	POSSIBLE CONSERVED MEMBRANE PROTEIN	8	2	NA	NA	NA	NA	NA	NA	NA	NA	NA	NA	NA	NA	NA	NA	NA	NA	NA	NA	NA	NA	NA	NA	NA	NA	NA	NA	NA	NA	NA	NA	NA	NA	NA	NA	NA	NA	NA	NA	NA	NA	NA	NA	NA	NA	NA
Rv1418	lprH	PROBABLE LIPOPROTEIN LPRH	14	12	-0.15	0.6583	1	-0.09	0.7796	1	0.17	0.6162	1	-0.08	0.8082	1	0.15	0.6108	1	-0.05	0.8922	1	0.23	0.5642	1	-0.27	0.5492	1	-0.11	0.771	1	-0.29	0.4107	1	0.19	0.5815	1	0.71	0.023	0.27313	-0.19	0.5704	1	0.1	0.7535	1	0.38	0.221	1
Rv1419	-	hypothetical protein Rv1419	5	3	NA	NA	NA	NA	NA	NA	NA	NA	NA	NA	NA	NA	NA	NA	NA	NA	NA	NA	NA	NA	NA	NA	NA	NA	NA	NA	NA	NA	NA	NA	NA	NA	NA	NA	NA	NA	NA	NA	NA	NA	NA	NA	NA	NA	NA
Rv1420	uvrC	excinuclease ABC subunit C	30	16	-0.26	0.6189	1	0.06	0.9151	1	-0.85	0.1559	0.91175	-0.53	0.3389	1	-0.19	0.715	1	-0.27	0.5959	1	-0.28	0.6986	1	-0.11	0.8755	1	0.06	0.896	1	0.08	0.8567	1	-0.96	0.1065	0.82672	-0.07	0.9077	1	0.03	0.9535	1	-0.2	0.701	1	-0.61	0.2686	1
Rv1421	-	hypothetical protein Rv1421	20	17	-1.09	0.0134	0.34718	-3.93	0	0	-1.96	0.0004	0.02248	-4.33	0	0	-4.71	0	0	-4.22	0	0	-2.71	0.003	0.18703	-3.42	0.0015	0.1575	-2.25	0.0001	0.00753	-3.18	0	0	-4.71	0	0	-3.59	0	0	-5.74	0	0	-2.53	0	0	-1.93	0.0001	0.00713
Rv1422	-	hypothetical protein Rv1422	11	7	-0.64	0.2686	1	-0.16	0.7765	1	0.07	0.8899	1	-0.16	0.7581	1	-0.59	0.3033	0.92642	-0.03	0.9661	1	-0.22	0.7655	1	-0.49	0.555	1	-0.9	0.1505	0.8976	0.06	0.9147	1	-0.78	0.191	1	-0.55	0.3639	0.8738	-1.23	0.0682	0.59719	-0.03	0.9598	1	-0.03	0.9562	1
Rv1423	whiA	PROBABLE TRANSCRIPTIONAL REGULATORY PROTEIN WHIA	11	0	NA	NA	NA	NA	NA	NA	NA	NA	NA	NA	NA	NA	NA	NA	NA	NA	NA	NA	NA	NA	NA	NA	NA	NA	NA	NA	NA	NA	NA	NA	NA	NA	NA	NA	NA	NA	NA	NA	NA	NA	NA	NA	NA	NA	NA
Rv1424c	-	POSSIBLE MEMBRANE PROTEIN	19	14	-0.07	0.8357	1	-0.34	0.3805	0.89875	0.07	0.8335	1	-0.31	0.4065	1	-0.65	0.097	0.63137	-0.07	0.8376	1	-0.15	0.7677	1	0.12	0.7873	1	0.29	0.4088	1	-0.39	0.3108	1	0.07	0.8483	1	-0.17	0.6783	1	0.02	0.9517	1	-0.01	0.9678	1	-0.32	0.4034	1
Rv1425	-	hypothetical protein Rv1425	19	16	NA	NA	NA	NA	NA	NA	NA	NA	NA	NA	NA	NA	NA	NA	NA	NA	NA	NA	NA	NA	NA	NA	NA	NA	NA	NA	NA	NA	NA	NA	NA	NA	NA	NA	NA	NA	NA	NA	NA	NA	NA	NA	NA	NA	NA
Rv1426c	lipO	PROBABLE ESTERASE LIPO	29	16	-0.07	0.8713	1	-0.63	0.1613	0.70009	0	0.9988	1	-0.34	0.4237	1	-0.03	0.9356	1	-0.08	0.8434	1	0.05	0.9271	1	0.37	0.4269	1	-0.7	0.1254	0.84645	-0.23	0.5567	1	-0.18	0.671	1	-0.66	0.1499	0.6874	-0.54	0.2239	1	-0.75	0.1054	0.86012	-0.25	0.5612	1
Rv1427c	fadD12	acyl-CoA synthetase	20	16	0.47	0.1971	1	0.11	0.7464	1	0.18	0.6867	1	0.17	0.6227	1	-0.42	0.2825	0.91505	0.37	0.2777	1	0.1	0.815	1	-0.2	0.6756	1	0.05	0.8752	1	0.12	0.6984	1	0.38	0.2818	1	-0.02	0.9412	1	0.03	0.9291	1	-0.49	0.1973	1	-0.04	0.8977	1
Rv1428c	-	hypothetical protein Rv1428c	19	15	NA	NA	NA	NA	NA	NA	NA	NA	NA	NA	NA	NA	NA	NA	NA	NA	NA	NA	NA	NA	NA	NA	NA	NA	NA	NA	NA	NA	NA	NA	NA	NA	NA	NA	NA	NA	NA	NA	NA	NA	NA	NA	NA	NA	NA
Rv1429	-	hypothetical protein Rv1429	22	18	-0.16	0.5851	1	-0.42	0.1587	0.6966	0.09	0.7631	1	0.03	0.9281	1	-0.21	0.492	1	-0.23	0.4398	1	-0.09	0.8196	1	-0.04	0.9148	1	0.03	0.92	1	-0.08	0.775	1	-0.48	0.1319	0.88322	-0.26	0.4018	0.89364	-0.2	0.5155	1	-0.46	0.1214	0.91891	0.03	0.9246	1
Rv1430	PE16	PE FAMILY PROTEIN	39	36	-0.44	0.0333	0.59316	-0.12	0.5455	0.99295	0.24	0.2254	1	0.13	0.4739	1	0.4	0.0295	0.3834	0	0.9985	1	0.2	0.398	1	0.26	0.2655	1	-0.01	0.9589	1	-0.1	0.6018	1	-0.07	0.7147	1	-0.04	0.8479	1	0.04	0.8475	1	0.06	0.7677	1	0.09	0.6455	1
Rv1431	-	hypothetical protein Rv1431	25	21	0.41	0.1416	1	0.3	0.2606	0.82655	-0.22	0.4871	1	0.07	0.8165	1	-0.11	0.7243	1	0.03	0.911	1	0.17	0.6263	1	-0.17	0.6744	1	0.21	0.4925	1	0.08	0.7468	1	-0.15	0.6137	1	-0.33	0.3101	0.84631	0.19	0.5772	1	-0.22	0.4615	1	0.26	0.3573	1
Rv1432	-	PROBABLE DEHYDROGENASE	16	10	-0.53	0.2804	1	-0.66	0.1773	0.72631	-0.17	0.7129	1	-0.01	0.9813	1	-0.22	0.6351	1	-1.68	0.0053	0.13912	-1.16	0.1242	1	-1.69	0.0549	0.96925	0.97	0.0476	0.59351	-1.1	0.0508	0.56147	-0.97	0.0755	0.74461	-1.69	0.0077	0.13965	-1.68	0.0048	0.11537	0.6	0.238	1	0.03	0.9498	1
Rv1433	-	POSSIBLE CONSERVED EXPORTED PROTEIN	17	15	0.06	0.8287	1	-0.54	0.0582	0.44232	0.21	0.4445	1	-0.06	0.8138	1	-0.04	0.8874	1	-0.72	0.0227	0.36511	-0.28	0.4559	1	-0.05	0.8838	1	-0.05	0.8636	1	-0.44	0.1169	0.79393	-0.3	0.2883	1	-0.36	0.2171	0.77493	-0.25	0.3965	1	0.08	0.7756	1	-0.31	0.2861	1
Rv1434	-	hypothetical protein Rv1434	1	1	NA	NA	NA	NA	NA	NA	NA	NA	NA	NA	NA	NA	NA	NA	NA	NA	NA	NA	NA	NA	NA	NA	NA	NA	NA	NA	NA	NA	NA	NA	NA	NA	NA	NA	NA	NA	NA	NA	NA	NA	NA	NA	NA	NA	NA
Rv1435c	-	Probable conserved Proline, Glycine, Valine-rich secreted protein	16	8	0.25	0.5863	1	-0.3	0.5168	0.98179	-0.59	0.2037	0.99131	-0.18	0.6784	1	-0.16	0.7204	1	-0.84	0.0874	0.78458	-0.52	0.3709	1	-0.03	0.9537	1	-0.43	0.3305	1	-0.48	0.2896	1	-0.23	0.6217	1	-0.11	0.7887	1	-0.36	0.442	1	-0.38	0.3775	1	-0.41	0.3579	1
Rv1436	gap	glyceraldehyde-3-phosphate dehydrogenase	14	0	NA	NA	NA	NA	NA	NA	NA	NA	NA	NA	NA	NA	NA	NA	NA	NA	NA	NA	NA	NA	NA	NA	NA	NA	NA	NA	NA	NA	NA	NA	NA	NA	NA	NA	NA	NA	NA	NA	NA	NA	NA	NA	NA	NA	NA
Rv1437	pgk	phosphoglycerate kinase	17	1	NA	NA	NA	NA	NA	NA	NA	NA	NA	NA	NA	NA	NA	NA	NA	NA	NA	NA	NA	NA	NA	NA	NA	NA	NA	NA	NA	NA	NA	NA	NA	NA	NA	NA	NA	NA	NA	NA	NA	NA	NA	NA	NA	NA	NA
Rv1438	tpiA	triosephosphate isomerase	15	0	NA	NA	NA	NA	NA	NA	NA	NA	NA	NA	NA	NA	NA	NA	NA	NA	NA	NA	NA	NA	NA	NA	NA	NA	NA	NA	NA	NA	NA	NA	NA	NA	NA	NA	NA	NA	NA	NA	NA	NA	NA	NA	NA	NA	NA
Rv1439c	-	hypothetical protein Rv1439c	7	7	0.14	0.7088	1	-1.05	0.0064	0.11299	-0.22	0.4936	1	-1.1	0.0066	0.18415	-0.95	0.0109	0.2153	-0.84	0.0242	0.36854	-0.83	0.0981	1	-2.01	0.0037	0.27855	-0.53	0.1331	0.86053	-0.78	0.0369	0.47469	-0.36	0.3116	1	-1.2	0.002	0.0562	-0.04	0.9234	1	-0.82	0.0284	0.42125	-0.31	0.3735	1
Rv1440	secG	preprotein translocase subunit SecG	4	1	NA	NA	NA	NA	NA	NA	NA	NA	NA	NA	NA	NA	NA	NA	NA	NA	NA	NA	NA	NA	NA	NA	NA	NA	NA	NA	NA	NA	NA	NA	NA	NA	NA	NA	NA	NA	NA	NA	NA	NA	NA	NA	NA	NA	NA
Rv1441c	PE_PGRS26	PE-PGRS FAMILY PROTEIN	18	12	-0.23	0.6719	1	-0.15	0.7736	1	-0.5	0.3698	1	-0.65	0.2651	1	0.28	0.5749	1	-0.55	0.3473	1	-1.76	0.0991	1	-0.39	0.5975	1	-0.52	0.363	1	-0.47	0.4007	1	0.13	0.8058	1	-0.26	0.6646	1	-0.15	0.7679	1	-0.54	0.3554	1	-0.02	0.9699	1
Rv1442	bisC	PROBABLE BIOTIN SULFOXIDE REDUCTASE BISC (BDS reductase) (BSO reductase)	37	32	NA	NA	NA	NA	NA	NA	NA	NA	NA	NA	NA	NA	NA	NA	NA	NA	NA	NA	NA	NA	NA	NA	NA	NA	NA	NA	NA	NA	NA	NA	NA	NA	NA	NA	NA	NA	NA	NA	NA	NA	NA	NA	NA	NA	NA
Rv1443c	-	hypothetical protein Rv1443c	3	3	NA	NA	NA	NA	NA	NA	NA	NA	NA	NA	NA	NA	NA	NA	NA	NA	NA	NA	NA	NA	NA	NA	NA	NA	NA	NA	NA	NA	NA	NA	NA	NA	NA	NA	NA	NA	NA	NA	NA	NA	NA	NA	NA	NA	NA
Rv1444c	-	hypothetical protein Rv1444c	3	3	NA	NA	NA	NA	NA	NA	NA	NA	NA	NA	NA	NA	NA	NA	NA	NA	NA	NA	NA	NA	NA	NA	NA	NA	NA	NA	NA	NA	NA	NA	NA	NA	NA	NA	NA	NA	NA	NA	NA	NA	NA	NA	NA	NA	NA
Rv1445c	devB	6-phosphogluconolactonase	10	6	-1.09	0.2672	1	-2.2	0.0952	0.56166	1.48	0.1556	0.91167	-0.4	0.6761	1	-1.03	0.3122	0.92993	-0.03	0.9844	1	-0.24	0.8575	1	0.47	0.6749	1	0.85	0.3158	1	-1.2	0.2308	0.99707	-0.7	0.4634	1	-1.71	0.1304	0.65611	-1.4	0.1953	0.9756	-1.5	0.1605	1	-0.55	0.5813	1
Rv1446c	opcA	PUTATIVE OXPP CYCLE PROTEIN OPCA	15	7	-0.49	0.4844	1	-3.51	0.0106	0.16143	-1.86	0.0513	0.57447	-2.93	0.0129	0.28281	-1.38	0.0944	0.62672	-2.48	0.0231	0.36511	-0.41	0.6569	1	-1.69	0.1779	1	-1.93	0.0446	0.57907	-1.03	0.1823	0.93614	-2.89	0.0144	0.30082	-1.69	0.0671	0.48239	-1.25	0.1347	0.84233	-1.42	0.1041	0.86012	-2.27	0.0277	0.4586
Rv1447c	zwf2	glucose-6-phosphate 1-dehydrogenase	20	15	-0.43	0.3345	1	-0.84	0.0663	0.4775	-0.39	0.3917	1	-0.71	0.1142	1	-1.9	0.0013	0.0546	-0.8	0.078	0.75174	-0.56	0.3391	1	-1.25	0.0654	1	-0.26	0.5212	1	-0.54	0.2086	0.98025	-0.53	0.2749	1	-1.01	0.0269	0.30149	0.2	0.773	1	-0.7	0.1196	0.91222	-0.93	0.05	0.63238
Rv1448c	tal	transaldolase	13	6	0.38	0.6535	1	-0.3	0.696	1	-0.18	0.829	1	0.3	0.6673	1	0.64	0.4767	1	-0.8	0.3727	1	1.3	0.0402	0.91884	0.3	0.7475	1	0.73	0.322	1	-0.12	0.8775	1	-0.68	0.479	1	-1.06	0.2907	0.8269	-0.66	0.5213	1	0.31	0.6925	1	-0.02	0.9771	1
Rv1449c	tkt	transketolase	26	1	NA	NA	NA	NA	NA	NA	NA	NA	NA	NA	NA	NA	NA	NA	NA	NA	NA	NA	NA	NA	NA	NA	NA	NA	NA	NA	NA	NA	NA	NA	NA	NA	NA	NA	NA	NA	NA	NA	NA	NA	NA	NA	NA	NA	NA
Rv1450c	PE_PGRS27	PE-PGRS FAMILY PROTEIN	33	18	0.24	0.6623	1	-0.28	0.6312	1	0.18	0.7563	1	0.03	0.9609	1	0.25	0.6592	1	-0.11	0.8671	1	-0.57	0.5329	1	-0.32	0.7025	1	0.12	0.837	1	-0.54	0.404	1	-0.26	0.675	1	-0.19	0.7437	1	-0.41	0.5389	1	-0.3	0.6457	1	0.08	0.887	1
Rv1451	ctaB	protoheme IX farnesyltransferase	17	0	NA	NA	NA	NA	NA	NA	NA	NA	NA	NA	NA	NA	NA	NA	NA	NA	NA	NA	NA	NA	NA	NA	NA	NA	NA	NA	NA	NA	NA	NA	NA	NA	NA	NA	NA	NA	NA	NA	NA	NA	NA	NA	NA	NA	NA
Rv1452c	PE_PGRS28	PE-PGRS FAMILY PROTEIN	18	14	-0.1	0.7673	1	-0.34	0.3298	0.86472	0.2	0.5236	1	-0.08	0.803	1	-0.24	0.4921	1	-0.09	0.7908	1	-1.04	0.0638	1	0.63	0.2003	1	-0.25	0.4663	1	-0.4	0.2642	1	0	0.9955	1	0.46	0.1725	0.71621	0.33	0.3864	1	-0.61	0.1116	0.87311	-0.22	0.5102	1
Rv1453	-	POSSIBLE TRANSCRIPTIONAL ACTIVATOR PROTEIN	11	11	NA	NA	NA	NA	NA	NA	NA	NA	NA	NA	NA	NA	NA	NA	NA	NA	NA	NA	NA	NA	NA	NA	NA	NA	NA	NA	NA	NA	NA	NA	NA	NA	NA	NA	NA	NA	NA	NA	NA	NA	NA	NA	NA	NA	NA
Rv1454c	qor	PROBABLE QUINONE REDUCTASE QOR (NADPH:quinone reductase) (Zeta-crystallin homolog protein)	17	15	NA	NA	NA	NA	NA	NA	NA	NA	NA	NA	NA	NA	NA	NA	NA	NA	NA	NA	NA	NA	NA	NA	NA	NA	NA	NA	NA	NA	NA	NA	NA	NA	NA	NA	NA	NA	NA	NA	NA	NA	NA	NA	NA	NA	NA
Rv1455	-	hypothetical protein Rv1455	12	11	0.02	0.9571	1	0	0.9929	1	-0.37	0.44	1	0.05	0.9094	1	0.04	0.9425	1	0.17	0.6911	1	0.14	0.7943	1	-0.43	0.531	1	-0.19	0.6821	1	0.15	0.7213	1	0.46	0.2161	1	-0.4	0.424	0.90653	-0.1	0.8228	1	0.12	0.7588	1	-0.38	0.4401	1
Rv1456c	-	PROBABLE UNIDENTIFIED ANTIBIOTIC-TRANSPORT INTEGRAL MEMBRANE ABC TRANSPORTER	15	1	NA	NA	NA	NA	NA	NA	NA	NA	NA	NA	NA	NA	NA	NA	NA	NA	NA	NA	NA	NA	NA	NA	NA	NA	NA	NA	NA	NA	NA	NA	NA	NA	NA	NA	NA	NA	NA	NA	NA	NA	NA	NA	NA	NA	NA
Rv1457c	-	PROBABLE UNIDENTIFIED ANTIBIOTIC-TRANSPORT INTEGRAL MEMBRANE ABC TRANSPORTER	8	1	NA	NA	NA	NA	NA	NA	NA	NA	NA	NA	NA	NA	NA	NA	NA	NA	NA	NA	NA	NA	NA	NA	NA	NA	NA	NA	NA	NA	NA	NA	NA	NA	NA	NA	NA	NA	NA	NA	NA	NA	NA	NA	NA	NA	NA
Rv1458c	-	PROBABLE UNIDENTIFIED ANTIBIOTIC-TRANSPORT ATP-BINDING PROTEIN ABC TRANSPORTER	14	0	NA	NA	NA	NA	NA	NA	NA	NA	NA	NA	NA	NA	NA	NA	NA	NA	NA	NA	NA	NA	NA	NA	NA	NA	NA	NA	NA	NA	NA	NA	NA	NA	NA	NA	NA	NA	NA	NA	NA	NA	NA	NA	NA	NA	NA
Rv1459c	-	POSSIBLE CONSERVED INTEGRAL MEMBRANE PROTEIN	26	6	-0.38	0.6274	1	-0.96	0.2484	0.80974	-0.89	0.3056	1	-0.12	0.8707	1	-0.61	0.4551	0.99805	-0.14	0.8518	1	-0.79	0.4845	1	-1.2	0.3396	1	-0.42	0.5881	1	-0.31	0.6681	1	-0.06	0.9321	1	-0.25	0.7481	1	-0.63	0.4254	1	-0.5	0.5123	1	-1.03	0.2371	1
Rv1460	-	PROBABLE TRANSCRIPTIONAL REGULATORY PROTEIN	9	4	-0.43	0.6984	1	-1.21	0.3682	0.88984	0.16	0.904	1	-1.24	0.3587	1	-2.08	0.2478	0.88818	-1.02	0.4185	1	-0.74	0.6199	1	-0.58	0.6778	1	-2.13	0.2503	1	-0.39	0.733	1	-1.86	0.2753	1	0.43	0.6734	1	-1.25	0.3561	1	-1	0.4344	1	-0.77	0.5319	1
Rv1461	-	hypothetical protein Rv1461	59	1	NA	NA	NA	NA	NA	NA	NA	NA	NA	NA	NA	NA	NA	NA	NA	NA	NA	NA	NA	NA	NA	NA	NA	NA	NA	NA	NA	NA	NA	NA	NA	NA	NA	NA	NA	NA	NA	NA	NA	NA	NA	NA	NA	NA	NA
Rv1462	-	hypothetical protein Rv1462	14	0	NA	NA	NA	NA	NA	NA	NA	NA	NA	NA	NA	NA	NA	NA	NA	NA	NA	NA	NA	NA	NA	NA	NA	NA	NA	NA	NA	NA	NA	NA	NA	NA	NA	NA	NA	NA	NA	NA	NA	NA	NA	NA	NA	NA	NA
Rv1463	-	PROBABLE CONSERVED ATP-BINDING PROTEIN ABC TRANSPORTER	12	0	NA	NA	NA	NA	NA	NA	NA	NA	NA	NA	NA	NA	NA	NA	NA	NA	NA	NA	NA	NA	NA	NA	NA	NA	NA	NA	NA	NA	NA	NA	NA	NA	NA	NA	NA	NA	NA	NA	NA	NA	NA	NA	NA	NA	NA
Rv1464	csd	PROBABLE CYSTEINE DESULFURASE CSD	15	0	NA	NA	NA	NA	NA	NA	NA	NA	NA	NA	NA	NA	NA	NA	NA	NA	NA	NA	NA	NA	NA	NA	NA	NA	NA	NA	NA	NA	NA	NA	NA	NA	NA	NA	NA	NA	NA	NA	NA	NA	NA	NA	NA	NA	NA
Rv1465	-	POSSIBLE NITROGEN FIXATION RELATED PROTEIN	8	1	NA	NA	NA	NA	NA	NA	NA	NA	NA	NA	NA	NA	NA	NA	NA	NA	NA	NA	NA	NA	NA	NA	NA	NA	NA	NA	NA	NA	NA	NA	NA	NA	NA	NA	NA	NA	NA	NA	NA	NA	NA	NA	NA	NA	NA
Rv1466	-	hypothetical protein Rv1466	2	1	NA	NA	NA	NA	NA	NA	NA	NA	NA	NA	NA	NA	NA	NA	NA	NA	NA	NA	NA	NA	NA	NA	NA	NA	NA	NA	NA	NA	NA	NA	NA	NA	NA	NA	NA	NA	NA	NA	NA	NA	NA	NA	NA	NA	NA
Rv1467c	fadE15	PROBABLE ACYL-CoA DEHYDROGENASE FADE15	28	18	0.25	0.4378	1	0.12	0.7345	1	0.44	0.1893	0.98736	0.31	0.3672	1	-0.22	0.5522	1	0.37	0.2839	1	0.32	0.4474	1	0.42	0.3088	1	0.2	0.5507	1	0.14	0.6867	1	0.22	0.5247	1	0.37	0.2441	0.80894	0.04	0.9055	1	0.12	0.7357	1	-0.12	0.7293	1
Rv1468c	PE_PGRS29	PE-PGRS FAMILY PROTEIN	11	8	-0.26	0.6471	1	-0.49	0.3997	0.91619	-0.22	0.7208	1	-0.62	0.3149	1	-0.5	0.4134	0.98759	-0.09	0.8613	1	-0.93	0.3148	1	0.38	0.5707	1	-0.17	0.7678	1	-0.34	0.5529	1	-0.38	0.5122	1	0.37	0.5117	0.95429	-0.05	0.9299	1	-0.75	0.2349	1	-0.24	0.6806	1
Rv1469	ctpD	PROBABLE CATION TRANSPORTER P-TYPE ATPASE D CTPD	20	14	-0.16	0.6756	1	0.29	0.4025	0.91886	-0.04	0.9138	1	0.09	0.7934	1	0.3	0.4366	0.99386	0.04	0.917	1	0.01	0.9898	1	0.2	0.6635	1	-0.32	0.3986	1	0.02	0.9533	1	0.08	0.8345	1	-0.42	0.2691	0.8269	0.16	0.6595	1	0.18	0.6262	1	-0.07	0.8494	1
Rv1470	trxA	PROBABLE THIOREDOXIN TRXA	5	5	-0.08	0.8764	1	0.02	0.9691	1	0.09	0.865	1	0.3	0.4844	1	-0.16	0.7834	1	0.09	0.8793	1	0.2	0.6886	1	-0.36	0.6058	1	0.47	0.2706	1	0.04	0.9437	1	0.15	0.7467	1	-0.15	0.7998	1	-0.28	0.5954	1	-0.06	0.9067	1	-0.66	0.2708	1
Rv1471	trxB1	PROBABLE THIOREDOXIN TRXB1	3	3	NA	NA	NA	NA	NA	NA	NA	NA	NA	NA	NA	NA	NA	NA	NA	NA	NA	NA	NA	NA	NA	NA	NA	NA	NA	NA	NA	NA	NA	NA	NA	NA	NA	NA	NA	NA	NA	NA	NA	NA	NA	NA	NA	NA	NA
Rv1472	echA12	enoyl-CoA hydratase	15	12	-0.27	0.5103	1	-0.01	0.9807	1	0	0.9927	1	-0.51	0.2285	1	0.02	0.958	1	-0.16	0.6958	1	0.04	0.9385	1	-1.02	0.1193	1	0.06	0.8798	1	-0.21	0.5996	1	-0.4	0.346	1	0.12	0.7576	1	-0.01	0.9873	1	-0.03	0.9414	1	-0.22	0.5904	1
Rv1473	-	PROBABLE MACROLIDE-TRANSPORT ATP-BINDING PROTEIN ABC TRANSPORTER	25	15	0.67	0.168	1	-1.46	0.0343	0.3396	-0.9	0.1578	0.91382	-1.83	0.0182	0.35251	-1.94	0.015	0.26959	-1.96	0.0148	0.29234	-1.61	0.1048	1	-0.76	0.3697	1	-1.1	0.0927	0.76737	-0.68	0.2525	1	-1.37	0.0478	0.61325	-1.78	0.0234	0.27542	-1.42	0.0425	0.45462	-1.15	0.0802	0.75829	-1.09	0.0933	0.83934
Rv1473A	-	POSSIBLE TRANSCRIPTIONAL REGULATORY PROTEIN	5	3	NA	NA	NA	NA	NA	NA	NA	NA	NA	NA	NA	NA	NA	NA	NA	NA	NA	NA	NA	NA	NA	NA	NA	NA	NA	NA	NA	NA	NA	NA	NA	NA	NA	NA	NA	NA	NA	NA	NA	NA	NA	NA	NA	NA	NA
Rv1474c	-	PROBABLE TRANSCRIPTIONAL REGULATORY PROTEIN	8	5	-0.63	0.2942	1	-0.63	0.2953	0.84548	-0.84	0.1872	0.98736	0.08	0.8742	1	-0.28	0.5891	1	0.18	0.8169	1	-0.86	0.311	1	-1.22	0.2099	1	-0.69	0.2594	1	-1.08	0.1096	0.77816	-1	0.1192	0.86714	-0.49	0.389	0.88969	-1.17	0.1002	0.73357	-0.21	0.6914	1	-0.75	0.2409	1
Rv1475c	acn	aconitate hydratase	56	2	NA	NA	NA	NA	NA	NA	NA	NA	NA	NA	NA	NA	NA	NA	NA	NA	NA	NA	NA	NA	NA	NA	NA	NA	NA	NA	NA	NA	NA	NA	NA	NA	NA	NA	NA	NA	NA	NA	NA	NA	NA	NA	NA	NA	NA
Rv1476	-	POSSIBLE MEMBRANE PROTEIN	6	0	NA	NA	NA	NA	NA	NA	NA	NA	NA	NA	NA	NA	NA	NA	NA	NA	NA	NA	NA	NA	NA	NA	NA	NA	NA	NA	NA	NA	NA	NA	NA	NA	NA	NA	NA	NA	NA	NA	NA	NA	NA	NA	NA	NA	NA
Rv1477	-	HYPOTHETICAL INVASION PROTEIN	23	1	NA	NA	NA	NA	NA	NA	NA	NA	NA	NA	NA	NA	NA	NA	NA	NA	NA	NA	NA	NA	NA	NA	NA	NA	NA	NA	NA	NA	NA	NA	NA	NA	NA	NA	NA	NA	NA	NA	NA	NA	NA	NA	NA	NA	NA
Rv1478	-	HYPOTHETICAL INVASION PROTEIN	8	7	0.13	0.67	1	-1.16	0.006	0.10932	0.56	0.0952	0.7333	-0.23	0.4924	1	-0.43	0.195	0.83388	-1.04	0.0126	0.26049	-0.29	0.5234	1	0.12	0.7589	1	-0.76	0.0452	0.58118	-0.94	0.0154	0.2793	-1.22	0.0062	0.16383	-1.15	0.0053	0.11014	-0.62	0.1058	0.74654	-0.28	0.3887	1	-0.93	0.0232	0.40247
Rv1479	moxR1	PROBABLE TRANSCRIPTIONAL REGULATORY PROTEIN MOXR1	14	0	NA	NA	NA	NA	NA	NA	NA	NA	NA	NA	NA	NA	NA	NA	NA	NA	NA	NA	NA	NA	NA	NA	NA	NA	NA	NA	NA	NA	NA	NA	NA	NA	NA	NA	NA	NA	NA	NA	NA	NA	NA	NA	NA	NA	NA
Rv1480	-	hypothetical protein Rv1480	6	1	NA	NA	NA	NA	NA	NA	NA	NA	NA	NA	NA	NA	NA	NA	NA	NA	NA	NA	NA	NA	NA	NA	NA	NA	NA	NA	NA	NA	NA	NA	NA	NA	NA	NA	NA	NA	NA	NA	NA	NA	NA	NA	NA	NA	NA
Rv1481	-	PROBABLE MEMBRANE PROTEIN	14	2	NA	NA	NA	NA	NA	NA	NA	NA	NA	NA	NA	NA	NA	NA	NA	NA	NA	NA	NA	NA	NA	NA	NA	NA	NA	NA	NA	NA	NA	NA	NA	NA	NA	NA	NA	NA	NA	NA	NA	NA	NA	NA	NA	NA	NA
Rv1482c	-	hypothetical protein Rv1482c	15	12	NA	NA	NA	NA	NA	NA	NA	NA	NA	NA	NA	NA	NA	NA	NA	NA	NA	NA	NA	NA	NA	NA	NA	NA	NA	NA	NA	NA	NA	NA	NA	NA	NA	NA	NA	NA	NA	NA	NA	NA	NA	NA	NA	NA	NA
Rv1483	fabG1	3-OXOACYL-	13	0	NA	NA	NA	NA	NA	NA	NA	NA	NA	NA	NA	NA	NA	NA	NA	NA	NA	NA	NA	NA	NA	NA	NA	NA	NA	NA	NA	NA	NA	NA	NA	NA	NA	NA	NA	NA	NA	NA	NA	NA	NA	NA	NA	NA	NA
Rv1484	inhA	enoyl-(acyl carrier protein) reductase	9	0	NA	NA	NA	NA	NA	NA	NA	NA	NA	NA	NA	NA	NA	NA	NA	NA	NA	NA	NA	NA	NA	NA	NA	NA	NA	NA	NA	NA	NA	NA	NA	NA	NA	NA	NA	NA	NA	NA	NA	NA	NA	NA	NA	NA	NA
Rv1485	hemH	ferrochelatase	25	1	NA	NA	NA	NA	NA	NA	NA	NA	NA	NA	NA	NA	NA	NA	NA	NA	NA	NA	NA	NA	NA	NA	NA	NA	NA	NA	NA	NA	NA	NA	NA	NA	NA	NA	NA	NA	NA	NA	NA	NA	NA	NA	NA	NA	NA
Rv1486c	-	hypothetical protein Rv1486c	8	7	-0.21	0.6181	1	0.27	0.5185	0.98179	0.32	0.4667	1	0.18	0.6478	1	-0.02	0.9617	1	0.04	0.9356	1	0.28	0.5879	1	-0.62	0.3543	1	-0.16	0.7081	1	0.27	0.4888	1	-0.25	0.5707	1	-0.29	0.4947	0.94872	0	0.9997	1	0.08	0.8484	1	-0.06	0.8906	1
Rv1487	-	hypothetical protein Rv1487	3	2	NA	NA	NA	NA	NA	NA	NA	NA	NA	NA	NA	NA	NA	NA	NA	NA	NA	NA	NA	NA	NA	NA	NA	NA	NA	NA	NA	NA	NA	NA	NA	NA	NA	NA	NA	NA	NA	NA	NA	NA	NA	NA	NA	NA	NA
Rv1488	-	POSSIBLE EXPORTED CONSERVED PROTEIN	15	13	-0.1	0.7187	1	0.33	0.1787	0.7298	0.35	0.1519	0.90191	0.13	0.6308	1	0.03	0.9215	1	0.19	0.4642	1	0.11	0.7318	1	0.28	0.3709	1	0.09	0.7203	1	0.42	0.063	0.63477	0.38	0.1183	0.8645	0.42	0.0984	0.56573	0.21	0.395	1	0.24	0.3229	1	0.36	0.131	0.98886
Rv1489	-	hypothetical protein Rv1489	6	6	NA	NA	NA	NA	NA	NA	NA	NA	NA	NA	NA	NA	NA	NA	NA	NA	NA	NA	NA	NA	NA	NA	NA	NA	NA	NA	NA	NA	NA	NA	NA	NA	NA	NA	NA	NA	NA	NA	NA	NA	NA	NA	NA	NA	NA
Rv1489A	-	hypothetical protein Rv1489A	4	4	0.71	0.155	1	0.12	0.7756	1	0.6	0.2755	1	0.81	0.1109	1	-2.16	0.0087	0.18866	0.25	0.6817	1	0.32	0.555	1	-1.46	0.1205	1	0.76	0.0682	0.69147	1.05	0.0394	0.49592	-0.99	0.1113	0.84588	0.65	0.1869	0.73762	-0.96	0.1197	0.79867	1.05	0.0369	0.47958	0.22	0.6516	1
Rv1490	-	PROBABLE MEMBRANE PROTEIN	39	17	-0.05	0.9067	1	-0.22	0.5853	0.99641	0.13	0.7411	1	0.02	0.9568	1	-0.24	0.5719	1	0.24	0.5429	1	0.08	0.8745	1	0.75	0.1025	1	0.58	0.1096	0.8235	0.05	0.8947	1	-0.04	0.9345	1	-0.03	0.9456	1	0.02	0.9629	1	0.22	0.5777	1	0.13	0.746	1
Rv1491c	-	hypothetical protein Rv1491c	16	15	NA	NA	NA	NA	NA	NA	NA	NA	NA	NA	NA	NA	NA	NA	NA	NA	NA	NA	NA	NA	NA	NA	NA	NA	NA	NA	NA	NA	NA	NA	NA	NA	NA	NA	NA	NA	NA	NA	NA	NA	NA	NA	NA	NA	NA
Rv1492	mutA	PROBABLE METHYLMALONYL-CoA MUTASE SMALL SUBUNIT MUTA (MCM)	16	13	-1.21	0.0483	0.74208	-0.29	0.5831	0.99641	-1.19	0.0658	0.63763	-1.1	0.0705	0.82959	-0.74	0.1912	0.82863	-0.8	0.1612	1	-1.42	0.1118	1	-1.32	0.1348	1	-0.75	0.1801	0.93305	-0.6	0.2601	1	-1.16	0.0551	0.65237	-0.21	0.7334	1	-2.04	0.0079	0.1584	-1.1	0.0591	0.65685	-0.83	0.1478	1
Rv1493	mutB	methylmalonyl-CoA mutase	32	23	-0.78	0.0175	0.40353	-1.15	0.0006	0.02137	-0.89	0.0074	0.18806	-0.8	0.014	0.29767	-1.07	0.0019	0.07085	-1.13	0.0014	0.05032	-0.62	0.1312	1	-0.7	0.0979	1	-0.59	0.0575	0.66232	-1.58	0	0	-0.95	0.0045	0.13496	-1.1	0.001	0.03353	-0.89	0.0071	0.14989	-0.9	0.0083	0.18297	-0.9	0.008	0.19583
Rv1494	-	hypothetical protein Rv1494	8	5	-0.18	0.774	1	-0.66	0.2994	0.84993	0.25	0.6756	1	0.32	0.566	1	0.24	0.6435	1	-0.39	0.5204	1	0.4	0.5712	1	-0.76	0.4043	1	-0.2	0.7369	1	-0.12	0.8267	1	-0.14	0.8188	1	-0.98	0.1607	0.69966	-0.17	0.7938	1	0.09	0.8764	1	0.38	0.4898	1
Rv1495	-	hypothetical protein Rv1495	6	6	-0.11	0.8201	1	0.4	0.3609	0.88289	-1.21	0.0508	0.57209	0.22	0.6043	1	0.3	0.5446	1	-0.42	0.4251	1	-1.07	0.187	1	-1.42	0.1261	1	-0.07	0.8892	1	0.09	0.8328	1	-0.67	0.2257	1	-1.2	0.0642	0.47088	0.45	0.3087	1	-0.76	0.167	1	-0.06	0.8962	1
Rv1496	-	arginine/ornithine transport system ATPase	7	7	-1.56	0.0071	0.21461	-0.74	0.103	0.58345	-0.43	0.2993	1	-0.74	0.1126	1	-0.66	0.147	0.73685	-0.5	0.2616	1	-0.27	0.6026	1	-0.05	0.9133	1	-0.68	0.1545	0.90374	-0.77	0.0999	0.75018	-0.32	0.4362	1	-0.9	0.0676	0.48394	-0.59	0.2479	1	-1.05	0.0402	0.50565	-0.68	0.126	0.96867
Rv1497	lipL	PROBABLE ESTERASE LIPL	16	13	NA	NA	NA	NA	NA	NA	NA	NA	NA	NA	NA	NA	NA	NA	NA	NA	NA	NA	NA	NA	NA	NA	NA	NA	NA	NA	NA	NA	NA	NA	NA	NA	NA	NA	NA	NA	NA	NA	NA	NA	NA	NA	NA	NA	NA
Rv1498A	-	hypothetical protein Rv1498A	3	3	NA	NA	NA	NA	NA	NA	NA	NA	NA	NA	NA	NA	NA	NA	NA	NA	NA	NA	NA	NA	NA	NA	NA	NA	NA	NA	NA	NA	NA	NA	NA	NA	NA	NA	NA	NA	NA	NA	NA	NA	NA	NA	NA	NA	NA
Rv1498c	-	PROBABLE METHYLTRANSFERASE	17	14	-0.31	0.3249	1	-0.16	0.589	0.99641	0.27	0.3534	1	0.03	0.928	1	-0.1	0.7422	1	-0.02	0.9382	1	-0.2	0.617	1	-0.36	0.4108	1	0.21	0.4637	1	-0.43	0.1711	0.91269	-0.12	0.7068	1	-0.46	0.1581	0.69966	-0.07	0.8119	1	-0.09	0.7795	1	-0.05	0.8521	1
Rv1499	-	hypothetical protein Rv1499	4	4	-0.32	0.4151	1	-0.09	0.7832	1	-0.12	0.7526	1	-0.38	0.3478	1	0.41	0.248	0.88818	0.11	0.7809	1	-0.49	0.3464	1	-0.46	0.4226	1	0.08	0.8262	1	-0.26	0.4309	1	0.01	0.9732	1	-0.18	0.6355	1	0.06	0.8682	1	0.12	0.7251	1	0.22	0.5127	1
Rv1500	-	PROBABLE GLYCOSYLTRANSFERASE	36	20	NA	NA	NA	NA	NA	NA	NA	NA	NA	NA	NA	NA	NA	NA	NA	NA	NA	NA	NA	NA	NA	NA	NA	NA	NA	NA	NA	NA	NA	NA	NA	NA	NA	NA	NA	NA	NA	NA	NA	NA	NA	NA	NA	NA	NA
Rv1501	-	hypothetical protein Rv1501	34	19	0.2	0.5983	1	0.37	0.3118	0.8608	0.93	0.0259	0.39443	0.52	0.1628	1	0.85	0.0215	0.32948	0.42	0.2394	1	0.3	0.5148	1	0.47	0.3372	1	0.55	0.1329	0.86053	0.53	0.1565	0.88741	1	0.0079	0.19104	0.02	0.9614	1	0.29	0.4396	1	0.53	0.125	0.93399	0.04	0.922	1
Rv1502	-	hypothetical protein Rv1502	34	19	-0.26	0.3857	1	-0.92	0.0058	0.10814	0.21	0.4888	1	-0.1	0.7469	1	0.3	0.3276	0.93433	0.1	0.744	1	-0.22	0.5697	1	-0.15	0.725	1	0.16	0.5775	1	-0.59	0.0628	0.63436	-0.03	0.9165	1	-1.2	0.0025	0.06477	-0.02	0.9317	1	0	0.9911	1	-0.09	0.7608	1
[truncated: 2,462 more rows]
[truncated: 18 more columns]
